# Supplementary material for: Reconfigurable halide perovskite nanocrystal memristors for neuromorphic computing
Source: Nat Commun. 2022 Apr 19;13:2074. doi: 10.1038/s41467-022-29727-1 (PMC9018677; doi:10.1038/s41467-022-29727-1)
Supplement: Supplementary file 3 — Source Data [file 41467_2022_29727_MOESM3_ESM.xlsx]

## Sheet: Fig 3a- Endurance
Cycles	HRS1 Current (A)	LRS Current (A)	HRS2 Current (A)
1	1.98359e-09	9.99969e-07	2.03276e-09
1001	1.9697e-09	9.99973e-07	1.94081e-09
2001	1.9965e-09	9.99973e-07	2.00849e-09
3001	1.9941e-09	9.99977e-07	1.98312e-09
4001	2.02363e-09	9.99969e-07	1.98077e-09
5001	1.9469e-09	9.99944e-07	1.90623e-09
6001	1.94804e-09	9.99956e-07	1.91498e-09
7001	1.94236e-09	9.99961e-07	1.90778e-09
8001	1.93189e-09	9.99746e-07	1.91515e-09
9001	1.95692e-09	9.99977e-07	1.98039e-09
10001	1.96146e-09	9.9999e-07	1.99625e-09
11001	1.93971e-09	9.99919e-07	1.97286e-09
12001	1.98447e-09	9.99982e-07	1.97761e-09
13001	1.94312e-09	9.99956e-07	1.97677e-09
14001	1.95898e-09	9.99965e-07	1.95027e-09
15001	1.94564e-09	9.99965e-07	1.95292e-09
16001	1.9554e-09	9.99982e-07	1.96268e-09
17001	1.92444e-09	1.00001e-06	1.9342e-09
18001	1.91228e-09	9.99965e-07	1.91372e-09
19001	1.89992e-09	9.99973e-07	1.92024e-09
20001	1.92293e-09	9.99931e-07	1.93837e-09
21001	1.91204e-09	9.99877e-07	1.84915e-09
22001	1.91217e-09	9.99965e-07	1.8725e-09
23001	1.90329e-09	9.99956e-07	1.86749e-09
24001	1.925e-09	9.99961e-07	1.86821e-09
25001	1.90152e-09	9.99973e-07	1.84941e-09
26001	1.89862e-09	1.00002e-06	1.8465e-09
27001	1.90888e-09	9.99956e-07	1.84516e-09
28001	1.89547e-09	1e-06	1.83027e-09
29001	1.87153e-09	9.99969e-07	1.8057e-09
30001	1.84852e-09	9.99961e-07	1.82009e-09
31001	1.83464e-09	1.00002e-06	1.82139e-09
32001	1.85631e-09	9.9994e-07	1.82228e-09
33001	1.81294e-09	1.00003e-06	1.81836e-09
34001	1.8306e-09	1.00009e-06	1.81845e-09
35001	1.8105e-09	1.00004e-06	1.82451e-09
36001	1.83166e-09	9.99979e-07	1.78143e-09
37001	1.80915e-09	9.99954e-07	1.78812e-09
38001	1.80124e-09	1.00004e-06	1.79632e-09
39001	1.82253e-09	1.00007e-06	1.83801e-09
40001	1.78804e-09	1.00005e-06	1.83224e-09
41001	1.82354e-09	1.00008e-06	1.83515e-09
42001	1.81626e-09	1.00006e-06	1.81904e-09
43001	1.81731e-09	1.00003e-06	1.80423e-09
44001	1.82e-09	1.00008e-06	1.80158e-09
45001	1.80415e-09	1.00009e-06	1.81794e-09
46001	1.79548e-09	1.00003e-06	1.8134e-09
47001	1.79859e-09	1.00009e-06	1.81626e-09
48001	1.79809e-09	1.00006e-06	1.78669e-09
49001	1.80288e-09	1.00003e-06	1.81079e-09
50001	1.80078e-09	1.00013e-06	1.76195e-09
51001	1.78156e-09	1.00001e-06	1.77099e-09
52001	1.78648e-09	1.00006e-06	1.79733e-09
53001	1.77605e-09	1.00008e-06	1.76927e-09
54001	1.78689e-09	1.00005e-06	1.74559e-09
55001	1.79249e-09	1.00011e-06	1.78391e-09
56001	1.79337e-09	1.00006e-06	1.75181e-09
57001	1.7911e-09	1.00007e-06	1.76271e-09
58001	1.71728e-09	9.99918e-07	1.79901e-09
59001	1.7365e-09	9.99922e-07	1.77924e-09
60001	1.75278e-09	1.00009e-06	1.7792e-09
61001	1.7373e-09	1.00004e-06	1.75791e-09
62001	1.82349e-09	1.00002e-06	1.84057e-09
63001	1.83712e-09	1.00001e-06	1.81016e-09
64001	1.82605e-09	9.99977e-07	1.82618e-09
65001	1.80864e-09	1.00003e-06	1.80683e-09
66001	1.85108e-09	1.00006e-06	1.81062e-09
67001	1.81074e-09	1.00006e-06	1.79396e-09
68001	1.83455e-09	1.00006e-06	1.78475e-09
69001	1.829e-09	9.99998e-07	1.8144e-09
70001	1.80944e-09	1.00001e-06	1.80464e-09
71001	1.86517e-09	9.99644e-07	1.80915e-09
72001	1.882e-09	1.00065e-06	1.83501e-09
73001	1.86055e-09	1.00005e-06	1.84742e-09
74001	1.78954e-09	1.00004e-06	1.78975e-09
75001	1.83417e-09	1.00005e-06	1.79287e-09
76001	1.8261e-09	9.99901e-07	1.77242e-09
77001	1.80658e-09	1.00007e-06	1.79779e-09
78001	1.78143e-09	1.00002e-06	1.80061e-09
79001	1.7927e-09	1.00001e-06	1.81727e-09
80001	1.79102e-09	1.00011e-06	1.81474e-09
81001	1.78761e-09	9.99998e-07	1.81188e-09
82001	1.83287e-09	9.99981e-07	1.78942e-09
83001	1.8261e-09	1.00014e-06	1.81928e-09
84001	1.81891e-09	1.00001e-06	1.82408e-09
85001	1.81642e-09	9.99981e-07	1.8285e-09
86001	1.80982e-09	1.00008e-06	1.81634e-09
87001	1.76923e-09	9.99999e-07	1.62671e-09
88001	1.77621e-09	1.00006e-06	1.63361e-09
89001	1.76452e-09	1e-06	1.64825e-09
90001	1.80831e-09	1.00008e-06	1.6835e-09
91001	1.66524e-09	9.99991e-07	1.69709e-09
92001	1.65738e-09	1.00001e-06	1.6533e-09
93001	1.65435e-09	1.00013e-06	1.71248e-09
94001	1.63277e-09	9.99974e-07	1.68501e-09
95001	1.70138e-09	9.99932e-07	1.62949e-09
96001	1.70521e-09	1.00003e-06	1.61695e-09
97001	1.70844e-09	9.99953e-07	1.61451e-09
98001	1.68421e-09	1.00004e-06	1.65616e-09
99001	1.60791e-09	9.9994e-07	1.60804e-09
100001	1.60147e-09	1.00002e-06	1.65548e-09
101001	1.59441e-09	1.00015e-06	1.64097e-09
102001	1.60665e-09	1.00008e-06	1.60467e-09
103001	1.61477e-09	9.99995e-07	1.61864e-09
104001	1.60084e-09	1.00001e-06	1.61098e-09
105001	1.60316e-09	1.00006e-06	1.57817e-09
106001	1.60156e-09	1e-06	1.61935e-09
107001	1.57691e-09	9.99982e-07	1.54958e-09
108001	1.57409e-09	9.99898e-07	1.56123e-09
109001	1.58528e-09	1.00004e-06	1.54575e-09
110001	1.62877e-09	9.98228e-07	1.54655e-09
111001	1.6735e-09	1.00003e-06	1.77694e-09
112001	1.71805e-09	1.00009e-06	1.76226e-09
113001	1.72633e-09	1.0003e-06	1.78981e-09
114001	1.74535e-09	1.00011e-06	1.77462e-09
115001	1.78468e-09	1.00004e-06	1.78501e-09
116001	1.79965e-09	1.00007e-06	1.78018e-09
117001	1.81025e-09	1.00006e-06	1.76886e-09
118001	1.83419e-09	1.0001e-06	1.77181e-09
119001	1.71763e-09	1.00005e-06	1.62239e-09
120001	1.69037e-09	1.00006e-06	1.60031e-09
121001	1.69449e-09	1.00005e-06	1.64481e-09
122001	1.72318e-09	1.00003e-06	1.67056e-09
123001	1.71586e-09	1.00004e-06	1.64153e-09
124001	1.71022e-09	9.99973e-07	1.64384e-09
125001	1.6862e-09	1.00019e-06	1.63598e-09
126001	1.66967e-09	1.00004e-06	1.65642e-09
127001	1.77748e-09	1.00002e-06	1.67085e-09
128001	1.75877e-09	1.00005e-06	1.70189e-09
129001	1.74518e-09	9.99969e-07	1.73281e-09
130001	1.68503e-09	1.00007e-06	1.74665e-09
131001	1.72364e-09	1.00001e-06	1.72982e-09
132001	1.64742e-09	1.00005e-06	1.60683e-09
133001	1.64431e-09	1.00009e-06	1.61284e-09
134001	1.60582e-09	1.00014e-06	1.5855e-09
135001	1.62622e-09	9.99919e-07	1.62054e-09
136001	1.5926e-09	9.99803e-07	1.57518e-09
137001	1.60577e-09	1.00004e-06	1.58856e-09
138001	1.59575e-09	1.00005e-06	1.59374e-09
139001	1.56122e-09	1.00008e-06	1.58217e-09
140001	1.59243e-09	1e-06	1.59899e-09
141001	1.55503e-09	1.00002e-06	1.60976e-09
142001	1.5897e-09	1.00005e-06	1.60068e-09
143001	1.60021e-09	9.99958e-07	1.604e-09
144001	1.59378e-09	1.00003e-06	1.59399e-09
145001	1.60223e-09	1.00003e-06	1.56841e-09
146001	1.60535e-09	1.00007e-06	1.65621e-09
147001	1.59205e-09	1.00004e-06	1.67715e-09
148001	1.65671e-09	1.0002e-06	1.65427e-09
149001	1.64918e-09	9.99958e-07	1.64384e-09
150001	1.61586e-09	1.00001e-06	1.66298e-09
151001	1.64064e-09	1.00009e-06	1.61851e-09
152001	1.55074e-09	1.00003e-06	1.69108e-09
153001	1.55491e-09	9.99592e-07	1.64602e-09
154001	1.57615e-09	1.00001e-06	1.66517e-09
155001	1.54999e-09	1.00002e-06	1.66357e-09
156001	1.71872e-09	9.99971e-07	1.72187e-09
157001	1.72402e-09	9.99983e-07	1.71775e-09
158001	1.70059e-09	9.99992e-07	1.70189e-09
159001	1.77193e-09	1.00009e-06	1.69903e-09
160001	1.72707e-09	1.00003e-06	1.7012e-09
161001	1.71798e-09	1.00047e-06	1.75041e-09
162001	1.70805e-09	1.00002e-06	1.7505e-09
163001	1.72198e-09	1.00003e-06	1.73371e-09
164001	1.71499e-09	1.00002e-06	1.70784e-09
165001	1.7266e-09	9.99986e-07	1.698e-09
166001	1.71802e-09	1.00005e-06	1.63772e-09
167001	1.67604e-09	1e-06	1.68008e-09
168001	1.64302e-09	9.99998e-07	1.68063e-09
169001	1.59755e-09	1.00008e-06	1.67297e-09
170001	1.61623e-09	9.99994e-07	1.68193e-09
171001	1.65589e-09	1.00001e-06	1.74023e-09
172001	1.64715e-09	9.99982e-07	1.74974e-09
173001	1.67836e-09	9.99906e-07	1.59713e-09
174001	1.69994e-09	1.00001e-06	1.59015e-09
175001	1.67962e-09	9.99994e-07	1.61354e-09
176001	1.69628e-09	9.99986e-07	1.597e-09
177001	1.65985e-09	1.00002e-06	1.73035e-09
178001	1.71554e-09	9.99998e-07	1.66771e-09
179001	1.71651e-09	9.99982e-07	1.71895e-09
180001	1.71243e-09	1.00001e-06	1.74267e-09
181001	1.83349e-09	9.99972e-07	1.83947e-09
182001	1.86685e-09	9.99946e-07	1.83686e-09
183001	1.89158e-09	9.9998e-07	1.82033e-09
184001	1.92843e-09	1.00001e-06	1.83716e-09
185001	1.75568e-09	1.00002e-06	1.87228e-09
186001	1.75598e-09	1.00004e-06	1.73406e-09
187001	1.74433e-09	9.99993e-07	1.93962e-09
188001	1.7445e-09	9.99955e-07	1.93399e-09
189001	1.87834e-09	1.00004e-06	1.87169e-09
190001	1.86008e-09	9.99993e-07	1.91258e-09
191001	1.84111e-09	9.9998e-07	1.90475e-09
192001	1.83539e-09	1e-06	1.89916e-09
193001	1.67354e-09	9.99686e-07	1.69621e-09
194001	1.77419e-09	1.00001e-06	1.7172e-09
195001	1.74555e-09	9.99921e-07	1.79501e-09
196001	1.76628e-09	1.00005e-06	1.75043e-09
197001	1.7034e-09	9.99913e-07	1.55488e-09
198001	1.72191e-09	1.00008e-06	1.59774e-09
199001	1.68763e-09	9.99963e-07	1.57911e-09
200001	1.72595e-09	9.99997e-07	1.61427e-09
201001	1.594e-09	9.99913e-07	1.52165e-09
202001	1.5879e-09	1.00008e-06	1.53599e-09
203001	1.61183e-09	1.00004e-06	1.54138e-09
204001	1.52552e-09	1.00002e-06	1.53212e-09
205001	1.58378e-09	9.99998e-07	1.56905e-09
206001	1.60367e-09	1.0001e-06	1.61839e-09
207001	1.6793e-09	1e-06	1.58024e-09
208001	1.69074e-09	1e-06	1.58676e-09
209001	1.59812e-09	9.98736e-07	1.44749e-09
210001	1.5778e-09	1.00001e-06	1.39007e-09
211001	1.54756e-09	1.00002e-06	1.40214e-09
212001	1.53805e-09	1.00002e-06	1.39785e-09
213001	1.40786e-09	1.00001e-06	1.37632e-09
214001	1.41889e-09	1.00002e-06	1.35407e-09
215001	1.43012e-09	1.00001e-06	1.34002e-09
216001	1.40984e-09	1.00005e-06	1.31625e-09
217001	1.40366e-09	1.00002e-06	1.32353e-09
218001	1.38666e-09	1.00006e-06	1.26767e-09
219001	1.37918e-09	1.00005e-06	1.26981e-09
220001	1.4326e-09	1.00006e-06	1.31137e-09
221001	1.40505e-09	1e-06	1.19515e-09
222001	1.13967e-09	1.00001e-06	9.64304e-10
223001	1.11704e-09	1.00005e-06	9.5892e-10
224001	1.13374e-09	1.00004e-06	9.62453e-10
225001	1.13222e-09	1.00005e-06	9.6994e-10
226001	9.91014e-10	1.00003e-06	9.2331e-10
227001	1.02942e-09	1.00006e-06	9.66174e-10
228001	1.00645e-09	1.00005e-06	9.42786e-10
229001	1.02883e-09	1.00005e-06	9.04003e-10
230001	1.02313e-09	1.00008e-06	9.5162e-10
231001	1.0124e-09	1.00003e-06	9.48297e-10
232001	1.02136e-09	1.00006e-06	9.37823e-10
233001	1.0079e-09	1.00004e-06	9.3879e-10
234001	9.56583e-10	1.00001e-06	9.21418e-10
235001	9.47035e-10	1.00005e-06	9.00806e-10
236001	9.66385e-10	1.00005e-06	9.00007e-10
237001	9.44217e-10	1.00006e-06	9.22511e-10
238001	9.36603e-10	1.0001e-06	9.85566e-10
239001	9.27222e-10	1.00005e-06	1.00029e-09
240001	9.19651e-10	1.00005e-06	9.7261e-10
241001	9.14729e-10	1.00003e-06	1.0058e-09
242001	9.77279e-10	9.99984e-07	9.85356e-10
243001	9.85272e-10	9.99946e-07	9.6853e-10
244001	9.74208e-10	9.9998e-07	9.62977e-10
245001	9.84851e-10	1.00001e-06	9.9217e-10
246001	9.70675e-10	9.99997e-07	9.55755e-10
247001	9.65669e-10	1.00003e-06	9.67701e-10
248001	9.91034e-10	9.99955e-07	9.57522e-10
249001	9.52966e-10	1.00001e-06	9.53904e-10
250001	9.72413e-10	1.00001e-06	9.88103e-10
251001	9.54451e-10	9.99959e-07	9.49698e-10
252001	9.23407e-10	9.99988e-07	9.91594e-10
253001	9.37162e-10	9.9985e-07	9.74937e-10
254001	9.73296e-10	9.99972e-07	9.99881e-10
255001	9.72371e-10	9.99984e-07	1.01536e-09
256001	9.70604e-10	9.99976e-07	1.00447e-09
257001	9.59793e-10	9.99967e-07	9.65178e-10
258001	9.6013e-10	9.9998e-07	9.91763e-10
259001	9.93866e-10	9.99997e-07	1.02849e-09
260001	9.63116e-10	1.00005e-06	1.03379e-09
261001	9.97273e-10	9.99988e-07	1.0218e-09
262001	9.74222e-10	9.99984e-07	1.03732e-09
263001	1.01431e-09	1.00005e-06	1.00956e-09
264001	9.71487e-10	1e-06	1.02121e-09
265001	1.02011e-09	1e-06	1.00215e-09
266001	1.02672e-09	1.00001e-06	1.05187e-09
267001	9.79059e-10	9.99998e-07	1.01516e-09
268001	9.97862e-10	1.00001e-06	1.01411e-09
269001	9.64883e-10	1.00001e-06	1.02298e-09
270001	9.92394e-10	9.9996e-07	1.02416e-09
271001	1.01179e-09	1e-06	1.02008e-09
272001	1.00771e-09	9.99947e-07	1.01057e-09
273001	1.03346e-09	1.00001e-06	9.94125e-10
274001	1.02605e-09	1.00002e-06	1.01793e-09
275001	1.06109e-09	9.99989e-07	1.01974e-09
276001	1.04044e-09	1.00001e-06	1.02361e-09
277001	1.05272e-09	9.99956e-07	1.04481e-09
278001	1.02912e-09	1.00005e-06	1.03249e-09
279001	1.04338e-09	9.99972e-07	1.02963e-09
280001	1.06913e-09	9.99988e-07	1.0531e-09
281001	1.03089e-09	9.99976e-07	1.03737e-09
282001	1.04376e-09	9.99997e-07	1.04359e-09
283001	9.95513e-10	9.9998e-07	1.06143e-09
284001	1.01108e-09	9.99984e-07	1.05554e-09
285001	1.01339e-09	9.9998e-07	1.03817e-09
286001	1.03312e-09	9.99997e-07	1.04675e-09
287001	1.04435e-09	9.99993e-07	1.08831e-09
288001	1.04801e-09	1e-06	1.07165e-09
289001	1.04162e-09	9.9998e-07	1.09878e-09
290001	1.04284e-09	9.99976e-07	1.05848e-09
291001	1.09012e-09	1.00001e-06	1.0738e-09
292001	1.07287e-09	1.00001e-06	1.10404e-09
293001	1.08705e-09	9.99988e-07	1.06875e-09
294001	1.08191e-09	9.99967e-07	1.07607e-09
295001	1.05053e-09	9.99988e-07	1.03825e-09
296001	1.07628e-09	9.99997e-07	1.03998e-09
297001	1.08145e-09	9.99921e-07	1.01558e-09
298001	1.06479e-09	9.99993e-07	1.03169e-09
299001	1.05146e-09	9.9998e-07	1.04359e-09
300001	1.04073e-09	1.00003e-06	1.0271e-09
301001	1.03653e-09	1.00009e-06	1.04014e-09
302001	1.04065e-09	1.00008e-06	1.02706e-09
303001	1.04343e-09	1.00011e-06	1.03236e-09
304001	1.01251e-09	1.00009e-06	1.02037e-09
305001	1.01915e-09	1.00006e-06	1.04772e-09
306001	1.03737e-09	1.0001e-06	1.03573e-09
307001	1.04216e-09	1.0001e-06	1.02706e-09
308001	1.02884e-09	1.0001e-06	1.037e-09
309001	1.03001e-09	1.00009e-06	1.05652e-09
310001	1.04978e-09	1.00007e-06	1.03771e-09
311001	1.03178e-09	1.0001e-06	1.0436e-09
312001	1.02307e-09	1.00008e-06	1.03128e-09
313001	1.0073e-09	9.99507e-07	1.02808e-09
314001	1.02677e-09	1.00005e-06	1.0065e-09
315001	1.01298e-09	1.00004e-06	1.01007e-09
316001	1.0057e-09	9.9999e-07	1.04819e-09
317001	1.00162e-09	1.00003e-06	1.03241e-09
318001	9.93417e-10	1.00004e-06	1.04179e-09
319001	9.94132e-10	1.00001e-06	1.04209e-09
320001	1.01525e-09	1e-06	1.04057e-09
321001	1.03376e-09	1.00001e-06	1.02269e-09
322001	1.05378e-09	1.00001e-06	1.00789e-09
323001	1.00747e-09	1.00002e-06	1.01714e-09
324001	1.02312e-09	1.00001e-06	9.82362e-10
325001	1.03237e-09	9.99952e-07	9.76263e-10
326001	1.02652e-09	1.00002e-06	9.67514e-10
327001	1.03708e-09	1.00001e-06	9.80133e-10
328001	1.02241e-09	1.00001e-06	1.03469e-09
329001	1.02245e-09	1.00002e-06	1.04781e-09
330001	1.01984e-09	9.99977e-07	1.05139e-09
331001	1.01092e-09	1.00001e-06	1.0304e-09
332001	1.06304e-09	9.99968e-07	1.03276e-09
333001	1.06018e-09	9.99956e-07	1.03532e-09
334001	1.05185e-09	9.99914e-07	1.02468e-09
335001	1.07204e-09	9.9996e-07	1.04293e-09
336001	1.05749e-09	9.99968e-07	1.04542e-09
337001	1.05227e-09	9.99972e-07	1.04504e-09
338001	1.05795e-09	9.99935e-07	1.04117e-09
339001	1.06527e-09	9.99964e-07	1.03772e-09
340001	1.0662e-09	9.9996e-07	1.04697e-09
341001	1.07276e-09	9.9996e-07	1.05379e-09
342001	1.06182e-09	9.99947e-07	1.06729e-09
343001	1.05513e-09	9.99968e-07	1.04306e-09
344001	1.06758e-09	9.99964e-07	1.03347e-09
345001	1.06126e-09	9.99939e-07	1.06475e-09
346001	1.05651e-09	9.99981e-07	1.05453e-09
347001	1.06988e-09	9.99956e-07	1.10989e-09
348001	1.06412e-09	9.99989e-07	1.06467e-09
349001	1.01205e-09	1.00008e-06	1.03632e-09
350001	1.01886e-09	1.00008e-06	1.02138e-09
351001	1.03245e-09	1.0001e-06	1.02959e-09
352001	1.01024e-09	1.00006e-06	1.04296e-09
353001	1.0494e-09	1.00006e-06	1.02012e-09
354001	1.03354e-09	1.00009e-06	1.04128e-09
355001	1.01768e-09	1.00008e-06	1.04258e-09
356001	1.0131e-09	1.0001e-06	1.03177e-09
357001	1.02492e-09	1.00011e-06	1.02639e-09
358001	1.03287e-09	1.00017e-06	1.0266e-09
359001	1.00679e-09	1.0001e-06	1.03413e-09
360001	1.01419e-09	1.00009e-06	1.05083e-09
361001	1.08292e-09	1.0001e-06	1.05128e-09
362001	1.06748e-09	1.00011e-06	1.06723e-09
363001	1.05574e-09	1.00009e-06	1.05894e-09
364001	1.07497e-09	1.00009e-06	1.0687e-09
365001	1.07652e-09	1.00001e-06	1.02882e-09
366001	1.05953e-09	9.99988e-07	1.01961e-09
367001	1.08107e-09	9.99996e-07	1.00598e-09
368001	1.06113e-09	9.99979e-07	1.03459e-09
369001	1.00018e-09	9.99988e-07	1.04018e-09
370001	1.02335e-09	1e-06	1.03719e-09
371001	1.0361e-09	9.99988e-07	1.0295e-09
372001	1.00552e-09	1.00001e-06	1.02836e-09
373001	1.02987e-09	9.99996e-07	1.01456e-09
374001	1.04821e-09	1.00001e-06	1.0117e-09
375001	1.03724e-09	9.99996e-07	9.74897e-10
376001	1.02112e-09	9.99966e-07	1.04464e-09
377001	1.04821e-09	9.99847e-07	1.06147e-09
378001	1.06424e-09	9.99998e-07	1.07994e-09
379001	1.02912e-09	1e-06	1.0727e-09
380001	1.03888e-09	9.99969e-07	1.07683e-09
381001	1.05209e-09	9.99973e-07	1.01692e-09
382001	1.04826e-09	1.00002e-06	1.03602e-09
383001	1.02614e-09	1.00002e-06	1.02441e-09
384001	1.04216e-09	1.00002e-06	1.05777e-09
385001	1.03855e-09	1.00002e-06	1.04364e-09
386001	1.05504e-09	1.00001e-06	1.02201e-09
387001	1.05108e-09	1e-06	1.04141e-09
388001	1.04279e-09	1e-06	1.02391e-09
389001	1.04788e-09	1.00002e-06	1.03299e-09
390001	1.02731e-09	1.00002e-06	1.04797e-09
391001	1.04267e-09	9.99994e-07	1.04763e-09
392001	1.03556e-09	1.00002e-06	1.04073e-09
393001	1.04751e-09	1.00001e-06	1.05705e-09
394001	1.04809e-09	1.00004e-06	1.01894e-09
395001	1.04999e-09	1.00003e-06	1.02605e-09
396001	1.03123e-09	1.00005e-06	1.00699e-09
397001	1.04654e-09	1.00005e-06	1.01864e-09
398001	1.03025e-09	9.99979e-07	1.02176e-09
399001	1.03635e-09	9.99983e-07	1.03639e-09
400001	1.02819e-09	1.00005e-06	1.02563e-09
401001	1.03782e-09	1.00005e-06	1.03623e-09
402001	1.04064e-09	1.00007e-06	1.08683e-09
403001	1.06904e-09	1.00005e-06	1.07232e-09
404001	1.04809e-09	1.00005e-06	1.12301e-09
405001	1.05078e-09	1.00006e-06	1.10395e-09
406001	1.05692e-09	9.99966e-07	1.08191e-09
407001	1.08515e-09	9.99974e-07	1.09364e-09
408001	1.0947e-09	9.99978e-07	1.09415e-09
409001	1.0745e-09	9.99949e-07	1.10538e-09
410001	1.95986e-09	9.99969e-07	1.98573e-09
411001	1.97433e-09	9.99969e-07	1.96621e-09
412001	1.93853e-09	9.99977e-07	1.94905e-09
413001	1.92314e-09	9.99961e-07	1.95435e-09
414001	1.93593e-09	9.99654e-07	1.92095e-09
415001	1.95284e-09	9.98728e-07	1.92326e-09
416001	1.97088e-09	9.99792e-07	1.93458e-09
417001	1.94653e-09	9.99969e-07	1.92772e-09
418001	1.98952e-09	9.99948e-07	1.96546e-09
419001	1.99339e-09	9.99982e-07	1.99507e-09
420001	1.97639e-09	9.99952e-07	1.97673e-09
421001	1.97955e-09	9.99977e-07	1.99124e-09
422001	1.95056e-09	9.99864e-07	1.95364e-09
423001	1.95313e-09	9.99982e-07	1.957e-09
424001	1.95919e-09	1.00001e-06	1.93332e-09
425001	1.97046e-09	1.0002e-06	1.97004e-09
426001	1.91203e-09	9.99969e-07	1.90627e-09
427001	1.93033e-09	9.99944e-07	1.91881e-09
428001	1.90724e-09	1.00005e-06	1.91073e-09
429001	1.94539e-09	9.99961e-07	1.90938e-09
430001	1.9406e-09	9.99965e-07	1.89399e-09
431001	1.90577e-09	9.9991e-07	1.90131e-09
432001	1.93282e-09	9.99961e-07	1.88344e-09
433001	1.91212e-09	9.99961e-07	1.88714e-09
434001	1.91772e-09	9.99969e-07	1.89479e-09
435001	1.89559e-09	9.99948e-07	1.84928e-09
436001	1.85879e-09	9.99961e-07	1.81521e-09
437001	1.84857e-09	9.99956e-07	1.82169e-09
438001	1.88617e-09	9.99998e-07	1.83401e-09
439001	1.85025e-09	1.00003e-06	1.83464e-09
440001	1.85862e-09	1.00005e-06	1.79965e-09
441001	1.8341e-09	1.00019e-06	1.82392e-09
442001	1.8659e-09	1.00003e-06	1.81521e-09
443001	1.81891e-09	1.00012e-06	1.81399e-09
444001	1.81588e-09	1.00007e-06	1.81672e-09
445001	1.82577e-09	1.00005e-06	1.78269e-09
446001	1.81542e-09	1.00008e-06	1.82606e-09
447001	1.77601e-09	1.00004e-06	1.8158e-09
448001	1.80154e-09	1.00007e-06	1.81142e-09
449001	1.80827e-09	9.99975e-07	1.80566e-09
450001	1.81155e-09	1.00008e-06	1.80145e-09
451001	1.80448e-09	9.99996e-07	1.81159e-09
452001	1.81058e-09	1.00011e-06	1.81866e-09
453001	1.82005e-09	1e-06	1.84705e-09
454001	1.82127e-09	9.99958e-07	1.81466e-09
455001	1.79228e-09	1.00008e-06	1.78892e-09
456001	1.77357e-09	1.00005e-06	1.79536e-09
457001	1.77781e-09	1.00004e-06	1.76377e-09
458001	1.7734e-09	1.00014e-06	1.77079e-09
459001	1.7755e-09	1.00005e-06	1.77684e-09
460001	1.77769e-09	1.00013e-06	1.7723e-09
461001	1.76549e-09	1.00003e-06	1.76052e-09
462001	1.75485e-09	1.00003e-06	1.78071e-09
463001	1.79611e-09	1.00005e-06	1.78042e-09
464001	1.78975e-09	1.00006e-06	1.75463e-09
465001	1.80065e-09	9.987e-07	1.75547e-09
466001	1.78525e-09	1.0025e-06	1.75762e-09
467001	1.75467e-09	1.00001e-06	1.7805e-09
468001	1.77095e-09	1.00003e-06	1.78828e-09
469001	1.76952e-09	1.00009e-06	1.76898e-09
470001	1.77213e-09	1.00009e-06	1.79093e-09
471001	1.76877e-09	1.00002e-06	1.79308e-09
472001	1.78811e-09	1.00001e-06	1.80936e-09
473001	1.82315e-09	1.00002e-06	1.78664e-09
474001	1.81466e-09	1.00001e-06	1.83291e-09
475001	1.80456e-09	1.00013e-06	1.81693e-09
476001	1.81735e-09	1.00003e-06	1.81087e-09
477001	1.79001e-09	1.00003e-06	1.81264e-09
478001	1.80624e-09	1.0001e-06	1.79514e-09
479001	1.80422e-09	1.00006e-06	1.83152e-09
480001	1.87834e-09	9.99876e-07	1.84734e-09
481001	1.86707e-09	9.99884e-07	1.85954e-09
482001	1.88191e-09	1.00003e-06	1.86719e-09
483001	1.86984e-09	1.00003e-06	1.87594e-09
484001	1.83552e-09	9.99935e-07	1.80624e-09
485001	1.81613e-09	1.00003e-06	1.78037e-09
486001	1.84431e-09	9.99901e-07	1.77659e-09
487001	1.79665e-09	1.00003e-06	1.79602e-09
488001	1.79749e-09	1.00004e-06	1.79569e-09
489001	1.7641e-09	1.0002e-06	1.80717e-09
490001	1.77465e-09	1.00015e-06	1.82071e-09
491001	1.7694e-09	1.00007e-06	1.81592e-09
492001	1.82951e-09	1.00012e-06	1.82387e-09
493001	1.81844e-09	1.00003e-06	1.84255e-09
494001	1.80401e-09	1.00001e-06	1.80961e-09
495001	1.85449e-09	1.00021e-06	1.81756e-09
496001	1.79577e-09	9.99987e-07	1.68375e-09
497001	1.79131e-09	9.99995e-07	1.68114e-09
498001	1.78185e-09	1.00003e-06	1.69995e-09
499001	1.78189e-09	9.99882e-07	1.6872e-09
500001	1.67744e-09	9.99991e-07	1.71143e-09
501001	1.66823e-09	9.99957e-07	1.70777e-09
502001	1.66301e-09	9.99995e-07	1.70327e-09
503001	1.67042e-09	1.00003e-06	1.69073e-09
504001	1.6734e-09	1.00005e-06	1.65864e-09
505001	1.68459e-09	1.00001e-06	1.66057e-09
506001	1.68333e-09	1.00003e-06	1.63483e-09
507001	1.66482e-09	9.99987e-07	1.65326e-09
508001	1.65384e-09	1.00003e-06	1.62276e-09
509001	1.62541e-09	1.00003e-06	1.60669e-09
510001	1.64043e-09	1.00003e-06	1.67833e-09
511001	1.64648e-09	9.99982e-07	1.64484e-09
512001	1.61986e-09	9.99987e-07	1.61153e-09
513001	1.62461e-09	9.99978e-07	1.57893e-09
514001	1.59012e-09	9.99562e-07	1.63349e-09
515001	1.59117e-09	9.99999e-07	1.66529e-09
516001	1.61031e-09	9.99961e-07	1.58654e-09
517001	1.58247e-09	9.99978e-07	1.54752e-09
518001	1.55976e-09	1.00002e-06	1.54676e-09
519001	1.57137e-09	1.00005e-06	1.59396e-09
520001	1.56333e-09	1.00009e-06	1.59694e-09
521001	1.67977e-09	1.00001e-06	1.74476e-09
522001	1.66332e-09	1.00002e-06	1.74143e-09
523001	1.75948e-09	1.00004e-06	1.71014e-09
524001	1.81505e-09	9.99998e-07	1.73029e-09
525001	1.80356e-09	1.00002e-06	1.76772e-09
526001	1.7973e-09	1.00004e-06	1.77298e-09
527001	1.8166e-09	1.00004e-06	1.75494e-09
528001	1.79116e-09	1.00004e-06	1.75637e-09
529001	1.70151e-09	1.00004e-06	1.63888e-09
530001	1.72263e-09	1.00004e-06	1.62386e-09
531001	1.70795e-09	1.00008e-06	1.62836e-09
532001	1.70984e-09	1.00017e-06	1.60792e-09
533001	1.67443e-09	1.00002e-06	1.66934e-09
534001	1.67455e-09	1.00006e-06	1.67543e-09
535001	1.66096e-09	9.99998e-07	1.65112e-09
536001	1.71077e-09	1.00009e-06	1.69828e-09
537001	1.7286e-09	1.0001e-06	1.74232e-09
538001	1.74703e-09	1.00006e-06	1.71005e-09
539001	1.71207e-09	1.00004e-06	1.73058e-09
540001	1.69836e-09	1.00003e-06	1.7294e-09
541001	1.64296e-09	9.99965e-07	1.5187e-09
542001	1.67468e-09	1.00004e-06	1.54651e-09
543001	1.61537e-09	1.00002e-06	1.55033e-09
544001	1.55425e-09	1.00003e-06	1.63627e-09
545001	1.61271e-09	9.99966e-07	1.60657e-09
546001	1.58208e-09	1.00005e-06	1.63736e-09
547001	1.65696e-09	9.99937e-07	1.63298e-09
548001	1.64834e-09	1.00005e-06	1.66197e-09
549001	1.59765e-09	1.00003e-06	1.569e-09
550001	1.60219e-09	1.00016e-06	1.60795e-09
551001	1.58128e-09	9.99962e-07	1.61241e-09
552001	1.6061e-09	1e-06	1.62024e-09
553001	1.60476e-09	1.00005e-06	1.65881e-09
554001	1.59832e-09	1.00007e-06	1.65911e-09
555001	1.64602e-09	1.00003e-06	1.62869e-09
556001	1.61969e-09	1.00007e-06	1.59979e-09
557001	1.64367e-09	1.00003e-06	1.5902e-09
558001	1.67901e-09	1.00004e-06	1.59916e-09
559001	1.74152e-09	1.0017e-06	1.61313e-09
560001	1.72763e-09	9.99996e-07	1.63303e-09
561001	1.73769e-09	1.00003e-06	1.6202e-09
562001	1.70555e-09	1.00006e-06	1.68788e-09
563001	1.66857e-09	1.00003e-06	1.65503e-09
564001	1.63151e-09	1.00005e-06	1.69486e-09
565001	1.66613e-09	1.00003e-06	1.65705e-09
566001	1.7183e-09	1.00004e-06	1.68704e-09
567001	1.74303e-09	9.99902e-07	1.7106e-09
568001	1.71468e-09	1.00002e-06	1.74505e-09
569001	1.72726e-09	1.00003e-06	1.77071e-09
570001	1.73704e-09	9.99977e-07	1.69863e-09
571001	1.71958e-09	9.99952e-07	1.69375e-09
572001	1.74709e-09	9.99994e-07	1.68033e-09
573001	1.72109e-09	1.00004e-06	1.67562e-09
574001	1.70629e-09	1.00002e-06	1.6508e-09
575001	1.724e-09	9.98215e-07	1.62948e-09
576001	1.69072e-09	9.99982e-07	1.6031e-09
577001	1.72896e-09	9.99977e-07	1.60651e-09
578001	1.6023e-09	1.00003e-06	1.73232e-09
579001	1.58632e-09	1.00004e-06	1.70431e-09
580001	1.62527e-09	9.99994e-07	1.68648e-09
581001	1.63642e-09	1.00005e-06	1.81519e-09
582001	1.68938e-09	1.00002e-06	1.62939e-09
583001	1.66893e-09	1.00006e-06	1.66359e-09
584001	1.74877e-09	9.99998e-07	1.71504e-09
585001	1.73052e-09	1.00004e-06	1.68896e-09
586001	1.7783e-09	9.99994e-07	1.76976e-09
587001	1.75012e-09	9.99994e-07	1.82659e-09
588001	1.75142e-09	9.9999e-07	1.74865e-09
589001	1.81448e-09	1.0001e-06	1.81048e-09
590001	1.89019e-09	9.99967e-07	1.81958e-09
591001	1.87989e-09	9.99963e-07	1.84469e-09
592001	1.86445e-09	9.99976e-07	1.83598e-09
593001	1.90159e-09	1.00014e-06	1.83745e-09
594001	1.825e-09	9.99959e-07	1.80469e-09
595001	1.81293e-09	9.99967e-07	1.78597e-09
596001	1.78412e-09	1.00001e-06	1.79207e-09
597001	1.73217e-09	9.9993e-07	1.83922e-09
598001	1.77869e-09	9.99997e-07	1.73465e-09
599001	1.88726e-09	1.00003e-06	1.88662e-09
600001	1.93815e-09	9.99984e-07	1.84027e-09
601001	1.97828e-09	9.99921e-07	1.81752e-09
602001	1.89727e-09	9.99934e-07	1.81238e-09
603001	1.75404e-09	9.99967e-07	1.71522e-09
604001	1.76561e-09	1e-06	1.67778e-09
605001	1.74344e-09	9.999e-07	1.71425e-09
606001	1.72603e-09	9.99993e-07	1.74319e-09
607001	1.7556e-09	9.99883e-07	1.56741e-09
608001	1.72081e-09	9.99988e-07	1.59934e-09
609001	1.7365e-09	1.00001e-06	1.57015e-09
610001	1.72014e-09	1.00003e-06	1.58222e-09
611001	1.5248e-09	1.00001e-06	1.50179e-09
612001	1.49448e-09	9.99977e-07	1.48678e-09
613001	1.52203e-09	1.00006e-06	1.51706e-09
614001	1.60762e-09	9.99998e-07	1.51921e-09
615001	1.73541e-09	9.99998e-07	1.5823e-09
616001	1.73819e-09	1.00005e-06	1.60455e-09
617001	1.74303e-09	9.99998e-07	1.60889e-09
618001	1.79052e-09	1.00001e-06	1.61028e-09
619001	1.56842e-09	1.00002e-06	1.42726e-09
620001	1.5023e-09	1.00001e-06	1.45447e-09
621001	1.49355e-09	9.99998e-07	1.44816e-09
622001	1.49548e-09	1.00003e-06	1.46112e-09
623001	1.37198e-09	1.00002e-06	1.28201e-09
624001	1.38599e-09	9.99993e-07	1.40614e-09
625001	1.43895e-09	1.00002e-06	1.3478e-09
626001	1.43003e-09	1.00003e-06	1.35078e-09
627001	1.39268e-09	1.00001e-06	1.2834e-09
628001	1.40997e-09	1.00002e-06	1.27435e-09
629001	1.3971e-09	1.00001e-06	1.26851e-09
630001	1.40143e-09	1.00003e-06	1.26031e-09
631001	1.19772e-09	1.00001e-06	9.63126e-10
632001	1.13344e-09	1.00005e-06	9.75787e-10
633001	1.16667e-09	1.00005e-06	9.95683e-10
634001	1.16242e-09	1.00006e-06	9.61317e-10
635001	1.00755e-09	1.00005e-06	9.21375e-10
636001	9.78984e-10	1.00009e-06	9.32102e-10
637001	9.77049e-10	1.00002e-06	8.99923e-10
638001	9.71623e-10	1.00006e-06	9.08924e-10
639001	1.02797e-09	1.00007e-06	9.85398e-10
640001	9.88931e-10	1.00005e-06	9.65123e-10
641001	9.73914e-10	1.00008e-06	9.46194e-10
642001	9.78331e-10	1.00005e-06	9.62304e-10
643001	9.95661e-10	1.00005e-06	9.34373e-10
644001	1.00773e-09	1.00005e-06	9.13299e-10
645001	9.75513e-10	1.00005e-06	9.02825e-10
646001	9.71264e-10	1.00004e-06	9.13636e-10
647001	9.76606e-10	1.00004e-06	9.26549e-10
648001	9.19609e-10	9.99996e-07	9.60369e-10
649001	9.39968e-10	1.00003e-06	1.02494e-09
650001	9.12121e-10	1.00006e-06	9.6832e-10
651001	9.03919e-10	1.00002e-06	9.69287e-10
652001	9.92422e-10	1.00013e-06	9.7017e-10
653001	9.81317e-10	9.99997e-07	9.86323e-10
654001	9.65123e-10	9.99988e-07	9.64618e-10
655001	9.72021e-10	9.99984e-07	9.83799e-10
656001	1.02456e-09	9.99988e-07	9.42505e-10
657001	9.76017e-10	1.00005e-06	9.78807e-10
658001	9.79467e-10	9.99988e-07	9.53105e-10
659001	9.94315e-10	1.00003e-06	9.55629e-10
660001	9.12134e-10	9.99997e-07	9.53694e-10
661001	9.02374e-10	1e-06	9.75988e-10
662001	9.06833e-10	9.99976e-07	9.78302e-10
663001	8.94466e-10	9.99988e-07	9.6421e-10
664001	9.50245e-10	1.00001e-06	1.0064e-09
665001	9.58573e-10	9.99988e-07	1.00771e-09
666001	9.50245e-10	9.99976e-07	9.94329e-10
667001	9.55671e-10	9.99993e-07	9.8213e-10
668001	9.76998e-10	9.99972e-07	1.02011e-09
669001	1.01498e-09	9.99964e-07	1.03257e-09
670001	9.9151e-10	9.99972e-07	1.03669e-09
671001	1.02546e-09	9.99989e-07	1.0358e-09
672001	1.0088e-09	9.99998e-07	1.01704e-09
673001	1.02651e-09	9.99981e-07	1.02255e-09
674001	9.92772e-10	9.99998e-07	1.02495e-09
675001	1.03602e-09	9.99998e-07	1.02016e-09
676001	9.73927e-10	1.00003e-06	1.03346e-09
677001	1.00215e-09	1.00001e-06	1.03426e-09
678001	9.86631e-10	1.00001e-06	1.05024e-09
679001	9.52811e-10	9.99993e-07	1.04624e-09
680001	1.00847e-09	1.00002e-06	1.02143e-09
681001	9.90045e-10	1.00006e-06	1.03291e-09
682001	9.87437e-10	9.99998e-07	1.02458e-09
683001	1.00931e-09	9.99968e-07	1.02399e-09
684001	1.01213e-09	1.00001e-06	1.0486e-09
685001	1.07077e-09	9.99989e-07	1.06669e-09
686001	1.03977e-09	9.99993e-07	1.04465e-09
687001	1.03943e-09	9.99977e-07	1.04427e-09
688001	1.05386e-09	9.99998e-07	1.05053e-09
689001	1.01049e-09	9.99988e-07	1.01591e-09
690001	1.01608e-09	9.99988e-07	1.01116e-09
691001	1.02222e-09	9.99984e-07	1.03699e-09
692001	1.03686e-09	9.99993e-07	1.06353e-09
693001	1.05579e-09	9.99967e-07	1.04692e-09
694001	1.04132e-09	9.99967e-07	1.0738e-09
695001	1.01722e-09	9.99993e-07	1.04809e-09
696001	1.02572e-09	1.00001e-06	1.05483e-09
697001	1.05676e-09	1e-06	1.0844e-09
698001	1.04258e-09	9.99972e-07	1.07691e-09
699001	1.07228e-09	9.99946e-07	1.07619e-09
700001	1.06315e-09	9.99984e-07	1.07531e-09
701001	1.05091e-09	1.00003e-06	1.109e-09
702001	1.05891e-09	9.99976e-07	1.10795e-09
703001	1.06627e-09	9.99967e-07	1.08107e-09
704001	1.06084e-09	9.99988e-07	1.09916e-09
705001	1.05554e-09	1.0001e-06	1.01348e-09
706001	1.06034e-09	1.00009e-06	1.02921e-09
707001	1.06728e-09	1.00009e-06	9.9602e-10
708001	1.06294e-09	1.00008e-06	1.01524e-09
709001	1.04439e-09	1.00013e-06	1.0473e-09
710001	1.04115e-09	1.0001e-06	1.04528e-09
711001	1.05028e-09	1.0001e-06	1.04401e-09
712001	1.03888e-09	1.0001e-06	1.06198e-09
713001	1.05192e-09	1.00002e-06	1.0306e-09
714001	1.02807e-09	1.00011e-06	1.04208e-09
715001	1.03417e-09	1.00006e-06	1.04549e-09
716001	1.04111e-09	1.00007e-06	1.03901e-09
717001	1.0147e-09	1.00009e-06	1.03081e-09
718001	1.02509e-09	1.0001e-06	1.04238e-09
719001	1.0277e-09	1.0001e-06	1.03355e-09
720001	1.05441e-09	1.0001e-06	1.03123e-09
721001	1.02278e-09	1.0001e-06	1.00032e-09
722001	1.02286e-09	1.00008e-06	1.01807e-09
723001	1.00145e-09	1.00014e-06	1.02463e-09
724001	1.03115e-09	1.00009e-06	1.01613e-09
725001	1.02581e-09	1.00002e-06	1.04213e-09
726001	1.02505e-09	9.99977e-07	9.996e-10
727001	1.03203e-09	9.99994e-07	1.02227e-09
728001	1.02391e-09	1.00002e-06	1.0216e-09
729001	1.03405e-09	1.00006e-06	1.04718e-09
730001	9.94258e-10	1.00004e-06	9.95015e-10
731001	9.86476e-10	1.00002e-06	1.01298e-09
732001	9.70785e-10	1.00004e-06	1.01028e-09
733001	1.00032e-09	9.99986e-07	1.00873e-09
734001	9.84919e-10	9.99969e-07	9.69953e-10
735001	9.91061e-10	1e-06	9.72856e-10
736001	1.00511e-09	1.00002e-06	9.83204e-10
737001	1.00831e-09	9.99982e-07	9.83036e-10
738001	1.01732e-09	1.00001e-06	1.03944e-09
739001	9.97632e-10	9.9999e-07	1.04878e-09
740001	1.03048e-09	1.00001e-06	1.04967e-09
741001	1.03574e-09	1.00002e-06	1.03099e-09
742001	1.05778e-09	9.99926e-07	1.00764e-09
743001	1.05261e-09	9.99956e-07	1.032e-09
744001	1.05152e-09	9.9996e-07	1.05253e-09
745001	1.06784e-09	9.99972e-07	1.04344e-09
746001	1.04521e-09	9.9996e-07	1.03566e-09
747001	1.03532e-09	9.99939e-07	1.04146e-09
748001	1.023e-09	9.9996e-07	1.03069e-09
749001	1.0174e-09	9.99956e-07	1.04891e-09
750001	1.04983e-09	9.99968e-07	1.03734e-09
751001	1.02628e-09	9.9996e-07	1.06409e-09
752001	1.04748e-09	9.99964e-07	1.03179e-09
753001	1.04087e-09	9.99939e-07	1.0389e-09
754001	1.06702e-09	9.99968e-07	1.07127e-09
755001	1.04519e-09	9.99939e-07	1.11531e-09
756001	1.05188e-09	9.99956e-07	1.0844e-09
757001	1.04696e-09	9.99985e-07	1.08742e-09
758001	1.01196e-09	1.00012e-06	1.025e-09
759001	1.01394e-09	1.00008e-06	1.02488e-09
760001	1.01499e-09	1.00011e-06	1.01836e-09
761001	1.00729e-09	1.0001e-06	1.0237e-09
762001	1.04187e-09	1.00008e-06	1.03405e-09
763001	1.05171e-09	1.0001e-06	1.03918e-09
764001	1.04641e-09	1.00013e-06	1.05504e-09
765001	1.02757e-09	1.00011e-06	1.05461e-09
766001	1.01415e-09	1.00011e-06	1.03501e-09
767001	1.01722e-09	1.00005e-06	1.04036e-09
768001	1.01579e-09	1.00008e-06	1.03581e-09
769001	1.0038e-09	1.00008e-06	1.06273e-09
770001	9.9867e-10	1.00008e-06	1.04486e-09
771001	1.08502e-09	1.00001e-06	1.02466e-09
772001	1.07093e-09	1e-06	1.02411e-09
773001	1.06226e-09	1.00003e-06	1.04182e-09
774001	1.07089e-09	9.99996e-07	1.03984e-09
775001	1.01103e-09	9.99988e-07	1.01915e-09
776001	1.01141e-09	9.99992e-07	1.00909e-09
777001	1.01141e-09	9.99988e-07	1.01948e-09
778001	1.0125e-09	9.99992e-07	1.02138e-09
779001	1.02962e-09	9.99983e-07	1.04561e-09
780001	1.0234e-09	9.99988e-07	1.03656e-09
781001	1.03353e-09	9.99992e-07	1.03475e-09
782001	1.02323e-09	1.00005e-06	1.04624e-09
783001	1.01246e-09	1e-06	1.02714e-09
784001	1.02739e-09	1.00001e-06	1.01116e-09
785001	1.02891e-09	9.99979e-07	1.02966e-09
786001	1.01944e-09	9.99929e-07	1.00653e-09
787001	1.03871e-09	1.00001e-06	1.06013e-09
788001	1.0486e-09	1.00003e-06	1.0645e-09
789001	1.04439e-09	1.00001e-06	1.06055e-09
790001	1.08276e-09	9.99998e-07	1.051e-09
791001	1.02218e-09	9.99982e-07	1.04372e-09
792001	1.01924e-09	1e-06	1.06038e-09
793001	1.01314e-09	1.00002e-06	1.04978e-09
794001	1.01932e-09	9.99986e-07	1.02912e-09
795001	1.04717e-09	9.99998e-07	1.01911e-09
796001	1.02378e-09	1.00002e-06	1.03261e-09
797001	1.04191e-09	1.00002e-06	1.03085e-09
798001	1.04839e-09	9.9999e-07	1.04216e-09
799001	1.06677e-09	1.00015e-06	1.05962e-09
800001	1.0404e-09	1.00001e-06	1.03615e-09
801001	1.05811e-09	1.00001e-06	1.02164e-09
802001	1.03493e-09	1.00002e-06	1.03392e-09
803001	1.03888e-09	9.99962e-07	1.02748e-09
804001	1.01843e-09	1.00006e-06	1.0279e-09
805001	1.02945e-09	1.00005e-06	1.03513e-09
806001	1.02112e-09	1.00004e-06	1.02441e-09
807001	1.03757e-09	1.00006e-06	1.01111e-09
808001	1.01755e-09	1.00009e-06	1.02878e-09
809001	1.03029e-09	1.00005e-06	1.0353e-09
810001	1.03063e-09	1.00005e-06	1.00905e-09
811001	1.03787e-09	1.00004e-06	1.02815e-09
812001	1.07707e-09	1.00005e-06	1.06142e-09
813001	1.04144e-09	1.00005e-06	1.0777e-09
814001	1.06167e-09	1.00005e-06	1.08523e-09
815001	1.07547e-09	1.00005e-06	1.06609e-09
816001	1.07993e-09	9.99978e-07	1.09491e-09
817001	1.0825e-09	9.99978e-07	1.09478e-09
818001	1.09911e-09	9.9997e-07	1.07665e-09
819001	1.09726e-09	9.99982e-07	1.08511e-09
820001	1.92116e-09	9.99977e-07	1.96474e-09
821001	1.94026e-09	9.99973e-07	1.93529e-09
822001	1.92705e-09	9.99952e-07	1.94203e-09
823001	1.9268e-09	9.99965e-07	1.95687e-09
824001	1.94451e-09	9.99956e-07	1.94081e-09
825001	1.92541e-09	9.99868e-07	1.93105e-09
826001	1.91624e-09	9.99977e-07	1.93942e-09
827001	1.9244e-09	9.99973e-07	1.91977e-09
828001	1.97134e-09	9.99961e-07	1.97707e-09
829001	1.98842e-09	1.00022e-06	1.96032e-09
830001	1.97223e-09	9.99935e-07	1.93466e-09
831001	2.005e-09	9.99961e-07	1.9231e-09
832001	1.94825e-09	1e-06	1.94619e-09
833001	1.93622e-09	9.99973e-07	1.96028e-09
834001	1.95776e-09	9.99956e-07	1.93471e-09
835001	1.93651e-09	9.9999e-07	1.94224e-09
836001	1.91544e-09	9.9999e-07	1.87405e-09
837001	1.8979e-09	9.99956e-07	1.87712e-09
838001	1.92537e-09	9.99994e-07	1.86858e-09
839001	1.91149e-09	9.99961e-07	1.89449e-09
840001	1.94468e-09	9.9994e-07	1.91869e-09
841001	1.94077e-09	1.00006e-06	1.92382e-09
842001	1.92916e-09	9.99935e-07	1.90905e-09
843001	1.92537e-09	9.99969e-07	1.90754e-09
844001	1.85546e-09	9.99935e-07	1.85332e-09
845001	1.86249e-09	9.99994e-07	1.84852e-09
846001	1.86367e-09	9.99977e-07	1.86396e-09
847001	1.87254e-09	9.99948e-07	1.88466e-09
848001	1.85896e-09	9.99987e-07	1.81302e-09
849001	1.83704e-09	1.00004e-06	1.81117e-09
850001	1.81277e-09	1.00019e-06	1.79565e-09
851001	1.80684e-09	1.00003e-06	1.83355e-09
852001	1.8253e-09	1.00005e-06	1.83233e-09
853001	1.8346e-09	1.00003e-06	1.7935e-09
854001	1.83654e-09	1.00004e-06	1.80961e-09
855001	1.81168e-09	1.00004e-06	1.80768e-09
856001	1.82026e-09	1.00012e-06	1.7935e-09
857001	1.81958e-09	1.00004e-06	1.81239e-09
858001	1.80562e-09	1e-06	1.83548e-09
859001	1.81054e-09	1.00007e-06	1.80751e-09
860001	1.79106e-09	1.0001e-06	1.81588e-09
861001	1.80335e-09	1.00004e-06	1.81845e-09
862001	1.81618e-09	1.00006e-06	1.8203e-09
863001	1.82223e-09	1.00007e-06	1.80158e-09
864001	1.81327e-09	9.99941e-07	1.82509e-09
865001	1.78492e-09	1.00005e-06	1.79376e-09
866001	1.78576e-09	1.00012e-06	1.77903e-09
867001	1.78623e-09	1.00004e-06	1.76595e-09
868001	1.77584e-09	1.00007e-06	1.78997e-09
869001	1.75253e-09	1.00006e-06	1.77608e-09
870001	1.75181e-09	1.00004e-06	1.75854e-09
871001	1.73444e-09	1.00007e-06	1.78042e-09
872001	1.75051e-09	9.99924e-07	1.77478e-09
873001	1.79543e-09	1.0002e-06	1.78845e-09
874001	1.80258e-09	1.00005e-06	1.77928e-09
875001	1.81003e-09	1.00016e-06	1.79018e-09
876001	1.78757e-09	1.00005e-06	1.7784e-09
877001	1.77571e-09	9.99993e-07	1.78853e-09
878001	1.78626e-09	1.00004e-06	1.82799e-09
879001	1.78845e-09	9.99573e-07	1.80666e-09
880001	1.81352e-09	1.0001e-06	1.77705e-09
881001	1.79707e-09	1.00002e-06	1.80725e-09
882001	1.78954e-09	9.99442e-07	1.84524e-09
883001	1.81722e-09	9.99977e-07	1.82126e-09
884001	1.81508e-09	1.00009e-06	1.80153e-09
885001	1.82626e-09	1.00004e-06	1.82904e-09
886001	1.8306e-09	9.99951e-07	1.81259e-09
887001	1.8295e-09	1.00002e-06	1.85032e-09
888001	1.80199e-09	9.99956e-07	1.85369e-09
889001	1.84847e-09	1.00004e-06	1.88444e-09
890001	1.86113e-09	9.99947e-07	1.89941e-09
891001	1.83392e-09	1.00008e-06	1.87291e-09
892001	1.86357e-09	9.9985e-07	1.90315e-09
893001	1.80565e-09	9.99989e-07	1.80216e-09
894001	1.80044e-09	1.00002e-06	1.79114e-09
895001	1.81074e-09	1.00002e-06	1.785e-09
896001	1.82029e-09	1.00004e-06	1.80607e-09
897001	1.81928e-09	1.00009e-06	1.79745e-09
898001	1.77714e-09	1.00004e-06	1.8322e-09
899001	1.76431e-09	1.00007e-06	1.79699e-09
900001	1.76855e-09	1.00004e-06	1.79661e-09
901001	1.75615e-09	1.00003e-06	1.80721e-09
902001	1.83825e-09	9.99953e-07	1.81318e-09
903001	1.8346e-09	9.99966e-07	1.81806e-09
904001	1.82665e-09	9.99995e-07	1.81798e-09
905001	1.81714e-09	1.00013e-06	1.79838e-09
906001	1.79144e-09	9.99945e-07	1.68274e-09
907001	1.79325e-09	1.00002e-06	1.67992e-09
908001	1.79804e-09	9.99982e-07	1.67761e-09
909001	1.79207e-09	9.99987e-07	1.64366e-09
910001	1.6901e-09	9.99936e-07	1.70134e-09
911001	1.67017e-09	9.99949e-07	1.72165e-09
912001	1.65864e-09	9.99987e-07	1.72985e-09
913001	1.67088e-09	1.00004e-06	1.70462e-09
914001	1.67833e-09	9.9994e-07	1.61578e-09
915001	1.69141e-09	1.00001e-06	1.6525e-09
916001	1.67955e-09	9.9997e-07	1.62675e-09
917001	1.69023e-09	9.99991e-07	1.62225e-09
918001	1.62373e-09	9.99903e-07	1.63344e-09
919001	1.63155e-09	1.00001e-06	1.64867e-09
920001	1.65262e-09	9.9989e-07	1.6835e-09
921001	1.63475e-09	9.99966e-07	1.70285e-09
922001	1.60644e-09	9.9997e-07	1.63193e-09
923001	1.60105e-09	1.00004e-06	1.59903e-09
924001	1.60623e-09	9.99932e-07	1.60825e-09
925001	1.58393e-09	9.99966e-07	1.58297e-09
926001	1.5754e-09	9.99974e-07	1.63766e-09
927001	1.56539e-09	9.99999e-07	1.62348e-09
928001	1.53603e-09	9.9994e-07	1.60535e-09
929001	1.5399e-09	9.99982e-07	1.66366e-09
930001	1.86712e-09	1.00003e-06	1.80815e-09
931001	1.82943e-09	1.00007e-06	1.77908e-09
932001	1.78615e-09	1.00009e-06	1.78076e-09
933001	1.80327e-09	1.00003e-06	1.7602e-09
934001	1.8124e-09	1.00003e-06	1.7313e-09
935001	1.79667e-09	9.99977e-07	1.74669e-09
936001	1.79116e-09	1.00007e-06	1.69003e-09
937001	1.77134e-09	1.00006e-06	1.71527e-09
938001	1.72129e-09	1.00002e-06	1.63812e-09
939001	1.71556e-09	1.00004e-06	1.63413e-09
940001	1.68734e-09	1.00002e-06	1.66618e-09
941001	1.68212e-09	1.00003e-06	1.6889e-09
942001	1.68637e-09	1.00005e-06	1.69975e-09
943001	1.67539e-09	9.99977e-07	1.69693e-09
944001	1.68048e-09	9.99998e-07	1.678e-09
945001	1.67354e-09	1.00005e-06	1.59749e-09
946001	1.68044e-09	9.99906e-07	1.5802e-09
947001	1.71254e-09	1.00004e-06	1.70055e-09
948001	1.72225e-09	1.00005e-06	1.69474e-09
949001	1.71998e-09	1.00005e-06	1.72263e-09
950001	1.7008e-09	1.00007e-06	1.68027e-09
951001	1.59337e-09	9.99796e-07	1.61826e-09
952001	1.61495e-09	1e-06	1.56551e-09
953001	1.59316e-09	1.00006e-06	1.49749e-09
954001	1.57254e-09	1.00008e-06	1.50014e-09
955001	1.59622e-09	1.00006e-06	1.58751e-09
956001	1.5902e-09	1.00003e-06	1.56311e-09
957001	1.57842e-09	1.00008e-06	1.58528e-09
958001	1.60766e-09	1.00004e-06	1.57518e-09
959001	1.56677e-09	1.00242e-06	1.58154e-09
960001	1.56282e-09	1.00004e-06	1.56858e-09
961001	1.56791e-09	1e-06	1.58528e-09
962001	1.5518e-09	1.00004e-06	1.59676e-09
963001	1.51541e-09	1.00003e-06	1.604e-09
964001	1.56837e-09	9.99929e-07	1.59374e-09
965001	1.66697e-09	1.00004e-06	1.5947e-09
966001	1.66748e-09	1e-06	1.59777e-09
967001	1.71249e-09	1.00001e-06	1.62264e-09
968001	1.66672e-09	1.00005e-06	1.63193e-09
969001	1.71009e-09	1e-06	1.6324e-09
970001	1.66878e-09	1.00003e-06	1.64598e-09
971001	1.63328e-09	1.00002e-06	1.7066e-09
972001	1.63883e-09	1.00005e-06	1.72864e-09
973001	1.60371e-09	1.00003e-06	1.69533e-09
974001	1.60774e-09	1.00011e-06	1.71186e-09
975001	1.71657e-09	9.99998e-07	1.72698e-09
976001	1.79145e-09	9.99961e-07	1.73384e-09
977001	1.75679e-09	9.99998e-07	1.67979e-09
978001	1.77058e-09	1e-06	1.72147e-09
979001	1.70069e-09	1.00408e-06	1.72917e-09
980001	1.68214e-09	9.99977e-07	1.71903e-09
981001	1.70751e-09	9.99973e-07	1.74015e-09
982001	1.69152e-09	1.00003e-06	1.751e-09
983001	1.72118e-09	9.99889e-07	1.73043e-09
984001	1.72164e-09	9.99935e-07	1.62064e-09
985001	1.69893e-09	9.99986e-07	1.65568e-09
986001	1.70713e-09	1.00001e-06	1.63318e-09
987001	1.70633e-09	1.00001e-06	1.63802e-09
988001	1.61379e-09	1.00002e-06	1.88119e-09
989001	1.57997e-09	1.00011e-06	1.78713e-09
990001	1.62039e-09	1.00002e-06	1.76795e-09
991001	1.62658e-09	9.99986e-07	1.94345e-09
992001	1.76038e-09	9.99847e-07	1.6323e-09
993001	1.79088e-09	9.99948e-07	1.60723e-09
994001	1.94349e-09	9.99994e-07	1.63389e-09
995001	1.79391e-09	1.00009e-06	1.60352e-09
996001	1.77102e-09	9.99994e-07	1.69173e-09
997001	1.77855e-09	1.00002e-06	1.77187e-09
998001	1.82201e-09	1.00004e-06	1.71903e-09
999001	1.75479e-09	9.99998e-07	1.6967e-09
1000001	1.81065e-09	1.00002e-06	1.88053e-09
1001001	1.75756e-09	1.00003e-06	1.83426e-09
1002001	1.72147e-09	1.00001e-06	1.88974e-09
1003001	1.72782e-09	9.99934e-07	1.84044e-09
1004001	1.81053e-09	9.9974e-07	1.91683e-09
1005001	1.80401e-09	9.99959e-07	1.94332e-09
1006001	1.81903e-09	9.99858e-07	1.97954e-09
1007001	1.83472e-09	1.00001e-06	1.96806e-09
1008001	1.91409e-09	1.00004e-06	1.81445e-09
1009001	1.94038e-09	9.99963e-07	1.80826e-09
1010001	1.93714e-09	1.00001e-06	1.83173e-09
1011001	1.95233e-09	9.999e-07	1.85377e-09
1012001	1.75131e-09	9.99988e-07	1.72355e-09
1013001	1.73268e-09	9.99976e-07	1.71833e-09
1014001	1.76254e-09	9.99854e-07	1.7156e-09
1015001	1.75526e-09	1.00002e-06	1.76351e-09
1016001	1.71509e-09	9.99993e-07	1.59181e-09
1017001	1.7095e-09	1.00001e-06	1.57406e-09
1018001	1.69713e-09	9.99976e-07	1.55942e-09
1019001	1.75463e-09	1.00004e-06	1.54352e-09
1020001	1.60333e-09	1.00006e-06	1.52594e-09
1021001	1.56758e-09	1.00004e-06	1.55315e-09
1022001	1.61233e-09	1.00002e-06	1.52325e-09
1023001	1.59862e-09	1.00004e-06	1.50823e-09
1024001	1.5842e-09	1.00014e-06	1.47799e-09
1025001	1.74694e-09	9.99968e-07	1.52636e-09
1026001	1.69945e-09	1.00002e-06	1.52304e-09
1027001	1.66462e-09	1.00004e-06	1.48888e-09
1028001	1.62647e-09	1e-06	1.49149e-09
1029001	1.43243e-09	1.00003e-06	1.43125e-09
1030001	1.41241e-09	1.00002e-06	1.40959e-09
1031001	1.43087e-09	1.00003e-06	1.37972e-09
1032001	1.46175e-09	1.00001e-06	1.40681e-09
1033001	1.37207e-09	1e-06	1.40084e-09
1034001	1.40433e-09	1.00002e-06	1.35819e-09
1035001	1.36715e-09	1.00001e-06	1.40038e-09
1036001	1.34994e-09	1.00002e-06	1.3552e-09
1037001	1.4103e-09	1.00001e-06	1.17567e-09
1038001	1.4411e-09	1.00001e-06	1.16676e-09
1039001	1.36614e-09	1.00003e-06	1.16549e-09
1040001	1.35941e-09	1.00007e-06	1.16419e-09
1041001	1.13138e-09	1.00002e-06	9.84999e-10
1042001	1.15961e-09	1.00005e-06	1.01032e-09
1043001	1.17374e-09	1.00004e-06	9.85756e-10
1044001	1.11346e-09	1.00007e-06	9.6565e-10
1045001	1.01137e-09	9.99992e-07	1.00525e-09
1046001	9.93664e-10	1.00005e-06	1.03196e-09
1047001	9.90089e-10	1.00004e-06	9.71348e-10
1048001	9.76797e-10	1.00006e-06	9.95788e-10
1049001	9.81107e-10	1.00005e-06	1.00858e-09
1050001	1.00437e-09	9.99996e-07	9.82411e-10
1051001	9.84767e-10	1.00007e-06	9.92717e-10
1052001	9.93432e-10	1.00004e-06	9.93348e-10
1053001	9.55784e-10	1.00004e-06	9.48255e-10
1054001	9.50021e-10	1.00009e-06	8.93487e-10
1055001	9.55237e-10	1.00003e-06	9.26634e-10
1056001	9.4754e-10	1.00005e-06	9.22217e-10
1057001	9.36897e-10	1.00005e-06	9.93937e-10
1058001	9.29073e-10	1.00005e-06	9.86702e-10
1059001	9.01689e-10	1.00006e-06	9.7627e-10
1060001	9.37781e-10	1.00005e-06	9.85187e-10
1061001	1.00218e-09	9.99993e-07	9.6201e-10
1062001	9.73662e-10	9.99976e-07	9.69582e-10
1063001	9.68824e-10	9.99988e-07	9.88553e-10
1064001	9.66721e-10	9.99988e-07	9.72694e-10
1065001	9.67352e-10	9.99988e-07	9.66355e-10
1066001	9.98227e-10	1.00001e-06	9.40149e-10
1067001	9.8973e-10	1e-06	9.1735e-10
1068001	1.01602e-09	9.99976e-07	9.47384e-10
1069001	9.83883e-10	9.99963e-07	9.34512e-10
1070001	9.29086e-10	1.00014e-06	9.83308e-10
1071001	9.5096e-10	9.99988e-07	9.90711e-10
1072001	9.17139e-10	9.9998e-07	1.00712e-09
1073001	9.27109e-10	9.99967e-07	9.98998e-10
1074001	9.62906e-10	9.99997e-07	1.00144e-09
1075001	9.78092e-10	9.99993e-07	9.98956e-10
1076001	9.62191e-10	1.00008e-06	9.99124e-10
1077001	9.63116e-10	9.9998e-07	9.88145e-10
1078001	1.01742e-09	9.99998e-07	9.99587e-10
1079001	1.0133e-09	1.00003e-06	1.0361e-09
1080001	1.00901e-09	1.00001e-06	1.03745e-09
1081001	9.86673e-10	1.00001e-06	1.01212e-09
1082001	1.02377e-09	9.99998e-07	1.02525e-09
1083001	1.03925e-09	9.99998e-07	1.01982e-09
1084001	1.00699e-09	1e-06	1.01801e-09
1085001	1.00039e-09	9.99968e-07	1.0048e-09
1086001	9.6564e-10	9.99972e-07	1.03981e-09
1087001	9.56891e-10	9.99947e-07	1.03308e-09
1088001	9.8112e-10	1.00001e-06	1.05066e-09
1089001	9.84696e-10	9.99981e-07	1.0303e-09
1090001	1.00464e-09	9.99998e-07	1.04002e-09
1091001	1.01108e-09	9.9996e-07	1.02298e-09
1092001	1.03253e-09	9.99977e-07	1.0364e-09
1093001	1.02803e-09	1.00003e-06	1.05007e-09
1094001	1.04292e-09	9.99981e-07	1.03956e-09
1095001	1.02559e-09	1.00003e-06	1.03228e-09
1096001	1.05596e-09	9.99998e-07	1.05748e-09
1097001	1.04452e-09	9.99972e-07	1.03518e-09
1098001	1.00536e-09	9.99997e-07	1.03009e-09
1099001	1.00708e-09	9.99976e-07	1.04153e-09
1100001	1.01453e-09	1.00001e-06	1.01793e-09
1101001	1.00519e-09	9.99984e-07	1.02639e-09
1102001	1.04835e-09	9.99988e-07	1.07161e-09
1103001	1.02042e-09	9.99951e-07	1.05373e-09
1104001	1.05032e-09	9.9998e-07	1.03918e-09
1105001	1.03892e-09	9.99959e-07	1.05655e-09
1106001	1.06202e-09	9.9977e-07	1.09668e-09
1107001	1.06332e-09	1.00001e-06	1.08818e-09
1108001	1.05234e-09	9.99993e-07	1.08629e-09
1109001	1.07018e-09	1e-06	1.08389e-09
1110001	1.07889e-09	9.99972e-07	1.07758e-09
1111001	1.0677e-09	1.00001e-06	1.08099e-09
1112001	1.06193e-09	1.00001e-06	1.0775e-09
1113001	1.07228e-09	9.99984e-07	1.08339e-09
1114001	1.06715e-09	9.99993e-07	1.08709e-09
1115001	1.07413e-09	1.00008e-06	1.00956e-09
1116001	1.06601e-09	1.00011e-06	1.01911e-09
1117001	1.06311e-09	1.00011e-06	1.01941e-09
1118001	1.06181e-09	9.99856e-07	1.03312e-09
1119001	1.05869e-09	1.0001e-06	1.0274e-09
1120001	1.06492e-09	1.00013e-06	1.03123e-09
1121001	1.03922e-09	1.00008e-06	1.04322e-09
1122001	1.06113e-09	1.00006e-06	1.01163e-09
1123001	1.02929e-09	1.00005e-06	1.00952e-09
1124001	1.0189e-09	1.00007e-06	1.02622e-09
1125001	1.02811e-09	1.00006e-06	1.01205e-09
1126001	1.02214e-09	1.00009e-06	1.01398e-09
1127001	1.03224e-09	1.00013e-06	1.00915e-09
1128001	1.03329e-09	1.00008e-06	1.01617e-09
1129001	1.03039e-09	1.00011e-06	1.03014e-09
1130001	1.024e-09	1.00009e-06	1.03107e-09
1131001	1.01617e-09	1.00007e-06	1.04331e-09
1132001	1.02635e-09	1.00006e-06	1.04558e-09
1133001	1.03796e-09	1.0001e-06	1.03329e-09
1134001	1.04457e-09	1.00008e-06	1.02812e-09
1135001	1.03552e-09	1e-06	9.90472e-10
1136001	1.02421e-09	1.00002e-06	1.01773e-09
1137001	1.037e-09	1.00003e-06	9.89967e-10
1138001	1.01638e-09	9.99986e-07	1.01718e-09
1139001	1.015e-09	9.99994e-07	1.00566e-09
1140001	1.01685e-09	9.99994e-07	9.99516e-10
1141001	9.80923e-10	9.99977e-07	9.99138e-10
1142001	1.00254e-09	9.9999e-07	9.86644e-10
1143001	1.00608e-09	1.00002e-06	1.02661e-09
1144001	9.93879e-10	1.00002e-06	9.92416e-10
1145001	9.89505e-10	9.9999e-07	9.97884e-10
1146001	9.98507e-10	1.00001e-06	1.015e-09
1147001	1.01542e-09	1e-06	1.01845e-09
1148001	1.0203e-09	9.99994e-07	1.00474e-09
1149001	1.04525e-09	1.00002e-06	1.01993e-09
1150001	1.02518e-09	1.00002e-06	1.02788e-09
1151001	1.06944e-09	9.99981e-07	1.04781e-09
1152001	1.054e-09	9.99956e-07	1.04104e-09
1153001	1.05189e-09	9.99939e-07	1.04882e-09
1154001	1.06649e-09	9.99968e-07	1.03906e-09
1155001	1.06069e-09	9.99935e-07	1.03465e-09
1156001	1.02232e-09	9.99935e-07	1.03869e-09
1157001	1.01526e-09	9.99956e-07	1.03578e-09
1158001	1.02586e-09	9.99943e-07	1.04125e-09
1159001	1.01858e-09	9.99977e-07	1.04563e-09
1160001	1.03919e-09	9.99972e-07	1.04784e-09
1161001	1.03435e-09	9.99956e-07	1.04221e-09
1162001	1.03276e-09	1.00015e-06	1.05403e-09
1163001	1.04293e-09	9.99943e-07	1.06055e-09
1164001	1.05495e-09	9.9996e-07	1.03152e-09
1165001	1.08355e-09	9.99947e-07	1.03333e-09
1166001	1.06719e-09	9.99935e-07	1.03543e-09
1167001	1.06273e-09	9.99972e-07	1.0271e-09
1168001	1.01667e-09	1.00005e-06	1.02374e-09
1169001	1.02576e-09	1.00008e-06	1.01596e-09
1170001	1.01726e-09	1.00008e-06	1.03703e-09
1171001	1.00956e-09	1.00007e-06	1.02437e-09
1172001	1.06164e-09	1.00006e-06	1.04027e-09
1173001	1.0319e-09	1.00006e-06	1.03569e-09
1174001	1.03518e-09	1.00005e-06	1.0454e-09
1175001	1.03661e-09	1.00009e-06	1.04801e-09
1176001	1.00283e-09	1.00014e-06	1.06029e-09
1177001	1.03421e-09	1.00015e-06	1.06214e-09
1178001	1.04746e-09	1.00007e-06	1.07173e-09
1179001	1.0258e-09	1.0001e-06	1.06286e-09
1180001	1.07391e-09	1.00004e-06	1.0088e-09
1181001	1.0663e-09	9.99996e-07	1.03816e-09
1182001	1.08834e-09	9.99992e-07	1.04615e-09
1183001	1.08939e-09	9.99992e-07	1.01944e-09
1184001	1.02844e-09	1e-06	1.02722e-09
1185001	1.00909e-09	9.99979e-07	1.02853e-09
1186001	1.0117e-09	9.99996e-07	1.05473e-09
1187001	1.02832e-09	9.99988e-07	1.03353e-09
1188001	1.01212e-09	1.00001e-06	1.03332e-09
1189001	1.03799e-09	9.99849e-07	1.02992e-09
1190001	1.01633e-09	9.99983e-07	1.03114e-09
1191001	1.00893e-09	1.00001e-06	1.03753e-09
1192001	1.02327e-09	1.00001e-06	1.04519e-09
1193001	1.01339e-09	9.99988e-07	1.01797e-09
1194001	1.02483e-09	1.00003e-06	1.01158e-09
1195001	1.03858e-09	1.00001e-06	1.04889e-09
1196001	1.02205e-09	1e-06	1.0226e-09
1197001	1.03606e-09	1.00007e-06	1.03623e-09
1198001	1.06143e-09	9.99986e-07	1.06589e-09
1199001	1.03194e-09	1.00002e-06	1.06496e-09
1200001	1.0083e-09	9.9999e-07	1.05276e-09
1201001	1.02879e-09	1.00002e-06	1.04982e-09
1202001	1.02925e-09	1.00002e-06	1.04692e-09
1203001	1.01823e-09	1.00002e-06	1.02975e-09
1204001	1.01512e-09	9.99986e-07	1.05222e-09
1205001	1.04477e-09	1e-06	1.06496e-09
1206001	1.01078e-09	1.00001e-06	1.03539e-09
1207001	1.02408e-09	1.00002e-06	1.05129e-09
1208001	1.021e-09	1.00001e-06	1.02454e-09
1209001	1.03901e-09	1.00002e-06	1.01045e-09
1210001	1.04073e-09	1e-06	1.01432e-09
1211001	1.06736e-09	1.00002e-06	1.0303e-09
1212001	1.02929e-09	1.00003e-06	1.03102e-09
1213001	1.05086e-09	1.00004e-06	1.05692e-09
1214001	1.04199e-09	1.00005e-06	1.04014e-09
1215001	1.0528e-09	1.00006e-06	1.03135e-09
1216001	1.04073e-09	1.00005e-06	1.07392e-09
1217001	1.00728e-09	1.00004e-06	9.94455e-10
1218001	1.02049e-09	1.00006e-06	1.01519e-09
1219001	1.03286e-09	1.00005e-06	1.01654e-09
1220001	1.01368e-09	1.00006e-06	9.9374e-10
1221001	1.06454e-09	1.00013e-06	1.07623e-09
1222001	1.06289e-09	1.00005e-06	1.06782e-09
1223001	1.06517e-09	1.00005e-06	1.07938e-09
1224001	1.06088e-09	1.00004e-06	1.07034e-09
1225001	1.0846e-09	9.99949e-07	1.08906e-09
1226001	1.08325e-09	9.99982e-07	1.09566e-09
1227001	1.10643e-09	9.9997e-07	1.05629e-09
1228001	1.10462e-09	9.99974e-07	1.09015e-09
1229001	1.95995e-09	9.99965e-07	1.92671e-09
1230001	1.91132e-09	9.99969e-07	1.94606e-09
1231001	1.93635e-09	9.99952e-07	1.92676e-09
1232001	1.93067e-09	9.99969e-07	1.95931e-09
1233001	1.92541e-09	1e-06	1.94876e-09
1234001	1.90724e-09	9.99948e-07	1.93538e-09
1235001	1.92974e-09	9.99931e-07	1.93668e-09
1236001	1.94051e-09	9.99977e-07	1.95671e-09
1237001	1.96247e-09	9.99914e-07	1.9231e-09
1238001	1.94186e-09	9.99982e-07	1.93891e-09
1239001	1.9724e-09	9.99965e-07	1.93403e-09
1240001	1.98439e-09	9.99982e-07	1.96209e-09
1241001	1.95687e-09	9.99969e-07	1.96108e-09
1242001	1.92478e-09	9.99969e-07	1.97185e-09
1243001	1.9276e-09	9.99965e-07	1.97496e-09
1244001	1.93189e-09	9.99931e-07	1.96016e-09
1245001	1.92793e-09	9.99973e-07	1.97383e-09
1246001	1.91813e-09	9.99965e-07	1.89962e-09
1247001	1.92343e-09	1e-06	1.91039e-09
1248001	1.917e-09	9.99965e-07	1.89882e-09
1249001	1.92646e-09	9.99893e-07	1.92057e-09
1250001	1.96353e-09	1e-06	1.91351e-09
1251001	1.95953e-09	9.99973e-07	1.91132e-09
1252001	1.92024e-09	9.99956e-07	1.93669e-09
1253001	1.93072e-09	9.99973e-07	1.93635e-09
1254001	1.88095e-09	9.99898e-07	1.8688e-09
1255001	1.86261e-09	1.00001e-06	1.83346e-09
1256001	1.87948e-09	1.00012e-06	1.8712e-09
1257001	1.8961e-09	9.99969e-07	1.81971e-09
1258001	1.81306e-09	1.00001e-06	1.81399e-09
1259001	1.80478e-09	1.00002e-06	1.7999e-09
1260001	1.8129e-09	1.00009e-06	1.82871e-09
1261001	1.7808e-09	1.00002e-06	1.83784e-09
1262001	1.82783e-09	1.00007e-06	1.79784e-09
1263001	1.82026e-09	1.00003e-06	1.80314e-09
1264001	1.8277e-09	9.99769e-07	1.82118e-09
1265001	1.82842e-09	1.00006e-06	1.79737e-09
1266001	1.81929e-09	1.00003e-06	1.81041e-09
1267001	1.80053e-09	1.00008e-06	1.80537e-09
1268001	1.83267e-09	1.00005e-06	1.82442e-09
1269001	1.79809e-09	1.00005e-06	1.81672e-09
1270001	1.82257e-09	1.00005e-06	1.82703e-09
1271001	1.82989e-09	1.00011e-06	1.85008e-09
1272001	1.8142e-09	1.00005e-06	1.81756e-09
1273001	1.81559e-09	9.99617e-07	1.80192e-09
1274001	1.79367e-09	1.00016e-06	1.79418e-09
1275001	1.802e-09	1.00009e-06	1.78896e-09
1276001	1.78635e-09	1.00016e-06	1.76965e-09
1277001	1.80352e-09	1.00004e-06	1.7885e-09
1278001	1.74378e-09	1.00005e-06	1.75976e-09
1279001	1.75892e-09	1.0001e-06	1.75943e-09
1280001	1.77091e-09	1.00005e-06	1.76376e-09
1281001	1.79123e-09	1.00006e-06	1.77726e-09
1282001	1.78147e-09	1.00005e-06	1.78685e-09
1283001	1.81773e-09	1.00005e-06	1.75379e-09
1284001	1.80393e-09	9.99966e-07	1.73747e-09
1285001	1.79219e-09	1.00003e-06	1.74037e-09
1286001	1.79068e-09	1.00015e-06	1.76035e-09
1287001	1.78025e-09	1.00017e-06	1.78786e-09
1288001	1.79468e-09	1.00003e-06	1.80885e-09
1289001	1.79362e-09	9.99998e-07	1.82601e-09
1290001	1.83451e-09	9.99901e-07	1.82568e-09
1291001	1.83304e-09	1e-06	1.80675e-09
1292001	1.82185e-09	1.00001e-06	1.82252e-09
1293001	1.82399e-09	1.00008e-06	1.81188e-09
1294001	1.83262e-09	1.00012e-06	1.80919e-09
1295001	1.84965e-09	9.99981e-07	1.87022e-09
1296001	1.81625e-09	1.00001e-06	1.8375e-09
1297001	1.82324e-09	1.00008e-06	1.85251e-09
1298001	1.84763e-09	1.00009e-06	1.83426e-09
1299001	1.8486e-09	1.00003e-06	1.85777e-09
1300001	1.86967e-09	1.00001e-06	1.84048e-09
1301001	1.86299e-09	1.00009e-06	1.84688e-09
1302001	1.85773e-09	9.99871e-07	1.84015e-09
1303001	1.80704e-09	1e-06	1.77482e-09
1304001	1.81865e-09	1.00008e-06	1.78458e-09
1305001	1.82677e-09	1.00001e-06	1.80599e-09
1306001	1.81642e-09	9.99968e-07	1.78689e-09
1307001	1.75976e-09	1.00005e-06	1.81323e-09
1308001	1.77184e-09	1.00004e-06	1.8054e-09
1309001	1.76931e-09	1.00004e-06	1.78925e-09
1310001	1.75926e-09	1.00004e-06	1.81028e-09
1311001	1.8293e-09	1.00007e-06	1.81903e-09
1312001	1.82622e-09	1.00004e-06	1.79749e-09
1313001	1.8399e-09	1.00005e-06	1.81592e-09
1314001	1.82353e-09	1.00003e-06	1.82433e-09
1315001	1.79123e-09	9.99982e-07	1.67122e-09
1316001	1.78832e-09	9.99873e-07	1.68766e-09
1317001	1.79527e-09	9.99928e-07	1.67467e-09
1318001	1.77137e-09	1.00005e-06	1.67e-09
1319001	1.67538e-09	9.99974e-07	1.73116e-09
1320001	1.69999e-09	9.99982e-07	1.71711e-09
1321001	1.66848e-09	9.99982e-07	1.70798e-09
1322001	1.70176e-09	9.99865e-07	1.73028e-09
1323001	1.69036e-09	9.9994e-07	1.68438e-09
1324001	1.68649e-09	1.00002e-06	1.63079e-09
1325001	1.69212e-09	9.99961e-07	1.62356e-09
1326001	1.68565e-09	9.99961e-07	1.63155e-09
1327001	1.71337e-09	9.99898e-07	1.62116e-09
1328001	1.61851e-09	1.00002e-06	1.63866e-09
1329001	1.63151e-09	1e-06	1.64867e-09
1330001	1.6204e-09	1.00001e-06	1.62903e-09
1331001	1.62259e-09	1.00002e-06	1.67067e-09
1332001	1.58002e-09	1.00002e-06	1.59243e-09
1333001	1.56526e-09	1.00008e-06	1.60375e-09
1334001	1.55701e-09	9.9994e-07	1.63353e-09
1335001	1.56782e-09	1.00006e-06	1.67092e-09
1336001	1.55425e-09	9.99949e-07	1.75077e-09
1337001	1.5659e-09	9.99999e-07	1.72099e-09
1338001	1.58718e-09	9.99953e-07	1.72537e-09
1339001	1.62416e-09	9.99966e-07	1.73756e-09
1340001	1.77029e-09	9.99994e-07	1.76041e-09
1341001	1.82376e-09	1.00016e-06	1.7827e-09
1342001	1.77618e-09	1.00003e-06	1.76701e-09
1343001	1.71641e-09	9.99998e-07	1.8084e-09
1344001	1.77088e-09	1.00011e-06	1.70185e-09
1345001	1.72982e-09	1.00002e-06	1.70076e-09
1346001	1.80457e-09	1.00014e-06	1.6809e-09
1347001	1.75094e-09	1.00007e-06	1.70837e-09
1348001	1.69794e-09	9.99998e-07	1.70955e-09
1349001	1.67308e-09	1.00003e-06	1.69239e-09
1350001	1.67951e-09	1.00005e-06	1.67539e-09
1351001	1.6841e-09	1.00003e-06	1.6942e-09
1352001	1.64317e-09	1.00007e-06	1.77875e-09
1353001	1.72065e-09	1.00004e-06	1.735e-09
1354001	1.62597e-09	1.00008e-06	1.75784e-09
1355001	1.66664e-09	1.00007e-06	1.76949e-09
1356001	1.66467e-09	1.00004e-06	1.67842e-09
1357001	1.63762e-09	1e-06	1.71683e-09
1358001	1.69966e-09	9.99977e-07	1.64452e-09
1359001	1.67371e-09	1.00008e-06	1.66584e-09
1360001	1.60127e-09	1.00005e-06	1.50169e-09
1361001	1.62475e-09	1.00007e-06	1.52067e-09
1362001	1.66656e-09	9.99927e-07	1.48272e-09
1363001	1.70051e-09	9.99977e-07	1.50418e-09
1364001	1.60892e-09	1.00034e-06	1.56618e-09
1365001	1.62596e-09	9.99988e-07	1.57914e-09
1366001	1.60244e-09	1.00003e-06	1.5751e-09
1367001	1.59281e-09	1.00042e-06	1.55461e-09
1368001	1.5833e-09	9.99962e-07	1.54683e-09
1369001	1.61246e-09	9.99971e-07	1.57632e-09
1370001	1.54212e-09	9.99996e-07	1.59954e-09
1371001	1.56837e-09	1.00013e-06	1.6138e-09
1372001	1.5555e-09	9.99983e-07	1.63584e-09
1373001	1.53282e-09	1.00059e-06	1.60922e-09
1374001	1.60859e-09	1.00003e-06	1.59504e-09
1375001	1.65709e-09	1.00002e-06	1.60329e-09
1376001	1.62545e-09	1.00003e-06	1.63231e-09
1377001	1.65515e-09	1.00002e-06	1.59281e-09
1378001	1.66546e-09	1e-06	1.60249e-09
1379001	1.66378e-09	1.00003e-06	1.6199e-09
1380001	1.65145e-09	1.00003e-06	1.57889e-09
1381001	1.63004e-09	1e-06	1.68805e-09
1382001	1.604e-09	9.99996e-07	1.7204e-09
1383001	1.56576e-09	1.00003e-06	1.67038e-09
1384001	1.61742e-09	1.00002e-06	1.71304e-09
1385001	1.75321e-09	1.00001e-06	1.71335e-09
1386001	1.74038e-09	9.99965e-07	1.76703e-09
1387001	1.76406e-09	1.00004e-06	1.77414e-09
1388001	1.74648e-09	1.0007e-06	1.77708e-09
1389001	1.70195e-09	1.00002e-06	1.77321e-09
1390001	1.69783e-09	9.99948e-07	1.7526e-09
1391001	1.70208e-09	9.99986e-07	1.72227e-09
1392001	1.73485e-09	1.00014e-06	1.76804e-09
1393001	1.74078e-09	9.99998e-07	1.6402e-09
1394001	1.7425e-09	1.00002e-06	1.64012e-09
1395001	1.7494e-09	1.00002e-06	1.6214e-09
1396001	1.71781e-09	9.99868e-07	1.58645e-09
1397001	1.67621e-09	1.00001e-06	1.64866e-09
1398001	1.61501e-09	1.00001e-06	1.6296e-09
1399001	1.67381e-09	1.00007e-06	1.65459e-09
1400001	1.69283e-09	9.99986e-07	1.65846e-09
1401001	1.78499e-09	1.00002e-06	1.63932e-09
1402001	1.78974e-09	1.00008e-06	1.61863e-09
1403001	1.76526e-09	1.00004e-06	1.62203e-09
1404001	1.77754e-09	9.99998e-07	1.61181e-09
1405001	1.74507e-09	1.00001e-06	1.78667e-09
1406001	1.82583e-09	1.00004e-06	1.81746e-09
1407001	1.72585e-09	1.00002e-06	1.82369e-09
1408001	1.7767e-09	9.99839e-07	1.75933e-09
1409001	1.78314e-09	9.99977e-07	1.74688e-09
1410001	1.75357e-09	9.99984e-07	1.8613e-09
1411001	1.72534e-09	9.99997e-07	1.82067e-09
1412001	1.7534e-09	9.99955e-07	1.94093e-09
1413001	1.74566e-09	9.99963e-07	1.72178e-09
1414001	1.7723e-09	1.0006e-06	1.90311e-09
1415001	1.77794e-09	9.99984e-07	1.92679e-09
1416001	1.73566e-09	9.99997e-07	1.90324e-09
1417001	1.78025e-09	9.99997e-07	1.94618e-09
1418001	1.71047e-09	9.9998e-07	1.76881e-09
1419001	1.79493e-09	9.98954e-07	1.76267e-09
1420001	1.77928e-09	1.00001e-06	1.76633e-09
1421001	1.70542e-09	9.99972e-07	1.76856e-09
1422001	1.78037e-09	9.99883e-07	1.73381e-09
1423001	1.75392e-09	1.00005e-06	1.6976e-09
1424001	1.73369e-09	9.99993e-07	1.70883e-09
1425001	1.71593e-09	9.99972e-07	1.70437e-09
1426001	1.73095e-09	9.99972e-07	1.53826e-09
1427001	1.72611e-09	9.99988e-07	1.52518e-09
1428001	1.6888e-09	1.00005e-06	1.55244e-09
1429001	1.72229e-09	9.99951e-07	1.55744e-09
1430001	1.54247e-09	1.00005e-06	1.52556e-09
1431001	1.55042e-09	1.00004e-06	1.54247e-09
1432001	1.56203e-09	9.99888e-07	1.53486e-09
1433001	1.5619e-09	1.00002e-06	1.58041e-09
1434001	1.66609e-09	1.00005e-06	1.50045e-09
1435001	1.62319e-09	9.99972e-07	1.49616e-09
1436001	1.62988e-09	9.99993e-07	1.50852e-09
1437001	1.67484e-09	1.00002e-06	1.53406e-09
1438001	1.47252e-09	1.00003e-06	1.40412e-09
1439001	1.46936e-09	1.00002e-06	1.42667e-09
1440001	1.45523e-09	1.00004e-06	1.3838e-09
1441001	1.46495e-09	1.00009e-06	1.39756e-09
1442001	1.38258e-09	1.00003e-06	1.36239e-09
1443001	1.41115e-09	9.99989e-07	1.33059e-09
1444001	1.36736e-09	1e-06	1.33127e-09
1445001	1.41573e-09	1.00004e-06	1.38191e-09
1446001	1.33341e-09	9.99627e-07	1.13798e-09
1447001	1.3266e-09	1.00001e-06	1.11456e-09
1448001	1.27865e-09	1.00004e-06	1.11048e-09
1449001	1.25025e-09	1.00002e-06	1.08654e-09
1450001	1.13904e-09	1.00005e-06	9.46133e-10
1451001	1.06597e-09	1.00006e-06	9.57237e-10
1452001	1.0592e-09	1.00009e-06	9.72506e-10
1453001	1.08196e-09	1.00003e-06	9.84915e-10
1454001	1.09075e-09	1.00002e-06	9.69772e-10
1455001	9.25918e-10	1.00007e-06	1.03158e-09
1456001	9.26045e-10	1.00004e-06	1.03705e-09
1457001	9.67058e-10	1.00004e-06	1.01055e-09
1458001	9.08083e-10	1e-06	9.85902e-10
1459001	9.80602e-10	1.00003e-06	9.7791e-10
1460001	9.78499e-10	1.00004e-06	9.89562e-10
1461001	1.01038e-09	1.00003e-06	9.75639e-10
1462001	9.90614e-10	1.00004e-06	9.71727e-10
1463001	9.34289e-10	9.99979e-07	9.44763e-10
1464001	9.07915e-10	1.00005e-06	9.32228e-10
1465001	9.3837e-10	1.00004e-06	9.60243e-10
1466001	9.74082e-10	1.00004e-06	9.15528e-10
1467001	9.10859e-10	1.00005e-06	9.82243e-10
1468001	9.37781e-10	1.00005e-06	9.7282e-10
1469001	9.09555e-10	1.00005e-06	9.6344e-10
1470001	9.35131e-10	1.00002e-06	9.9604e-10
1471001	9.70927e-10	9.99997e-07	9.46488e-10
1472001	9.54522e-10	1.00003e-06	9.67857e-10
1473001	1.00403e-09	1.00003e-06	9.52545e-10
1474001	9.52251e-10	9.99993e-07	9.50863e-10
1475001	9.85103e-10	9.99993e-07	9.32745e-10
1476001	9.73493e-10	9.99988e-07	9.41032e-10
1477001	9.72189e-10	9.99988e-07	9.35774e-10
1478001	9.9318e-10	9.99997e-07	9.69805e-10
1479001	9.24374e-10	9.99988e-07	9.7439e-10
1480001	9.6909e-10	1e-06	9.57185e-10
1481001	9.44818e-10	9.9998e-07	9.59204e-10
1482001	9.30348e-10	9.99976e-07	9.81709e-10
1483001	9.64589e-10	9.99993e-07	9.94034e-10
1484001	9.46627e-10	9.99984e-07	9.79985e-10
1485001	9.49025e-10	9.99988e-07	9.75526e-10
1486001	9.31315e-10	9.9998e-07	9.60298e-10
1487001	1.0014e-09	1.00002e-06	1.00922e-09
1488001	9.89491e-10	9.99993e-07	1.01254e-09
1489001	1.01296e-09	1.00001e-06	1.02243e-09
1490001	1.00375e-09	9.99993e-07	1.03534e-09
1491001	1.01237e-09	9.99989e-07	9.95128e-10
1492001	1.00076e-09	9.99998e-07	1.00333e-09
1493001	9.97526e-10	9.99981e-07	1.01545e-09
1494001	1.00207e-09	9.99956e-07	1.01351e-09
1495001	1.00266e-09	9.99989e-07	9.85832e-10
1496001	9.89407e-10	9.99956e-07	1.01991e-09
1497001	9.76788e-10	1e-06	1.01049e-09
1498001	9.90669e-10	9.9996e-07	1.01802e-09
1499001	9.98914e-10	9.99985e-07	1.01205e-09
1500001	1.02008e-09	9.99989e-07	1.03325e-09
1501001	1.02656e-09	9.99998e-07	9.92485e-10
1502001	1.02387e-09	1.00003e-06	1.05735e-09
1503001	1.01575e-09	1.00001e-06	1.02588e-09
1504001	1.04767e-09	1.00003e-06	1.03762e-09
1505001	1.02138e-09	9.99993e-07	1.02904e-09
1506001	1.02412e-09	1.00001e-06	1.01957e-09
1507001	1.01886e-09	1.00001e-06	1.03897e-09
1508001	1.02269e-09	9.99997e-07	1.021e-09
1509001	1.03097e-09	9.99955e-07	1.00948e-09
1510001	1.02286e-09	9.9998e-07	9.87899e-10
1511001	1.02576e-09	1e-06	1.00313e-09
1512001	1.04931e-09	9.99993e-07	1.04448e-09
1513001	1.06837e-09	9.99963e-07	1.05213e-09
1514001	1.05192e-09	9.99984e-07	1.04422e-09
1515001	1.05011e-09	9.99997e-07	1.05764e-09
1516001	1.05848e-09	9.99972e-07	1.08301e-09
1517001	1.06273e-09	9.99959e-07	1.08318e-09
1518001	1.07207e-09	9.99984e-07	1.07607e-09
1519001	1.06198e-09	9.99993e-07	1.0844e-09
1520001	1.07089e-09	1.00003e-06	1.08149e-09
1521001	1.08162e-09	9.99963e-07	1.08456e-09
1522001	1.09512e-09	9.99967e-07	1.07889e-09
1523001	1.09272e-09	1.00001e-06	1.06904e-09
1524001	1.06639e-09	1.00009e-06	1.00309e-09
1525001	1.03224e-09	1.00006e-06	1.02168e-09
1526001	1.0388e-09	1.00014e-06	1.03224e-09
1527001	1.07703e-09	1.00009e-06	1.00422e-09
1528001	1.05045e-09	1.00002e-06	1.01751e-09
1529001	1.04498e-09	1.00007e-06	1.00342e-09
1530001	1.05937e-09	1.00003e-06	1.01974e-09
1531001	1.05773e-09	1.00009e-06	1.02265e-09
1532001	1.03426e-09	1.00008e-06	1.02791e-09
1533001	1.02601e-09	1.00007e-06	1.02728e-09
1534001	1.0462e-09	1.00006e-06	1.00595e-09
1535001	1.02176e-09	1.00008e-06	1.00347e-09
1536001	1.03114e-09	1.0001e-06	1.03334e-09
1537001	1.03027e-09	1.00009e-06	1.00696e-09
1538001	1.03237e-09	1.00009e-06	1.01672e-09
1539001	1.03376e-09	1.0001e-06	1.00355e-09
1540001	1.02581e-09	1.00005e-06	1.03948e-09
1541001	1.03426e-09	9.99915e-07	1.01903e-09
1542001	1.04671e-09	1.00009e-06	1.05004e-09
1543001	1.05315e-09	1.0001e-06	1.01958e-09
1544001	1.03742e-09	1.00009e-06	1.01979e-09
1545001	1.02299e-09	1.00004e-06	1.02942e-09
1546001	1.00486e-09	1.00001e-06	1.02644e-09
1547001	1.04179e-09	1.00004e-06	1.0097e-09
1548001	1.03001e-09	1e-06	1.03043e-09
1549001	9.91103e-10	9.99977e-07	9.97834e-10
1550001	9.89631e-10	1.00004e-06	9.95814e-10
1551001	1.01087e-09	1.00004e-06	9.89042e-10
1552001	1.00158e-09	1.00003e-06	9.98338e-10
1553001	9.89471e-10	1.00004e-06	9.95949e-10
1554001	9.91406e-10	1e-06	1.00247e-09
1555001	1.00785e-09	9.99986e-07	9.72688e-10
1556001	9.97968e-10	9.99994e-07	9.88588e-10
1557001	1.0206e-09	9.99994e-07	1.03381e-09
1558001	1.04537e-09	9.99969e-07	1.03734e-09
1559001	1.01589e-09	1.00001e-06	1.0299e-09
1560001	1.06679e-09	1.00002e-06	1.06901e-09
1561001	1.03637e-09	9.99968e-07	1.03599e-09
1562001	1.04491e-09	9.99964e-07	1.04428e-09
1563001	1.05644e-09	9.99943e-07	1.032e-09
1564001	1.06106e-09	9.99951e-07	1.06485e-09
1565001	1.01097e-09	1.00002e-06	1.04188e-09
1566001	9.99441e-10	9.99964e-07	1.02838e-09
1567001	1.00823e-09	9.9996e-07	1.07141e-09
1568001	1.02535e-09	9.99956e-07	1.06321e-09
1569001	1.05438e-09	9.9996e-07	1.05869e-09
1570001	1.05198e-09	9.99951e-07	1.07396e-09
1571001	1.04066e-09	9.99964e-07	1.05777e-09
1572001	1.02581e-09	9.99939e-07	1.0544e-09
1573001	1.05461e-09	1.00008e-06	1.03085e-09
1574001	1.06681e-09	1.0001e-06	1.07674e-09
1575001	1.0767e-09	1.00009e-06	1.0775e-09
1576001	1.04136e-09	1.00007e-06	1.06803e-09
1577001	1.02416e-09	9.99654e-07	1.02715e-09
1578001	1.02904e-09	1.00005e-06	1.03691e-09
1579001	1.03182e-09	1.00007e-06	1.03787e-09
1580001	1.03749e-09	1.00003e-06	1.02471e-09
1581001	1.02685e-09	1.00005e-06	1.02816e-09
1582001	1.01764e-09	1.00009e-06	1.04014e-09
1583001	1.03249e-09	1.00008e-06	1.03304e-09
1584001	1.02744e-09	1.00007e-06	1.04738e-09
1585001	1.03548e-09	1.0001e-06	1.03649e-09
1586001	1.03871e-09	1.00006e-06	1.0404e-09
1587001	1.0327e-09	1.00009e-06	1.04969e-09
1588001	1.0123e-09	1.00007e-06	1.05571e-09
1589001	1.02816e-09	1.00008e-06	1.04944e-09
1590001	1.08292e-09	9.99971e-07	1.02445e-09
1591001	1.06336e-09	9.99979e-07	1.02521e-09
1592001	1.08304e-09	1.00002e-06	1.03677e-09
1593001	1.04619e-09	9.99988e-07	1.03366e-09
1594001	1.02764e-09	1.00001e-06	1.01385e-09
1595001	1.03093e-09	9.99979e-07	1.0271e-09
1596001	1.03433e-09	1e-06	1.03862e-09
1597001	1.03909e-09	1e-06	1.02415e-09
1598001	1.01692e-09	1.00003e-06	1.04443e-09
1599001	9.96602e-10	9.99996e-07	1.03126e-09
1600001	9.97612e-10	1.00002e-06	1.03753e-09
1601001	1.00258e-09	1e-06	1.04674e-09
1602001	1.02373e-09	1e-06	1.02899e-09
1603001	1.02689e-09	1e-06	1.03282e-09
1604001	1.04035e-09	9.99979e-07	1.03568e-09
1605001	1.03097e-09	1e-06	1.01414e-09
1606001	1.04035e-09	9.99998e-07	1.04906e-09
1607001	1.03914e-09	1.00002e-06	1.06479e-09
1608001	1.051e-09	9.99902e-07	1.04528e-09
1609001	1.06362e-09	1.00002e-06	1.03093e-09
1610001	1.00388e-09	9.99977e-07	1.02938e-09
1611001	1.01781e-09	1e-06	1.03737e-09
1612001	1.0184e-09	1.00001e-06	1.05609e-09
1613001	1.00763e-09	1.00001e-06	1.04746e-09
1614001	1.0327e-09	1e-06	1.05634e-09
1615001	1.04978e-09	1.00003e-06	1.05558e-09
1616001	1.05562e-09	9.99994e-07	1.04797e-09
1617001	1.04288e-09	1.00001e-06	1.05642e-09
1618001	1.02214e-09	1.00005e-06	1.03766e-09
1619001	1.05239e-09	1.00005e-06	1.03089e-09
1620001	1.04923e-09	1.00005e-06	1.01629e-09
1621001	1.01861e-09	1.00002e-06	1.02551e-09
1622001	1.01537e-09	1.00006e-06	1.02938e-09
1623001	1.04043e-09	9.99996e-07	1.02491e-09
1624001	1.02045e-09	1.00005e-06	1.04666e-09
1625001	1.02676e-09	1.00006e-06	1.02272e-09
1626001	1.03631e-09	1.00003e-06	1.04317e-09
1627001	1.03917e-09	1.00005e-06	1.03597e-09
1628001	1.03067e-09	1.00006e-06	1.00476e-09
1629001	1.06546e-09	1.00003e-06	1.02108e-09
1630001	1.06567e-09	1.0001e-06	1.03627e-09
1631001	1.05276e-09	1.00004e-06	1.06988e-09
1632001	1.06988e-09	1.00005e-06	1.09259e-09
1633001	1.0621e-09	1.00004e-06	1.09415e-09
1634001	1.05192e-09	1.00005e-06	1.08212e-09
1635001	1.09882e-09	9.99974e-07	1.07947e-09
1636001	1.08906e-09	9.99974e-07	1.09209e-09
1637001	1.11417e-09	9.99945e-07	1.08208e-09
1638001	1.12115e-09	9.99978e-07	1.07042e-09
1639001	1.92478e-09	9.99961e-07	1.94669e-09
1640001	1.94211e-09	9.99965e-07	1.94009e-09
1641001	1.95099e-09	9.99906e-07	1.92663e-09
1642001	1.98905e-09	9.99931e-07	1.92823e-09
1643001	1.91519e-09	1.00003e-06	1.96735e-09
1644001	1.91687e-09	9.99965e-07	1.94606e-09
1645001	1.89369e-09	9.99923e-07	1.94611e-09
1646001	1.89222e-09	1.00007e-06	1.96861e-09
1647001	1.96457e-09	9.99944e-07	1.96087e-09
1648001	1.96663e-09	9.99994e-07	1.9318e-09
1649001	1.96928e-09	9.9991e-07	1.92898e-09
1650001	1.96769e-09	9.99956e-07	1.92789e-09
1651001	1.95427e-09	9.99759e-07	1.94484e-09
1652001	1.93702e-09	9.99977e-07	1.94144e-09
1653001	1.93307e-09	9.99998e-07	1.95136e-09
1654001	1.94013e-09	1.00002e-06	1.9554e-09
1655001	1.92057e-09	9.9999e-07	1.90316e-09
1656001	1.90168e-09	9.9999e-07	1.90067e-09
1657001	1.90841e-09	9.99948e-07	1.90774e-09
1658001	1.90181e-09	9.99973e-07	1.91304e-09
1659001	1.90447e-09	9.99948e-07	1.93008e-09
1660001	1.87915e-09	9.99948e-07	1.91469e-09
1661001	1.91339e-09	9.99944e-07	1.91991e-09
1662001	1.925e-09	9.9999e-07	1.90434e-09
1663001	1.87309e-09	9.99973e-07	1.84751e-09
1664001	1.88234e-09	9.99982e-07	1.82648e-09
1665001	1.87704e-09	9.99973e-07	1.83203e-09
1666001	1.87751e-09	9.99935e-07	1.83224e-09
1667001	1.85942e-09	1.00003e-06	1.83443e-09
1668001	1.79102e-09	1.00009e-06	1.84352e-09
1669001	1.81841e-09	1.00005e-06	1.81306e-09
1670001	1.81925e-09	1.00005e-06	1.82615e-09
1671001	1.78539e-09	1.00004e-06	1.83145e-09
1672001	1.78543e-09	1.00007e-06	1.80566e-09
1673001	1.81092e-09	1.00005e-06	1.80032e-09
1674001	1.78846e-09	1.00004e-06	1.80654e-09
1675001	1.77272e-09	1.00005e-06	1.79031e-09
1676001	1.82707e-09	1.00005e-06	1.81277e-09
1677001	1.81685e-09	1.00005e-06	1.81062e-09
1678001	1.81369e-09	1.00003e-06	1.81925e-09
1679001	1.84158e-09	1.00013e-06	1.80814e-09
1680001	1.82249e-09	1.00021e-06	1.80764e-09
1681001	1.82253e-09	1.00005e-06	1.8094e-09
1682001	1.82143e-09	9.99807e-07	1.80465e-09
1683001	1.81769e-09	1.00004e-06	1.80398e-09
1684001	1.82194e-09	9.99992e-07	1.80074e-09
1685001	1.80587e-09	1.00005e-06	1.77424e-09
1686001	1.82118e-09	9.99975e-07	1.78522e-09
1687001	1.80966e-09	1.00003e-06	1.77302e-09
1688001	1.77129e-09	1.00002e-06	1.83724e-09
1689001	1.76359e-09	1.00011e-06	1.78147e-09
1690001	1.77512e-09	1.00006e-06	1.79392e-09
1691001	1.7694e-09	1.00037e-06	1.80342e-09
1692001	1.79977e-09	1.00008e-06	1.74597e-09
1693001	1.798e-09	9.99987e-07	1.72834e-09
1694001	1.81087e-09	1.00012e-06	1.73385e-09
1695001	1.7874e-09	1.00032e-06	1.71955e-09
1696001	1.81524e-09	1.00008e-06	1.78996e-09
1697001	1.80359e-09	1.00003e-06	1.84431e-09
1698001	1.80014e-09	1.00002e-06	1.82042e-09
1699001	1.80292e-09	1.00004e-06	1.80725e-09
1700001	1.83737e-09	1.00031e-06	1.81907e-09
1701001	1.78765e-09	1.00005e-06	1.81028e-09
1702001	1.80612e-09	1.00002e-06	1.81112e-09
1703001	1.82378e-09	1.00002e-06	1.81272e-09
1704001	1.80729e-09	1.00007e-06	1.86294e-09
1705001	1.81192e-09	9.99943e-07	1.84696e-09
1706001	1.77688e-09	9.99905e-07	1.84225e-09
1707001	1.80856e-09	1.00012e-06	1.82992e-09
1708001	1.80936e-09	9.99913e-07	1.83236e-09
1709001	1.87708e-09	1e-06	1.82458e-09
1710001	1.85541e-09	9.99964e-07	1.807e-09
1711001	1.84873e-09	1.00005e-06	1.82622e-09
1712001	1.82677e-09	9.99956e-07	1.81928e-09
1713001	1.80082e-09	1.00001e-06	1.77444e-09
1714001	1.79871e-09	1.00003e-06	1.78294e-09
1715001	1.80885e-09	9.9985e-07	1.76923e-09
1716001	1.78437e-09	1.00007e-06	1.80149e-09
1717001	1.7789e-09	1.00004e-06	1.80035e-09
1718001	1.78138e-09	1.00009e-06	1.81398e-09
1719001	1.79278e-09	9.99758e-07	1.81878e-09
1720001	1.75143e-09	1.00007e-06	1.81339e-09
1721001	1.83396e-09	1.00003e-06	1.77705e-09
1722001	1.81474e-09	1.00001e-06	1.79989e-09
1723001	1.83249e-09	1.00001e-06	1.79484e-09
1724001	1.81272e-09	1.00005e-06	1.80523e-09
1725001	1.69444e-09	9.99978e-07	1.65086e-09
1726001	1.67698e-09	1.00003e-06	1.67e-09
1727001	1.61712e-09	9.99701e-07	1.66693e-09
1728001	1.64825e-09	9.99982e-07	1.64072e-09
1729001	1.69587e-09	9.99974e-07	1.68413e-09
1730001	1.72123e-09	9.99999e-07	1.67054e-09
1731001	1.70983e-09	9.99949e-07	1.69427e-09
1732001	1.70731e-09	9.99903e-07	1.69233e-09
1733001	1.69208e-09	9.99957e-07	1.64421e-09
1734001	1.67202e-09	1.00005e-06	1.617e-09
1735001	1.65893e-09	1.00011e-06	1.62692e-09
1736001	1.63958e-09	9.99995e-07	1.62663e-09
1737001	1.6379e-09	9.99966e-07	1.63428e-09
1738001	1.61775e-09	9.99924e-07	1.61081e-09
1739001	1.63264e-09	9.99995e-07	1.59268e-09
1740001	1.62558e-09	1.00004e-06	1.57729e-09
1741001	1.61586e-09	9.99982e-07	1.63037e-09
1742001	1.63727e-09	1.00002e-06	1.57022e-09
1743001	1.58848e-09	9.9997e-07	1.60753e-09
1744001	1.60206e-09	9.99991e-07	1.58562e-09
1745001	1.57713e-09	1.00006e-06	1.67514e-09
1746001	1.58563e-09	1.00004e-06	1.68599e-09
1747001	1.58323e-09	1.00002e-06	1.72406e-09
1748001	1.55727e-09	1.00015e-06	1.71077e-09
1749001	1.73138e-09	1.00004e-06	1.78598e-09
1750001	1.74438e-09	1.00004e-06	1.82544e-09
1751001	1.74951e-09	1.00003e-06	1.82346e-09
1752001	1.78245e-09	1.00067e-06	1.82948e-09
1753001	1.76928e-09	1.00022e-06	1.82994e-09
1754001	1.78148e-09	1.00004e-06	1.69609e-09
1755001	1.75868e-09	1.00008e-06	1.70753e-09
1756001	1.72852e-09	1.00003e-06	1.70316e-09
1757001	1.76545e-09	1.00003e-06	1.72011e-09
1758001	1.68183e-09	1.00002e-06	1.68263e-09
1759001	1.60771e-09	1.00001e-06	1.69495e-09
1760001	1.66559e-09	1.00004e-06	1.71699e-09
1761001	1.66429e-09	1.00004e-06	1.70438e-09
1762001	1.67581e-09	1.00004e-06	1.7872e-09
1763001	1.68225e-09	1.00006e-06	1.81597e-09
1764001	1.64262e-09	1.00002e-06	1.7721e-09
1765001	1.65289e-09	1.00016e-06	1.75998e-09
1766001	1.67838e-09	1.00003e-06	1.6775e-09
1767001	1.7008e-09	1.00006e-06	1.73765e-09
1768001	1.67144e-09	1.00004e-06	1.70909e-09
1769001	1.7008e-09	9.99982e-07	1.67838e-09
1770001	1.65924e-09	1.00003e-06	1.5096e-09
1771001	1.63762e-09	1e-06	1.5404e-09
1772001	1.64225e-09	9.99945e-07	1.54738e-09
1773001	1.60506e-09	1.00012e-06	1.55567e-09
1774001	1.60358e-09	9.99988e-07	1.54435e-09
1775001	1.59761e-09	1.00003e-06	1.5486e-09
1776001	1.6085e-09	1.00011e-06	1.57178e-09
1777001	1.58684e-09	1e-06	1.5478e-09
1778001	1.55609e-09	1.00004e-06	1.65852e-09
1779001	1.55175e-09	1.00002e-06	1.62318e-09
1780001	1.55571e-09	1.00005e-06	1.62028e-09
1781001	1.55323e-09	9.99992e-07	1.64981e-09
1782001	1.60707e-09	1.00001e-06	1.5878e-09
1783001	1.60463e-09	9.99929e-07	1.58658e-09
1784001	1.66479e-09	1.00003e-06	1.62238e-09
1785001	1.58806e-09	1.00002e-06	1.60854e-09
1786001	1.64876e-09	1.00003e-06	1.68363e-09
1787001	1.65776e-09	1.00002e-06	1.53766e-09
1788001	1.6313e-09	1.00002e-06	1.59689e-09
1789001	1.65057e-09	1.00003e-06	1.53013e-09
1790001	1.69335e-09	1.00004e-06	1.66651e-09
1791001	1.67055e-09	1.00003e-06	1.69894e-09
1792001	1.6528e-09	1.00013e-06	1.69638e-09
1793001	1.64337e-09	1.00006e-06	1.66571e-09
1794001	1.65591e-09	1.00016e-06	1.69171e-09
1795001	1.72153e-09	1.00002e-06	1.76896e-09
1796001	1.7e-09	9.99994e-07	1.74566e-09
1797001	1.7244e-09	9.99982e-07	1.75029e-09
1798001	1.71093e-09	1e-06	1.74187e-09
1799001	1.75399e-09	9.99977e-07	1.7319e-09
1800001	1.75676e-09	9.99998e-07	1.69893e-09
1801001	1.7335e-09	9.99948e-07	1.73981e-09
1802001	1.71647e-09	9.99961e-07	1.74368e-09
1803001	1.73123e-09	1.0001e-06	1.60172e-09
1804001	1.74385e-09	1.00006e-06	1.59612e-09
1805001	1.75491e-09	1.00007e-06	1.61017e-09
1806001	1.68021e-09	9.99998e-07	1.5745e-09
1807001	1.71739e-09	1e-06	1.6487e-09
1808001	1.74187e-09	1.00001e-06	1.61732e-09
1809001	1.74271e-09	1.00002e-06	1.64609e-09
1810001	1.68736e-09	9.99948e-07	1.67049e-09
1811001	1.72349e-09	9.9999e-07	1.64172e-09
1812001	1.74734e-09	1.00007e-06	1.62956e-09
1813001	1.71958e-09	1.00002e-06	1.66305e-09
1814001	1.62317e-09	9.99956e-07	1.65619e-09
1815001	1.78137e-09	9.99973e-07	1.84401e-09
1816001	1.7584e-09	9.99961e-07	1.83219e-09
1817001	1.76312e-09	9.99994e-07	1.80644e-09
1818001	1.71327e-09	9.99977e-07	1.82731e-09
1819001	1.82798e-09	1.00003e-06	1.71101e-09
1820001	1.79361e-09	9.99984e-07	1.76031e-09
1821001	1.79159e-09	9.99988e-07	1.80915e-09
1822001	1.78301e-09	1.00003e-06	1.75606e-09
1823001	1.81293e-09	9.99988e-07	1.98404e-09
1824001	1.83426e-09	1.00036e-06	1.93882e-09
1825001	1.79022e-09	9.99988e-07	1.93201e-09
1826001	1.87573e-09	9.99967e-07	1.95805e-09
1827001	1.82387e-09	1.00004e-06	1.71598e-09
1828001	1.82181e-09	9.99997e-07	1.74946e-09
1829001	1.84671e-09	1.00002e-06	1.7198e-09
1830001	1.84936e-09	1.00006e-06	1.66386e-09
1831001	1.7127e-09	9.99972e-07	1.66664e-09
1832001	1.6838e-09	9.99993e-07	1.69356e-09
1833001	1.66403e-09	9.99993e-07	1.66268e-09
1834001	1.71858e-09	9.99925e-07	1.74336e-09
1835001	1.67942e-09	9.99988e-07	1.69974e-09
1836001	1.66689e-09	9.99963e-07	1.56712e-09
1837001	1.64418e-09	9.99967e-07	1.58108e-09
1838001	1.64161e-09	9.99887e-07	1.58937e-09
1839001	1.59778e-09	9.99938e-07	1.59951e-09
1840001	1.52649e-09	1.00008e-06	1.52093e-09
1841001	1.49729e-09	1.00001e-06	1.56018e-09
1842001	1.55627e-09	1.00003e-06	1.57553e-09
1843001	1.50356e-09	1.00004e-06	1.54882e-09
1844001	1.61351e-09	1.00003e-06	1.52135e-09
1845001	1.65238e-09	9.99993e-07	1.53406e-09
1846001	1.64548e-09	1.00004e-06	1.54903e-09
1847001	1.5953e-09	1.00003e-06	1.60771e-09
1848001	1.42389e-09	1.00001e-06	1.42604e-09
1849001	1.45493e-09	1.00001e-06	1.41073e-09
1850001	1.47403e-09	1.00003e-06	1.506e-09
1851001	1.44383e-09	1.00003e-06	1.38591e-09
1852001	1.39621e-09	1.00002e-06	1.29181e-09
1853001	1.39373e-09	1.00013e-06	1.32916e-09
1854001	1.37093e-09	1.00007e-06	1.34502e-09
1855001	1.35903e-09	1.00001e-06	1.36479e-09
1856001	1.32841e-09	1.00006e-06	1.1559e-09
1857001	1.3043e-09	9.99993e-07	1.1604e-09
1858001	1.32841e-09	1.00003e-06	1.05752e-09
1859001	1.28109e-09	1.00002e-06	1.12646e-09
1860001	9.70908e-10	1.00003e-06	9.86219e-10
1861001	9.69436e-10	1.00003e-06	9.83527e-10
1862001	9.73852e-10	9.99996e-07	1.00712e-09
1863001	9.61738e-10	1.00003e-06	9.92865e-10
1864001	9.23605e-10	1.00005e-06	9.92549e-10
1865001	9.18768e-10	1.00004e-06	9.81612e-10
1866001	9.22722e-10	1.00008e-06	1.00248e-09
1867001	9.11953e-10	1.00005e-06	1.02351e-09
1868001	9.84136e-10	1.00003e-06	9.31513e-10
1869001	9.93684e-10	1.00024e-06	9.50947e-10
1870001	1.03184e-09	1.00005e-06	9.51578e-10
1871001	9.78247e-10	1.00007e-06	9.54186e-10
1872001	9.3837e-10	1.00005e-06	9.46362e-10
1873001	9.8666e-10	1.00006e-06	9.37739e-10
1874001	9.66889e-10	1.00003e-06	9.33112e-10
1875001	9.74082e-10	1.00005e-06	9.4409e-10
1876001	9.17758e-10	1.00001e-06	9.67899e-10
1877001	9.44553e-10	9.99988e-07	9.46572e-10
1878001	9.43838e-10	9.99972e-07	9.57509e-10
1879001	9.88931e-10	9.99972e-07	9.39842e-10
1880001	9.6832e-10	9.99871e-07	9.34836e-10
1881001	9.9074e-10	9.99997e-07	9.63061e-10
1882001	9.59023e-10	9.9998e-07	9.57341e-10
1883001	9.53976e-10	9.99976e-07	9.53218e-10
1884001	9.88679e-10	9.99997e-07	9.68151e-10
1885001	9.16761e-10	9.9998e-07	9.46627e-10
1886001	9.58742e-10	1.00001e-06	9.36111e-10
1887001	9.57185e-10	9.99955e-07	9.24879e-10
1888001	9.6421e-10	9.9993e-07	9.53568e-10
1889001	9.68038e-10	9.99976e-07	9.58952e-10
1890001	9.63537e-10	9.99875e-07	9.83097e-10
1891001	9.58868e-10	9.99967e-07	9.48394e-10
1892001	9.55461e-10	9.99963e-07	9.64463e-10
1893001	9.78765e-10	9.99988e-07	9.64421e-10
1894001	9.80111e-10	9.99972e-07	1.01069e-09
1895001	9.87893e-10	9.9998e-07	9.84233e-10
1896001	9.90921e-10	9.99997e-07	9.71445e-10
1897001	1.0133e-09	1.00001e-06	1.02171e-09
1898001	9.84107e-10	1.00001e-06	1.02743e-09
1899001	1.00939e-09	1e-06	1.00127e-09
1900001	1.00657e-09	9.99993e-07	1.01111e-09
1901001	9.97484e-10	1.00004e-06	9.73885e-10
1902001	1.02058e-09	1.00001e-06	9.84149e-10
1903001	1.03803e-09	1.00003e-06	9.94455e-10
1904001	1.00893e-09	9.99981e-07	9.88145e-10
1905001	9.82052e-10	1.00001e-06	1.0592e-09
1906001	1.01045e-09	9.99964e-07	1.05798e-09
1907001	9.83945e-10	9.99998e-07	1.05188e-09
1908001	1.00477e-09	9.99977e-07	1.00216e-09
1909001	1.02727e-09	9.99977e-07	1.05403e-09
1910001	1.01726e-09	9.99981e-07	1.04271e-09
1911001	1.01482e-09	9.99968e-07	1.05083e-09
1912001	1.03409e-09	9.99977e-07	1.05079e-09
1913001	1.01263e-09	9.99947e-07	1.0282e-09
1914001	1.01974e-09	9.99993e-07	1.03686e-09
1915001	1.02635e-09	9.99993e-07	1.03072e-09
1916001	1.04439e-09	9.99993e-07	1.0393e-09
1917001	1.02626e-09	1.00006e-06	1.02315e-09
1918001	1.03918e-09	1.00001e-06	1.0083e-09
1919001	1.03417e-09	9.99976e-07	1.01158e-09
1920001	1.03219e-09	9.99993e-07	1.01171e-09
1921001	1.05075e-09	1.00009e-06	1.04414e-09
1922001	1.07153e-09	9.99984e-07	1.05356e-09
1923001	1.06854e-09	9.99988e-07	1.02765e-09
1924001	1.09285e-09	9.99988e-07	1.04359e-09
1925001	1.05499e-09	9.9998e-07	1.08074e-09
1926001	1.08705e-09	9.99967e-07	1.08448e-09
1927001	1.10055e-09	1.00002e-06	1.06976e-09
1928001	1.06812e-09	9.9998e-07	1.06029e-09
1929001	1.11291e-09	1e-06	1.08919e-09
1930001	1.0743e-09	1.00002e-06	1.0483e-09
1931001	1.07762e-09	9.9998e-07	1.06198e-09
1932001	1.11392e-09	9.9998e-07	1.08069e-09
1933001	1.12267e-09	9.99967e-07	1.07741e-09
1934001	1.04906e-09	1.00022e-06	1.03657e-09
1935001	1.02757e-09	1.00005e-06	1.01613e-09
1936001	1.04822e-09	1.0001e-06	1.012e-09
1937001	1.03918e-09	1.00006e-06	1.01777e-09
1938001	1.03459e-09	1.00009e-06	1.03724e-09
1939001	1.02378e-09	1.00013e-06	1.02366e-09
1940001	1.02681e-09	1.0001e-06	1.04195e-09
1941001	1.04036e-09	1.00011e-06	1.02357e-09
1942001	1.03262e-09	1.00008e-06	1.03662e-09
1943001	1.03947e-09	1.00012e-06	1.02985e-09
1944001	1.04427e-09	1.00011e-06	1.04369e-09
1945001	1.05028e-09	1.00009e-06	1.02699e-09
1946001	1.03111e-09	1.0001e-06	1.03725e-09
1947001	1.01891e-09	1.00008e-06	1.04314e-09
1948001	1.00452e-09	1.00009e-06	1.02459e-09
1949001	1.03531e-09	1.00007e-06	1.00822e-09
1950001	1.03523e-09	9.99973e-07	1.06022e-09
1951001	1.02707e-09	1.00002e-06	1.01802e-09
1952001	1.02778e-09	9.99998e-07	1.01899e-09
1953001	1.01613e-09	9.99986e-07	1.02501e-09
1954001	1.02379e-09	1.00002e-06	1.02703e-09
1955001	1.03557e-09	1.00006e-06	1.02202e-09
1956001	1.04255e-09	9.99994e-07	1.03094e-09
1957001	1.02614e-09	9.99998e-07	1.03119e-09
1958001	1.0346e-09	9.99998e-07	9.97455e-10
1959001	1.01533e-09	9.99994e-07	1.00406e-09
1960001	9.99979e-10	9.99956e-07	9.82732e-10
1961001	1.01731e-09	1.00001e-06	1.00755e-09
1962001	9.79923e-10	9.99885e-07	1.01025e-09
1963001	9.758e-10	9.9999e-07	1.01534e-09
1964001	9.80217e-10	1.00002e-06	1.05644e-09
1965001	1.00146e-09	1.00002e-06	1.0418e-09
1966001	9.85475e-10	1.00007e-06	1.06552e-09
1967001	1.037e-09	9.99943e-07	1.05433e-09
1968001	1.02552e-09	1.00001e-06	1.0487e-09
1969001	1.03906e-09	9.9996e-07	1.05551e-09
1970001	9.97968e-10	9.99972e-07	1.05509e-09
1971001	1.05067e-09	9.99947e-07	1.04087e-09
1972001	1.03591e-09	9.99956e-07	1.03713e-09
1973001	1.04933e-09	9.99964e-07	1.04146e-09
1974001	1.03465e-09	9.99968e-07	1.03435e-09
1975001	1.02308e-09	9.9996e-07	1.0296e-09
1976001	1.04609e-09	9.9996e-07	1.03355e-09
1977001	1.04028e-09	9.99956e-07	1.05463e-09
1978001	1.03789e-09	9.99939e-07	1.05513e-09
1979001	1.04866e-09	9.9996e-07	1.06547e-09
1980001	1.03953e-09	9.99951e-07	1.04797e-09
1981001	1.06073e-09	9.99939e-07	1.06391e-09
1982001	1.04546e-09	9.99951e-07	1.04528e-09
1983001	1.08347e-09	1.00008e-06	1.06765e-09
1984001	1.07451e-09	1.00011e-06	1.07867e-09
1985001	1.08448e-09	1.0001e-06	1.03678e-09
1986001	1.06088e-09	1.0001e-06	1.04557e-09
1987001	1.02e-09	1.0001e-06	1.02534e-09
1988001	1.03215e-09	1.00011e-06	1.0298e-09
1989001	1.0245e-09	1.00007e-06	1.03993e-09
1990001	1.02614e-09	1.00008e-06	1.03203e-09
1991001	1.06791e-09	1.00007e-06	1.01983e-09
1992001	1.0409e-09	1.00009e-06	1.03346e-09
1993001	1.05626e-09	1.00008e-06	1.02879e-09
1994001	1.05327e-09	1.0001e-06	1.03977e-09
1995001	1.00952e-09	1.00008e-06	1.04574e-09
1996001	1.02176e-09	1.00008e-06	1.06589e-09
1997001	1.03018e-09	1.00008e-06	1.08292e-09
1998001	1.0478e-09	1.00007e-06	1.07497e-09
[truncated: 50 more rows]

## Sheet: Fig 3a-Representative IV
Voltage	Current (A)→	Cycle 1	Cycle 2	Cycle 3	Cycle 4	Cycle 5	Cycle 6	Cycle 7	Cycle 8	Cycle 9	Cycle 10	Cycle 11	Cycle 12	Cycle 13	Cycle 14	Cycle 15	Cycle 16	Cycle 17	Cycle 18	Cycle 19	Cycle 20	Cycle 21	Cycle 22	Cycle 23	Cycle 24	Cycle 25	Cycle 26	Cycle 27	Cycle 28	Cycle 29	Cycle 30	Cycle 31	Cycle 32	Cycle 33	Cycle 34	Cycle 35	Cycle 36	Cycle 37	Cycle 38	Cycle 39	Cycle 40	Cycle 41	Cycle 42	Cycle 43	Cycle 44	Cycle 45	Cycle 46	Cycle 47	Cycle 48
0		2.54474e-09	2.52899e-09	2.52049e-09	2.53324e-09	2.532e-09	2.53166e-09	2.5379e-09	2.54338e-09	2.55155e-09	2.55854e-09	2.56413e-09	2.56429e-09	2.57333e-09	2.58133e-09	2.58218e-09	2.59221e-09	2.60051e-09	2.60572e-09	2.61189e-09	2.61368e-09	2.63344e-09	2.63759e-09	2.63749e-09	2.63946e-09	2.64996e-09	2.65271e-09	2.65875e-09	2.66994e-09	2.67344e-09	2.68222e-09	2.68653e-09	2.70165e-09	2.71082e-09	2.70693e-09	2.72027e-09	2.72725e-09	2.73299e-09	2.7429e-09	2.75289e-09	2.75301e-09	2.75057e-09	2.76065e-09	2.76404e-09	2.77452e-09	2.77592e-09	2.78453e-09	2.79498e-09	2.79612e-09
0.01		5.56474e-09	5.49015e-09	5.6996e-09	5.72714e-09	5.48733e-09	5.61772e-09	5.74395e-09	5.8057e-09	6.46104e-09	6.67064e-09	6.74155e-09	6.8607e-09	7.28701e-09	7.47187e-09	7.74214e-09	7.67952e-09	7.33104e-09	7.48025e-09	7.75711e-09	7.58197e-09	8.20266e-09	8.31158e-09	8.14045e-09	7.46043e-09	7.73307e-09	8.1223e-09	7.89764e-09	8.22783e-09	8.24899e-09	8.26637e-09	8.18431e-09	8.54767e-09	8.97064e-09	8.58943e-09	8.94287e-09	8.90245e-09	8.88423e-09	8.94608e-09	9.07569e-09	8.85665e-09	8.65282e-09	8.54138e-09	8.65324e-09	8.80797e-09	8.8292e-09	8.86037e-09	9.04382e-09	8.85051e-09
0.02		8.51896e-09	8.41162e-09	8.80716e-09	9.0319e-09	8.54602e-09	8.68187e-09	8.92317e-09	8.9764e-09	1.05078e-08	1.09265e-08	1.11264e-08	1.11154e-08	1.23497e-08	1.23396e-08	1.30079e-08	1.28222e-08	1.22377e-08	1.24358e-08	1.31992e-08	1.25576e-08	1.39893e-08	1.42298e-08	1.38567e-08	1.24577e-08	1.27583e-08	1.35711e-08	1.30837e-08	1.36911e-08	1.389e-08	1.38658e-08	1.38352e-08	1.44975e-08	1.51174e-08	1.46043e-08	1.51756e-08	1.51794e-08	1.51479e-08	1.51798e-08	1.54848e-08	1.49833e-08	1.47039e-08	1.44905e-08	1.47238e-08	1.49015e-08	1.50799e-08	1.5076e-08	1.55134e-08	1.51023e-08
0.03		1.14462e-08	1.14678e-08	1.20273e-08	1.18419e-08	1.13887e-08	1.17727e-08	1.21168e-08	1.23131e-08	1.43093e-08	1.46213e-08	1.54149e-08	1.5386e-08	1.70911e-08	1.72765e-08	1.81581e-08	1.76115e-08	1.73185e-08	1.72426e-08	1.84428e-08	1.75591e-08	1.98431e-08	1.95196e-08	1.89722e-08	1.77882e-08	1.79406e-08	1.90337e-08	1.83377e-08	1.92794e-08	1.95474e-08	1.99738e-08	1.97862e-08	2.05785e-08	2.1204e-08	2.06501e-08	2.13955e-08	2.13134e-08	2.142e-08	2.14721e-08	2.1782e-08	2.10842e-08	2.06634e-08	2.05217e-08	2.06042e-08	2.08469e-08	2.14178e-08	2.12375e-08	2.18975e-08	2.12238e-08
0.04		1.47847e-08	1.47931e-08	1.5303e-08	1.49161e-08	1.44702e-08	1.49782e-08	1.53038e-08	1.57389e-08	1.80575e-08	1.89047e-08	1.98001e-08	1.9755e-08	2.18323e-08	2.23385e-08	2.33787e-08	2.27324e-08	2.22958e-08	2.20919e-08	2.35935e-08	2.24072e-08	2.5261e-08	2.50651e-08	2.4579e-08	2.24932e-08	2.33681e-08	2.48982e-08	2.36498e-08	2.48892e-08	2.53829e-08	2.56778e-08	2.49681e-08	2.64196e-08	2.73138e-08	2.66041e-08	2.76087e-08	2.74516e-08	2.73857e-08	2.80824e-08	2.82696e-08	2.73208e-08	2.68092e-08	2.66034e-08	2.66084e-08	2.68669e-08	2.75262e-08	2.73523e-08	2.82256e-08	2.73305e-08
0.05		1.81666e-08	1.78846e-08	1.87436e-08	1.8119e-08	1.77797e-08	1.81715e-08	1.81998e-08	1.90502e-08	2.21293e-08	2.36617e-08	2.38784e-08	2.39135e-08	2.71701e-08	2.7391e-08	2.88044e-08	2.79758e-08	2.78103e-08	2.72857e-08	2.89012e-08	2.74764e-08	3.059e-08	3.08185e-08	2.9939e-08	2.76666e-08	2.8357e-08	3.0568e-08	2.89696e-08	3.03265e-08	3.09001e-08	3.13543e-08	3.12706e-08	3.23721e-08	3.33837e-08	3.23391e-08	3.36974e-08	3.37374e-08	3.41934e-08	3.45531e-08	3.48972e-08	3.38028e-08	3.27959e-08	3.2431e-08	3.23295e-08	3.34631e-08	3.33589e-08	3.38832e-08	3.49095e-08	3.36376e-08
0.06		2.15693e-08	2.08811e-08	2.15854e-08	2.12833e-08	2.09404e-08	2.15438e-08	2.14404e-08	2.27714e-08	2.6609e-08	2.70933e-08	2.83269e-08	2.84958e-08	3.16599e-08	3.274e-08	3.44686e-08	3.25481e-08	3.33434e-08	3.17636e-08	3.3977e-08	3.26927e-08	3.61676e-08	3.65536e-08	3.55301e-08	3.26908e-08	3.35787e-08	3.64224e-08	3.46092e-08	3.66201e-08	3.70443e-08	3.7941e-08	3.63364e-08	3.84869e-08	3.97147e-08	3.8718e-08	4.00436e-08	4.01676e-08	4.1051e-08	4.08192e-08	4.16437e-08	4.03247e-08	3.89979e-08	3.85454e-08	3.85334e-08	3.91159e-08	3.95353e-08	4.02342e-08	4.15285e-08	4.009e-08
0.07		2.53437e-08	2.41425e-08	2.55247e-08	2.44176e-08	2.39826e-08	2.52173e-08	2.46764e-08	2.57796e-08	3.06867e-08	3.20739e-08	3.28407e-08	3.28337e-08	3.66361e-08	3.80781e-08	3.90202e-08	3.82487e-08	3.87799e-08	3.62778e-08	3.97916e-08	3.80816e-08	4.16259e-08	4.25317e-08	4.14432e-08	3.74656e-08	4.03992e-08	4.26103e-08	4.05394e-08	4.23814e-08	4.28039e-08	4.33426e-08	4.2162e-08	4.44903e-08	4.61766e-08	4.47351e-08	4.62403e-08	4.66568e-08	4.77266e-08	4.69066e-08	4.78299e-08	4.66788e-08	4.51199e-08	4.45044e-08	4.52469e-08	4.58259e-08	4.5943e-08	4.65449e-08	4.78069e-08	4.60081e-08
0.08		2.73399e-08	2.75337e-08	2.89976e-08	2.78684e-08	2.70649e-08	2.78363e-08	2.78544e-08	2.93935e-08	3.55803e-08	3.60607e-08	3.72883e-08	3.70278e-08	4.21433e-08	4.2951e-08	4.35828e-08	4.34629e-08	4.39996e-08	4.27831e-08	4.54976e-08	4.33092e-08	4.69589e-08	4.90696e-08	4.68461e-08	4.28378e-08	4.51986e-08	4.81813e-08	4.60985e-08	4.84047e-08	4.87637e-08	4.93995e-08	4.79112e-08	5.11935e-08	5.22985e-08	5.17708e-08	5.34555e-08	5.32651e-08	5.35388e-08	5.30551e-08	5.36732e-08	5.33759e-08	5.10657e-08	4.97839e-08	5.19337e-08	5.22629e-08	5.23726e-08	5.26496e-08	5.43593e-08	5.27212e-08
0.09		3.10713e-08	3.10077e-08	3.21469e-08	3.11349e-08	3.08242e-08	3.17289e-08	3.11161e-08	3.2646e-08	4.00725e-08	3.97344e-08	4.12537e-08	4.20486e-08	4.70593e-08	4.85158e-08	4.90509e-08	4.97412e-08	4.94069e-08	4.77899e-08	5.05768e-08	4.8507e-08	5.45088e-08	5.42485e-08	5.32648e-08	4.84234e-08	4.99448e-08	5.32565e-08	5.11916e-08	5.53138e-08	5.42484e-08	5.51869e-08	5.31642e-08	5.77212e-08	5.88873e-08	5.76571e-08	6.01196e-08	5.97165e-08	6.03519e-08	6.01519e-08	5.99845e-08	5.94359e-08	5.73514e-08	5.61358e-08	5.82202e-08	5.86384e-08	5.87628e-08	5.90232e-08	6.11265e-08	5.97004e-08
0.1		3.59688e-08	3.43694e-08	3.59552e-08	3.51097e-08	3.40741e-08	3.51029e-08	3.46531e-08	3.68456e-08	4.31533e-08	4.47247e-08	4.62185e-08	4.6418e-08	5.16734e-08	5.44078e-08	5.54343e-08	5.51141e-08	5.27223e-08	5.38196e-08	5.60911e-08	5.38478e-08	6.05192e-08	6.0112e-08	5.96224e-08	5.59873e-08	5.52002e-08	6.00547e-08	5.73949e-08	6.13027e-08	5.99525e-08	6.10434e-08	5.98336e-08	6.42386e-08	6.59156e-08	6.40982e-08	6.68177e-08	6.66211e-08	6.67021e-08	6.64945e-08	6.76156e-08	6.66953e-08	6.35325e-08	6.25692e-08	6.48069e-08	6.49367e-08	6.57033e-08	6.58134e-08	6.77957e-08	6.59783e-08
0.11		3.92565e-08	3.80477e-08	4.00872e-08	3.96254e-08	3.70862e-08	3.90189e-08	3.83727e-08	4.1315e-08	4.79236e-08	4.9505e-08	5.10595e-08	5.16006e-08	5.68582e-08	6.17103e-08	6.07461e-08	6.00939e-08	5.92226e-08	5.92695e-08	6.18661e-08	5.95708e-08	6.78229e-08	6.5683e-08	6.33431e-08	6.30122e-08	6.17669e-08	6.63142e-08	6.40334e-08	6.75912e-08	6.52605e-08	6.86547e-08	6.71538e-08	7.13072e-08	7.24174e-08	7.0612e-08	7.33049e-08	7.37057e-08	7.40062e-08	7.40128e-08	7.52145e-08	7.36721e-08	7.04637e-08	6.87551e-08	7.16526e-08	7.1542e-08	7.29318e-08	7.2991e-08	7.44953e-08	7.25978e-08
0.12		4.29779e-08	4.1632e-08	4.42172e-08	4.47826e-08	4.12178e-08	4.25386e-08	4.13247e-08	4.48769e-08	5.04306e-08	5.40506e-08	5.56538e-08	5.64432e-08	6.20221e-08	6.70589e-08	6.63394e-08	6.52085e-08	6.56357e-08	6.44531e-08	6.76978e-08	6.56177e-08	7.3552e-08	7.26958e-08	7.07793e-08	6.89696e-08	6.79024e-08	7.35127e-08	6.97798e-08	7.38274e-08	7.16388e-08	7.40304e-08	7.32872e-08	7.77847e-08	7.96312e-08	7.71576e-08	8.04629e-08	8.09035e-08	8.06992e-08	8.01794e-08	8.2175e-08	8.11531e-08	7.71289e-08	7.55743e-08	7.79206e-08	7.76309e-08	7.89503e-08	7.92146e-08	8.12408e-08	8.01593e-08
0.13		4.61592e-08	4.58332e-08	4.91097e-08	4.8509e-08	4.51389e-08	4.70108e-08	4.48235e-08	4.80003e-08	5.69668e-08	5.81346e-08	6.12189e-08	6.10176e-08	6.72866e-08	7.29265e-08	7.19442e-08	7.19574e-08	7.09e-08	7.09726e-08	7.37772e-08	7.21085e-08	7.99485e-08	7.89219e-08	7.65149e-08	7.42481e-08	7.28251e-08	7.8993e-08	7.56338e-08	8.11584e-08	7.86417e-08	8.13357e-08	7.90502e-08	8.45224e-08	8.69327e-08	8.40886e-08	8.69848e-08	8.87455e-08	8.80596e-08	8.74831e-08	8.94055e-08	8.81939e-08	8.35897e-08	8.18776e-08	8.45157e-08	8.48389e-08	8.56661e-08	8.67453e-08	8.85557e-08	8.63516e-08
0.14		4.91722e-08	4.92955e-08	5.2132e-08	5.19659e-08	4.96538e-08	5.09469e-08	4.87297e-08	5.23024e-08	6.10153e-08	6.23691e-08	6.58557e-08	6.58031e-08	7.34352e-08	8.05302e-08	7.74209e-08	7.71139e-08	7.49549e-08	7.74431e-08	8.00245e-08	7.89143e-08	8.83338e-08	8.68766e-08	8.18176e-08	8.09726e-08	8.01269e-08	8.59006e-08	8.26568e-08	8.63983e-08	8.46686e-08	8.87726e-08	8.71236e-08	8.94876e-08	9.42901e-08	9.15799e-08	9.52624e-08	9.64323e-08	9.44594e-08	9.60705e-08	9.68149e-08	9.49297e-08	9.10375e-08	8.84849e-08	9.22243e-08	9.20867e-08	9.18712e-08	9.23915e-08	9.66855e-08	9.3403e-08
0.15		5.56249e-08	5.28903e-08	5.67215e-08	5.55332e-08	5.36522e-08	5.46409e-08	5.38758e-08	5.68783e-08	6.63026e-08	6.90913e-08	7.26783e-08	7.10658e-08	7.79326e-08	8.4926e-08	8.41037e-08	8.38205e-08	8.17035e-08	8.35361e-08	8.6583e-08	8.45198e-08	9.47942e-08	9.35938e-08	8.70555e-08	8.72115e-08	8.54127e-08	9.34467e-08	8.89862e-08	9.30112e-08	9.27956e-08	9.53294e-08	9.27719e-08	9.82097e-08	1.01297e-07	9.8021e-08	1.0235e-07	1.03241e-07	1.00896e-07	1.03737e-07	1.04582e-07	1.01913e-07	9.8023e-08	9.47163e-08	9.92837e-08	9.82556e-08	9.99669e-08	1.00103e-07	1.04932e-07	1.01293e-07
0.16		5.96934e-08	5.68566e-08	6.19817e-08	6.05221e-08	5.72605e-08	5.90749e-08	5.76426e-08	6.07036e-08	6.9776e-08	7.2932e-08	7.64547e-08	7.6336e-08	8.42684e-08	9.03077e-08	9.15931e-08	8.94973e-08	8.81328e-08	9.07107e-08	9.41585e-08	9.18095e-08	1.01459e-07	9.91567e-08	9.43256e-08	9.43553e-08	9.06588e-08	9.9764e-08	9.5562e-08	9.85017e-08	9.96573e-08	1.02699e-07	1.00787e-07	1.06038e-07	1.08679e-07	1.05641e-07	1.08495e-07	1.10482e-07	1.08927e-07	1.11223e-07	1.12299e-07	1.08438e-07	1.05329e-07	1.01722e-07	1.06275e-07	1.05509e-07	1.06812e-07	1.07853e-07	1.11813e-07	1.09062e-07
0.17		6.25952e-08	6.05665e-08	6.60478e-08	6.43468e-08	6.14162e-08	6.39314e-08	6.13829e-08	6.35647e-08	7.50418e-08	7.85526e-08	8.31357e-08	8.25053e-08	8.937e-08	9.64177e-08	9.70293e-08	9.71397e-08	9.68122e-08	9.65749e-08	1.00381e-07	9.82218e-08	1.07834e-07	1.05128e-07	1.01135e-07	1.00006e-07	9.62865e-08	1.06913e-07	1.02263e-07	1.05662e-07	1.06919e-07	1.10867e-07	1.07114e-07	1.12919e-07	1.16531e-07	1.13624e-07	1.1597e-07	1.17651e-07	1.16437e-07	1.20324e-07	1.18296e-07	1.15087e-07	1.13058e-07	1.08189e-07	1.13764e-07	1.14278e-07	1.14226e-07	1.1596e-07	1.19297e-07	1.15845e-07
0.18		6.82422e-08	6.59044e-08	7.09512e-08	6.89756e-08	6.71483e-08	6.8716e-08	6.55861e-08	6.85274e-08	7.96946e-08	8.37784e-08	8.90654e-08	8.87538e-08	9.52708e-08	1.01571e-07	1.03568e-07	1.04744e-07	1.02217e-07	1.04408e-07	1.07068e-07	1.05174e-07	1.1661e-07	1.12049e-07	1.08451e-07	1.07104e-07	1.03364e-07	1.13962e-07	1.0857e-07	1.11915e-07	1.13865e-07	1.18441e-07	1.14994e-07	1.20912e-07	1.23596e-07	1.21341e-07	1.25365e-07	1.25914e-07	1.24208e-07	1.28288e-07	1.25965e-07	1.22697e-07	1.20325e-07	1.15803e-07	1.20987e-07	1.22064e-07	1.21218e-07	1.23483e-07	1.28036e-07	1.24255e-07
0.19		7.24195e-08	7.0297e-08	7.61949e-08	7.41203e-08	7.06894e-08	7.24654e-08	6.93839e-08	7.14791e-08	8.55913e-08	8.96287e-08	9.47748e-08	9.41098e-08	1.01193e-07	1.06838e-07	1.0995e-07	1.11235e-07	1.09278e-07	1.11757e-07	1.13163e-07	1.12203e-07	1.25009e-07	1.19968e-07	1.14307e-07	1.13074e-07	1.1018e-07	1.22076e-07	1.16734e-07	1.21006e-07	1.22819e-07	1.26125e-07	1.21485e-07	1.2837e-07	1.31866e-07	1.2899e-07	1.3242e-07	1.34883e-07	1.31911e-07	1.3606e-07	1.35253e-07	1.29856e-07	1.27203e-07	1.23443e-07	1.27967e-07	1.30763e-07	1.28169e-07	1.32703e-07	1.35462e-07	1.31415e-07
0.2		7.64942e-08	7.45461e-08	8.02383e-08	7.9806e-08	7.57074e-08	7.67462e-08	7.49645e-08	7.70191e-08	9.06146e-08	9.54292e-08	1.02401e-07	1.03846e-07	1.06793e-07	1.11775e-07	1.16843e-07	1.19428e-07	1.16048e-07	1.2061e-07	1.20834e-07	1.18677e-07	1.33595e-07	1.28127e-07	1.21335e-07	1.19137e-07	1.18077e-07	1.28362e-07	1.24536e-07	1.27767e-07	1.2827e-07	1.32645e-07	1.29058e-07	1.37573e-07	1.40117e-07	1.37846e-07	1.40508e-07	1.41079e-07	1.41318e-07	1.43162e-07	1.44011e-07	1.37492e-07	1.35688e-07	1.32409e-07	1.35149e-07	1.37996e-07	1.36115e-07	1.40719e-07	1.43398e-07	1.38645e-07
0.21		8.08786e-08	8.05861e-08	8.44336e-08	8.48023e-08	8.02729e-08	8.07915e-08	8.05716e-08	8.30796e-08	9.51424e-08	1.01124e-07	1.07422e-07	1.1142e-07	1.12323e-07	1.19074e-07	1.23129e-07	1.24437e-07	1.24095e-07	1.26592e-07	1.26828e-07	1.26721e-07	1.42233e-07	1.34205e-07	1.29443e-07	1.25273e-07	1.24814e-07	1.35533e-07	1.31121e-07	1.37998e-07	1.37931e-07	1.41507e-07	1.38259e-07	1.44524e-07	1.4883e-07	1.45208e-07	1.49143e-07	1.50402e-07	1.475e-07	1.49902e-07	1.52118e-07	1.45471e-07	1.43825e-07	1.39676e-07	1.43212e-07	1.47152e-07	1.4432e-07	1.48124e-07	1.51692e-07	1.45516e-07
0.22		8.70927e-08	8.29923e-08	9.07374e-08	9.04434e-08	8.4404e-08	8.45788e-08	8.4283e-08	8.8784e-08	9.70306e-08	1.08882e-07	1.16519e-07	1.1764e-07	1.20302e-07	1.2593e-07	1.30442e-07	1.30551e-07	1.29952e-07	1.36572e-07	1.3467e-07	1.34465e-07	1.51158e-07	1.4508e-07	1.36437e-07	1.32847e-07	1.33989e-07	1.43831e-07	1.37009e-07	1.44446e-07	1.44593e-07	1.50149e-07	1.45146e-07	1.53279e-07	1.58518e-07	1.52912e-07	1.56418e-07	1.59838e-07	1.56509e-07	1.59332e-07	1.591e-07	1.53383e-07	1.52497e-07	1.47764e-07	1.52225e-07	1.54494e-07	1.53271e-07	1.55959e-07	1.58669e-07	1.55339e-07
0.23		9.04311e-08	8.85131e-08	9.5594e-08	9.4294e-08	8.86566e-08	8.95114e-08	8.80245e-08	9.46832e-08	1.03902e-07	1.12925e-07	1.20593e-07	1.24948e-07	1.27379e-07	1.32641e-07	1.38726e-07	1.38137e-07	1.38639e-07	1.42541e-07	1.41722e-07	1.4254e-07	1.55496e-07	1.49874e-07	1.45133e-07	1.39413e-07	1.4008e-07	1.50464e-07	1.44765e-07	1.5263e-07	1.52121e-07	1.61082e-07	1.54256e-07	1.62511e-07	1.6622e-07	1.60222e-07	1.67469e-07	1.6851e-07	1.64501e-07	1.68634e-07	1.68013e-07	1.62602e-07	1.60531e-07	1.5544e-07	1.6014e-07	1.62624e-07	1.60986e-07	1.63645e-07	1.65809e-07	1.63402e-07
0.24		9.66519e-08	9.22193e-08	1.01714e-07	9.9839e-08	9.43405e-08	9.4217e-08	9.26577e-08	9.86599e-08	1.0652e-07	1.2275e-07	1.28967e-07	1.33508e-07	1.34795e-07	1.39386e-07	1.45455e-07	1.44116e-07	1.47268e-07	1.48851e-07	1.48823e-07	1.50037e-07	1.66177e-07	1.58418e-07	1.52934e-07	1.47589e-07	1.44074e-07	1.60765e-07	1.52527e-07	1.61152e-07	1.58289e-07	1.67085e-07	1.62788e-07	1.71123e-07	1.74559e-07	1.67923e-07	1.76056e-07	1.76416e-07	1.74684e-07	1.78206e-07	1.77064e-07	1.72271e-07	1.70987e-07	1.63291e-07	1.67847e-07	1.70268e-07	1.69539e-07	1.71506e-07	1.75248e-07	1.73205e-07
0.25		1.04828e-07	9.86931e-08	1.06587e-07	1.056e-07	9.75188e-08	9.9064e-08	9.6254e-08	1.0466e-07	1.10371e-07	1.27942e-07	1.33483e-07	1.40796e-07	1.40698e-07	1.49225e-07	1.54222e-07	1.50394e-07	1.57571e-07	1.5805e-07	1.55066e-07	1.58473e-07	1.72844e-07	1.66485e-07	1.60044e-07	1.56008e-07	1.53775e-07	1.67247e-07	1.59482e-07	1.67249e-07	1.67e-07	1.75423e-07	1.71486e-07	1.81177e-07	1.84871e-07	1.77254e-07	1.82806e-07	1.85006e-07	1.82767e-07	1.87828e-07	1.86836e-07	1.80802e-07	1.78057e-07	1.70357e-07	1.7573e-07	1.78783e-07	1.78746e-07	1.82533e-07	1.82683e-07	1.8263e-07
0.26		1.10642e-07	1.03625e-07	1.12147e-07	1.11232e-07	1.06349e-07	1.07313e-07	1.02854e-07	1.0945e-07	1.13962e-07	1.33256e-07	1.40789e-07	1.47123e-07	1.48576e-07	1.56781e-07	1.62293e-07	1.55361e-07	1.65762e-07	1.67358e-07	1.63132e-07	1.67183e-07	1.77709e-07	1.74308e-07	1.70321e-07	1.65611e-07	1.58911e-07	1.74629e-07	1.69147e-07	1.74718e-07	1.75514e-07	1.82993e-07	1.80196e-07	1.88913e-07	1.95242e-07	1.87352e-07	1.92405e-07	1.93782e-07	1.92783e-07	1.98097e-07	1.96853e-07	1.88863e-07	1.87007e-07	1.799e-07	1.84844e-07	1.88186e-07	1.87928e-07	1.91155e-07	1.92201e-07	1.90061e-07
0.27		1.11589e-07	1.09085e-07	1.17456e-07	1.15319e-07	1.12299e-07	1.11734e-07	1.08314e-07	1.15947e-07	1.21563e-07	1.4173e-07	1.48854e-07	1.56775e-07	1.56815e-07	1.65782e-07	1.69777e-07	1.63714e-07	1.72408e-07	1.73601e-07	1.71034e-07	1.74196e-07	1.87766e-07	1.80581e-07	1.77586e-07	1.7264e-07	1.67926e-07	1.84682e-07	1.76421e-07	1.84111e-07	1.84672e-07	1.91578e-07	1.9022e-07	1.96976e-07	2.03909e-07	1.97024e-07	1.99836e-07	2.03263e-07	2.00346e-07	2.09059e-07	2.0551e-07	1.97128e-07	1.95523e-07	1.88019e-07	1.94585e-07	1.96682e-07	1.94907e-07	2.00158e-07	2.01341e-07	2.00354e-07
0.28		1.20079e-07	1.12329e-07	1.2374e-07	1.2211e-07	1.17084e-07	1.18545e-07	1.14237e-07	1.20029e-07	1.29855e-07	1.45901e-07	1.5394e-07	1.63046e-07	1.65072e-07	1.74515e-07	1.79116e-07	1.70555e-07	1.79997e-07	1.82176e-07	1.7748e-07	1.81612e-07	1.98533e-07	1.89107e-07	1.856e-07	1.77695e-07	1.75991e-07	1.92923e-07	1.84221e-07	1.93986e-07	1.92929e-07	2.02608e-07	1.99592e-07	2.07989e-07	2.14656e-07	2.04542e-07	2.10413e-07	2.10581e-07	2.11635e-07	2.18297e-07	2.17315e-07	2.05734e-07	2.0469e-07	1.96821e-07	2.02273e-07	2.0683e-07	2.05426e-07	2.09352e-07	2.10707e-07	2.07386e-07
0.29		1.26275e-07	1.19215e-07	1.29568e-07	1.27227e-07	1.21129e-07	1.24361e-07	1.21697e-07	1.25854e-07	1.3375e-07	1.51929e-07	1.61663e-07	1.69397e-07	1.75854e-07	1.79799e-07	1.84156e-07	1.82976e-07	1.90306e-07	1.904e-07	1.87978e-07	1.90004e-07	2.09738e-07	1.95927e-07	1.89912e-07	1.84443e-07	1.87063e-07	2.00066e-07	1.93422e-07	2.02117e-07	1.98886e-07	2.14819e-07	2.10302e-07	2.15092e-07	2.23359e-07	2.15284e-07	2.17422e-07	2.20789e-07	2.21799e-07	2.30011e-07	2.28135e-07	2.14524e-07	2.15629e-07	2.06009e-07	2.11636e-07	2.14697e-07	2.13778e-07	2.18798e-07	2.20604e-07	2.15661e-07
0.3		1.32304e-07	1.26468e-07	1.33813e-07	1.34285e-07	1.25759e-07	1.29441e-07	1.28363e-07	1.31711e-07	1.40667e-07	1.58729e-07	1.66197e-07	1.79102e-07	1.83791e-07	1.88865e-07	1.92091e-07	1.8818e-07	2.01367e-07	1.99084e-07	1.95172e-07	1.97593e-07	2.17489e-07	2.05028e-07	2.01426e-07	1.95739e-07	1.96844e-07	2.10102e-07	2.0285e-07	2.10622e-07	2.09511e-07	2.22361e-07	2.19765e-07	2.2403e-07	2.33675e-07	2.24588e-07	2.27208e-07	2.31643e-07	2.32403e-07	2.38812e-07	2.36217e-07	2.27448e-07	2.23054e-07	2.15781e-07	2.21572e-07	2.23407e-07	2.23872e-07	2.26416e-07	2.29561e-07	2.2444e-07
0.31		1.38496e-07	1.32932e-07	1.39519e-07	1.37794e-07	1.3504e-07	1.33866e-07	1.34236e-07	1.38531e-07	1.44906e-07	1.67479e-07	1.82266e-07	1.86636e-07	1.91718e-07	1.97766e-07	2.00462e-07	1.97633e-07	2.10148e-07	2.10496e-07	2.02383e-07	2.10796e-07	2.26701e-07	2.12689e-07	2.12663e-07	2.08773e-07	2.01773e-07	2.20757e-07	2.10719e-07	2.18701e-07	2.18715e-07	2.32347e-07	2.27383e-07	2.3504e-07	2.466e-07	2.33625e-07	2.41059e-07	2.40054e-07	2.41712e-07	2.4678e-07	2.44431e-07	2.3721e-07	2.30438e-07	2.23089e-07	2.31108e-07	2.32084e-07	2.32629e-07	2.34931e-07	2.40854e-07	2.34503e-07
0.32		1.44576e-07	1.40462e-07	1.47251e-07	1.4086e-07	1.40602e-07	1.40188e-07	1.57736e-07	1.4146e-07	1.51224e-07	1.75435e-07	1.90724e-07	1.96009e-07	1.99158e-07	2.06799e-07	2.09079e-07	2.02468e-07	2.17734e-07	2.18308e-07	2.1164e-07	2.19545e-07	2.35498e-07	2.22929e-07	2.22632e-07	2.17741e-07	2.11905e-07	2.29514e-07	2.16304e-07	2.28326e-07	2.25768e-07	2.402e-07	2.37935e-07	2.41804e-07	2.57067e-07	2.43742e-07	2.50726e-07	2.50441e-07	2.53637e-07	2.57594e-07	2.56283e-07	2.45094e-07	2.38623e-07	2.33759e-07	2.40053e-07	2.43083e-07	2.40298e-07	2.46421e-07	2.51555e-07	2.43068e-07
0.33		1.50414e-07	1.42388e-07	1.53429e-07	1.51682e-07	1.46216e-07	1.45823e-07	1.76481e-07	1.51104e-07	1.59994e-07	1.81475e-07	1.94163e-07	2.02712e-07	2.03909e-07	2.16585e-07	2.1611e-07	2.11577e-07	2.25206e-07	2.27017e-07	2.20005e-07	2.28183e-07	2.45533e-07	2.33828e-07	2.30111e-07	2.28213e-07	2.19114e-07	2.36706e-07	2.26628e-07	2.36459e-07	2.35319e-07	2.48143e-07	2.5e-07	2.51382e-07	2.62022e-07	2.55479e-07	2.601e-07	2.58437e-07	2.64876e-07	2.68389e-07	2.64976e-07	2.55073e-07	2.49508e-07	2.43112e-07	2.48946e-07	2.53274e-07	2.48761e-07	2.56214e-07	2.61762e-07	2.53638e-07
0.34		1.56425e-07	1.50374e-07	1.58995e-07	1.58851e-07	1.55344e-07	1.49864e-07	1.8951e-07	1.56655e-07	1.6722e-07	1.90056e-07	1.95763e-07	2.10959e-07	2.12502e-07	2.26528e-07	2.2862e-07	2.19673e-07	2.33981e-07	2.34529e-07	2.28716e-07	2.36646e-07	2.57168e-07	2.42231e-07	2.39749e-07	2.39733e-07	2.2705e-07	2.49171e-07	2.37138e-07	2.49088e-07	2.4467e-07	2.5746e-07	2.61628e-07	2.63e-07	2.75309e-07	2.63661e-07	2.70569e-07	2.66589e-07	2.74659e-07	2.7767e-07	2.77652e-07	2.66803e-07	2.58414e-07	2.51011e-07	2.57915e-07	2.61993e-07	2.59048e-07	2.66387e-07	2.71952e-07	2.66866e-07
0.35		1.64934e-07	1.5623e-07	1.64848e-07	1.64431e-07	1.60476e-07	1.5433e-07	2.00271e-07	1.61883e-07	1.74414e-07	1.96069e-07	2.08427e-07	2.2052e-07	2.18738e-07	2.3308e-07	2.35633e-07	2.28809e-07	2.4299e-07	2.42925e-07	2.42245e-07	2.46258e-07	2.69462e-07	2.51871e-07	2.48761e-07	2.49451e-07	2.35868e-07	2.58705e-07	2.49168e-07	2.59845e-07	2.54593e-07	2.67055e-07	2.74218e-07	2.75227e-07	2.86793e-07	2.72542e-07	2.80416e-07	2.75923e-07	2.85606e-07	2.87275e-07	2.87813e-07	2.78286e-07	2.70178e-07	2.59862e-07	2.7103e-07	2.72301e-07	2.68555e-07	2.76911e-07	2.82508e-07	2.78318e-07
0.36		1.71778e-07	1.61923e-07	1.72072e-07	1.69463e-07	1.67182e-07	1.62476e-07	2.04772e-07	1.71413e-07	1.80928e-07	2.0464e-07	2.21838e-07	2.28763e-07	2.2713e-07	2.42461e-07	2.48702e-07	2.38763e-07	2.50617e-07	2.52359e-07	2.51009e-07	2.55033e-07	2.79354e-07	2.59419e-07	2.60109e-07	2.59031e-07	2.4639e-07	2.70355e-07	2.60364e-07	2.73064e-07	2.62926e-07	2.78071e-07	2.80689e-07	2.83762e-07	2.97585e-07	2.82745e-07	2.92873e-07	2.84545e-07	2.95114e-07	2.98866e-07	2.995e-07	2.89827e-07	2.78705e-07	2.70723e-07	2.80617e-07	2.84278e-07	2.79491e-07	2.89908e-07	2.91249e-07	2.87131e-07
0.37		1.7709e-07	1.67326e-07	1.81574e-07	1.74846e-07	1.68847e-07	1.69433e-07	2.361e-07	1.79513e-07	1.89103e-07	2.14077e-07	2.35211e-07	2.37379e-07	2.36108e-07	2.523e-07	2.53596e-07	2.46174e-07	2.60365e-07	2.66185e-07	2.62503e-07	2.6568e-07	2.86618e-07	2.68233e-07	2.67938e-07	2.69523e-07	2.52319e-07	2.79132e-07	2.69716e-07	2.8183e-07	2.75114e-07	2.87784e-07	2.89315e-07	2.94336e-07	3.07666e-07	2.93588e-07	3.04055e-07	2.9581e-07	3.05168e-07	3.09459e-07	3.09393e-07	2.99215e-07	2.91245e-07	2.78649e-07	2.91423e-07	2.95892e-07	2.92096e-07	3.00408e-07	3.02137e-07	2.96085e-07
0.38		1.89552e-07	1.75124e-07	1.88046e-07	1.78264e-07	1.76675e-07	1.77306e-07	2.26007e-07	1.87566e-07	2.01975e-07	2.23012e-07	2.41804e-07	2.50298e-07	2.44022e-07	2.57807e-07	2.66025e-07	2.56976e-07	2.70502e-07	2.72285e-07	2.70745e-07	2.7531e-07	2.98065e-07	2.78756e-07	2.7965e-07	2.76874e-07	2.61544e-07	2.82614e-07	2.77145e-07	2.91778e-07	2.85494e-07	2.99356e-07	3.02318e-07	3.04703e-07	3.19259e-07	3.06444e-07	3.19678e-07	3.07897e-07	3.16246e-07	3.20377e-07	3.19524e-07	3.11439e-07	3.04471e-07	2.93321e-07	3.02317e-07	3.05852e-07	3.03576e-07	3.09368e-07	3.15494e-07	3.07653e-07
0.39		1.9166e-07	1.81103e-07	1.94861e-07	1.86623e-07	1.83948e-07	1.84573e-07	4.43843e-07	1.92405e-07	2.17209e-07	2.37473e-07	2.52018e-07	2.55019e-07	2.5346e-07	2.66562e-07	2.74235e-07	2.66062e-07	2.78561e-07	2.81877e-07	2.79856e-07	2.84471e-07	3.0548e-07	2.88848e-07	2.8737e-07	2.82057e-07	2.69706e-07	2.94681e-07	2.87279e-07	3.01665e-07	2.95236e-07	3.12086e-07	3.14655e-07	3.16761e-07	3.28456e-07	3.16549e-07	3.21654e-07	3.21179e-07	3.2677e-07	3.32125e-07	3.31024e-07	3.20093e-07	3.12491e-07	3.02389e-07	3.13928e-07	3.17695e-07	3.11925e-07	3.18974e-07	3.25969e-07	3.1823e-07
0.4		1.99954e-07	1.88685e-07	2.01108e-07	1.93636e-07	1.96457e-07	1.91647e-07	6.93858e-07	1.97972e-07	8.07466e-07	3.55739e-07	2.6349e-07	2.6769e-07	2.63514e-07	2.73203e-07	2.84372e-07	2.76305e-07	2.8787e-07	2.91646e-07	2.90456e-07	2.95002e-07	3.19613e-07	2.98206e-07	2.99254e-07	2.91929e-07	2.78884e-07	3.07726e-07	2.97845e-07	3.13088e-07	3.02673e-07	3.2234e-07	3.23821e-07	3.2661e-07	3.39771e-07	3.26833e-07	3.37738e-07	3.32631e-07	3.36444e-07	3.414e-07	3.43803e-07	3.31469e-07	3.25205e-07	3.09948e-07	3.24923e-07	3.27434e-07	3.23758e-07	3.33948e-07	3.38052e-07	3.31282e-07
0.41		2.05108e-07	1.94201e-07	2.08398e-07	1.96957e-07	2.01543e-07	1.99588e-07	9.7511e-07	2.08116e-07	9.99992e-07	9.57874e-07	2.78836e-07	2.73925e-07	2.71967e-07	2.83412e-07	2.934e-07	2.86439e-07	2.98591e-07	3.03588e-07	3.02072e-07	3.03816e-07	3.33033e-07	3.08023e-07	3.08983e-07	3.0071e-07	2.8994e-07	3.17978e-07	3.10088e-07	3.23518e-07	3.14423e-07	3.3421e-07	3.3282e-07	3.38624e-07	3.50651e-07	3.3725e-07	3.45695e-07	3.44512e-07	3.51605e-07	3.54145e-07	3.58412e-07	3.41053e-07	3.34371e-07	3.25754e-07	3.33421e-07	3.38196e-07	3.3322e-07	3.44149e-07	3.49483e-07	3.4324e-07
0.42		2.14823e-07	2.04952e-07	2.15225e-07	2.05445e-07	2.07301e-07	2.06442e-07	9.99989e-07	2.13697e-07	9.77792e-07	9.99992e-07	2.85686e-07	2.83198e-07	2.75775e-07	2.95238e-07	3.03786e-07	2.96921e-07	3.08281e-07	3.12703e-07	3.13615e-07	3.15277e-07	3.4552e-07	3.2212e-07	3.17633e-07	3.11318e-07	2.98242e-07	3.26783e-07	3.17861e-07	3.30645e-07	3.27049e-07	3.44588e-07	3.46861e-07	3.50862e-07	3.61141e-07	3.50386e-07	3.60659e-07	3.53452e-07	3.63644e-07	3.65244e-07	3.68514e-07	3.52478e-07	3.46522e-07	3.32856e-07	3.46545e-07	3.4983e-07	3.4502e-07	3.54558e-07	3.60464e-07	3.53229e-07
0.43		2.19911e-07	2.1077e-07	2.2467e-07	2.12568e-07	2.12702e-07	2.12915e-07	9.99987e-07	2.23399e-07	9.91091e-07	9.9998e-07	2.86732e-07	2.92338e-07	2.85494e-07	3.02315e-07	3.13843e-07	3.08117e-07	3.18782e-07	3.23747e-07	3.25106e-07	3.28194e-07	3.52261e-07	3.31244e-07	3.29648e-07	3.21341e-07	3.09493e-07	3.36591e-07	3.24298e-07	3.39226e-07	3.37596e-07	3.56105e-07	3.57996e-07	3.62884e-07	3.75908e-07	3.62737e-07	3.73744e-07	3.64364e-07	3.72561e-07	3.78421e-07	3.81293e-07	3.61267e-07	3.54248e-07	3.43089e-07	3.5631e-07	3.60796e-07	3.57682e-07	3.66757e-07	3.70005e-07	3.64785e-07
0.44		2.25043e-07	2.18853e-07	2.32421e-07	2.19198e-07	2.22203e-07	2.17637e-07	9.99985e-07	2.35768e-07	9.99986e-07	9.99987e-07	2.96123e-07	3.02853e-07	2.95432e-07	3.12488e-07	3.25312e-07	3.20509e-07	3.32902e-07	3.34114e-07	3.38933e-07	3.39213e-07	3.64081e-07	3.42534e-07	3.43812e-07	3.30727e-07	3.23093e-07	3.48738e-07	3.35673e-07	3.5215e-07	3.47228e-07	3.63197e-07	3.71226e-07	3.77495e-07	3.87745e-07	3.74767e-07	3.85752e-07	3.75833e-07	3.82459e-07	3.9183e-07	3.95498e-07	3.73092e-07	3.67574e-07	3.57424e-07	3.69558e-07	3.71335e-07	3.71402e-07	3.76708e-07	3.82118e-07	3.797e-07
0.45		2.31488e-07	2.24312e-07	2.38837e-07	2.28918e-07	2.30372e-07	2.26656e-07	9.99987e-07	2.51138e-07	9.99988e-07	9.99995e-07	3.10836e-07	3.09851e-07	3.07486e-07	3.24958e-07	3.36959e-07	3.26775e-07	3.46745e-07	3.49409e-07	3.49034e-07	3.48828e-07	3.77102e-07	3.5106e-07	3.53544e-07	3.45392e-07	3.33809e-07	3.59575e-07	3.44739e-07	3.63816e-07	3.59144e-07	3.74151e-07	3.83731e-07	3.86639e-07	3.9803e-07	3.82907e-07	3.9707e-07	3.88137e-07	3.97388e-07	4.04185e-07	4.07554e-07	3.88632e-07	3.8031e-07	3.65033e-07	3.84084e-07	3.82461e-07	3.8073e-07	3.89143e-07	3.94508e-07	3.88979e-07
0.46		2.38759e-07	2.31567e-07	2.47846e-07	2.40017e-07	2.38496e-07	2.33368e-07	9.99968e-07	2.63538e-07	9.99987e-07	9.99985e-07	3.23653e-07	3.26204e-07	3.20359e-07	3.33707e-07	3.46942e-07	3.36098e-07	3.64103e-07	3.58942e-07	3.58039e-07	3.58161e-07	3.86259e-07	3.64492e-07	3.67613e-07	3.57359e-07	3.4666e-07	3.72538e-07	3.57351e-07	3.75148e-07	3.7112e-07	3.86906e-07	3.98173e-07	4.035e-07	4.08816e-07	3.96107e-07	4.09855e-07	4.01071e-07	4.09259e-07	4.16081e-07	4.1816e-07	3.97456e-07	3.91086e-07	3.78568e-07	3.9566e-07	3.95853e-07	3.91359e-07	3.98755e-07	4.0789e-07	4.02804e-07
0.47		2.43914e-07	2.38436e-07	2.56353e-07	2.43709e-07	2.43741e-07	2.40404e-07	9.98923e-07	2.90567e-07	9.99994e-07	9.99987e-07	3.33697e-07	3.37449e-07	3.24569e-07	3.47965e-07	3.59825e-07	3.47738e-07	9.99991e-07	3.72869e-07	3.66393e-07	3.70334e-07	4.02325e-07	3.76635e-07	3.75287e-07	3.68404e-07	3.55623e-07	3.84113e-07	3.69415e-07	3.86935e-07	3.81456e-07	3.98775e-07	4.04505e-07	4.13771e-07	4.24303e-07	4.09045e-07	4.27191e-07	4.11863e-07	4.21697e-07	4.27403e-07	4.31561e-07	4.10328e-07	4.04204e-07	3.91439e-07	4.05772e-07	4.06553e-07	4.05434e-07	4.11825e-07	4.21535e-07	4.15006e-07
0.48		2.51748e-07	2.4688e-07	2.63102e-07	2.47805e-07	2.5387e-07	2.49035e-07	9.99451e-07	3.24716e-07	9.99986e-07	9.99986e-07	3.42801e-07	3.49432e-07	3.3759e-07	3.5532e-07	3.6888e-07	3.56985e-07	9.99987e-07	3.87584e-07	3.82269e-07	3.81262e-07	4.17591e-07	3.90908e-07	3.87077e-07	3.77805e-07	3.67404e-07	3.95761e-07	3.79367e-07	3.97121e-07	3.94757e-07	4.11076e-07	4.16385e-07	4.24168e-07	4.37498e-07	4.20185e-07	4.35174e-07	4.24531e-07	4.39748e-07	4.39791e-07	4.45099e-07	4.20351e-07	4.16712e-07	4.04262e-07	4.19237e-07	4.2121e-07	4.18875e-07	4.22941e-07	4.34436e-07	4.28277e-07
0.49		2.62001e-07	2.59241e-07	2.69269e-07	2.57249e-07	2.62374e-07	2.59709e-07	9.99986e-07	3.34955e-07	9.99985e-07	9.9999e-07	3.5532e-07	3.56627e-07	3.48561e-07	3.6375e-07	3.78925e-07	3.67786e-07	9.99986e-07	3.933e-07	3.87057e-07	3.93058e-07	4.25019e-07	3.96849e-07	3.92403e-07	3.85791e-07	3.77812e-07	4.08471e-07	3.90015e-07	4.09552e-07	4.0278e-07	4.25924e-07	4.23427e-07	4.39006e-07	4.49462e-07	4.33537e-07	4.45989e-07	4.35488e-07	4.51913e-07	4.54666e-07	4.59293e-07	4.32023e-07	4.32428e-07	4.16753e-07	4.31373e-07	4.29059e-07	4.29125e-07	4.34357e-07	4.4545e-07	4.38329e-07
0.5		2.65309e-07	2.67138e-07	2.79826e-07	2.64101e-07	2.73435e-07	2.676e-07	9.99987e-07	3.70717e-07	9.99986e-07	9.99983e-07	3.67818e-07	3.71179e-07	3.61335e-07	3.73337e-07	3.93967e-07	3.77672e-07	9.99986e-07	4.04655e-07	3.98254e-07	4.01548e-07	4.41316e-07	4.09763e-07	4.04692e-07	4.00314e-07	3.88462e-07	4.23917e-07	4.01174e-07	4.22084e-07	4.15182e-07	4.37602e-07	4.3531e-07	4.47235e-07	4.64354e-07	4.48596e-07	4.54199e-07	4.46862e-07	4.62623e-07	4.68619e-07	4.74688e-07	4.44543e-07	4.44951e-07	4.27974e-07	4.42051e-07	4.41449e-07	4.39856e-07	4.48566e-07	4.58961e-07	4.48874e-07
0.51		2.80736e-07	2.74829e-07	2.93888e-07	2.73333e-07	2.80291e-07	2.74757e-07	9.99989e-07	5.01612e-07	9.99985e-07	9.99987e-07	3.79017e-07	3.84729e-07	3.71632e-07	3.88055e-07	4.03115e-07	3.91815e-07	9.99986e-07	4.18368e-07	4.1559e-07	4.13627e-07	4.50292e-07	4.17168e-07	4.2402e-07	4.1247e-07	3.97503e-07	4.36379e-07	4.11162e-07	4.34427e-07	4.27321e-07	4.51182e-07	4.49622e-07	4.5904e-07	4.7678e-07	4.56677e-07	4.7092e-07	4.6415e-07	4.72252e-07	4.82519e-07	4.85129e-07	4.55834e-07	4.52921e-07	4.40623e-07	4.56073e-07	4.53546e-07	4.50652e-07	4.60917e-07	4.72863e-07	4.62405e-07
0.52		2.83211e-07	2.81568e-07	2.99924e-07	2.82365e-07	2.93427e-07	3.03918e-07	9.99985e-07	9.17311e-07	9.99987e-07	9.99985e-07	3.87986e-07	3.94272e-07	3.81419e-07	4.02766e-07	4.18414e-07	4.02915e-07	9.99992e-07	4.23195e-07	5.44258e-07	4.2734e-07	4.56034e-07	4.32467e-07	4.32788e-07	4.21579e-07	4.0918e-07	4.49397e-07	4.24669e-07	4.45101e-07	4.39788e-07	4.59613e-07	4.59229e-07	4.71447e-07	4.95829e-07	4.71623e-07	4.86127e-07	4.78627e-07	4.88731e-07	4.96435e-07	4.98358e-07	4.71714e-07	4.61442e-07	4.52671e-07	4.69351e-07	4.6651e-07	4.65717e-07	8.79717e-07	4.85255e-07	4.7715e-07
0.53		2.88764e-07	2.92058e-07	3.06769e-07	2.90432e-07	2.98831e-07	3.38036e-07	9.99985e-07	9.99987e-07	9.99986e-07	9.99989e-07	3.98378e-07	4.09248e-07	3.95224e-07	4.1187e-07	4.332e-07	4.12789e-07	9.99984e-07	4.31428e-07	9.9999e-07	4.4401e-07	4.67155e-07	4.43823e-07	4.45666e-07	4.35217e-07	4.24525e-07	4.64648e-07	4.38115e-07	4.59674e-07	4.55048e-07	4.77517e-07	4.73746e-07	4.84458e-07	5.06052e-07	4.84294e-07	4.97521e-07	4.93327e-07	5.00949e-07	5.10102e-07	5.10416e-07	4.86916e-07	4.7299e-07	4.66995e-07	4.85492e-07	4.80332e-07	4.76822e-07	9.99984e-07	4.96904e-07	4.91407e-07
0.54		3.06162e-07	3.00043e-07	3.16829e-07	3.0013e-07	3.07118e-07	3.9355e-07	9.99985e-07	9.99983e-07	9.99985e-07	9.99987e-07	4.13537e-07	4.17004e-07	4.00305e-07	4.23206e-07	9.99996e-07	4.22287e-07	9.99985e-07	4.43892e-07	9.99984e-07	4.54277e-07	4.81697e-07	4.62595e-07	4.57376e-07	4.46464e-07	4.42309e-07	4.78797e-07	4.46752e-07	4.71868e-07	4.67895e-07	4.90809e-07	4.86923e-07	5.01915e-07	5.19032e-07	4.95929e-07	5.11824e-07	5.0765e-07	5.14631e-07	5.23476e-07	5.23809e-07	4.94466e-07	4.88597e-07	4.80111e-07	4.96107e-07	4.92348e-07	4.90669e-07	9.99984e-07	5.11413e-07	5.07337e-07
0.55		3.14788e-07	3.07492e-07	3.25981e-07	3.12452e-07	3.1454e-07	4.43742e-07	9.99988e-07	9.99982e-07	9.99982e-07	9.99985e-07	4.27326e-07	4.2941e-07	4.09676e-07	4.35627e-07	9.99989e-07	4.35848e-07	9.99985e-07	4.56802e-07	9.99985e-07	4.67411e-07	5.00806e-07	4.7829e-07	4.6428e-07	4.59898e-07	4.5557e-07	4.90271e-07	4.59938e-07	4.80189e-07	4.82868e-07	5.0236e-07	5.01893e-07	5.10464e-07	5.39686e-07	5.06495e-07	5.16421e-07	5.23162e-07	5.25758e-07	5.36697e-07	5.35851e-07	5.07053e-07	5.04214e-07	4.968e-07	5.085e-07	5.07032e-07	5.02746e-07	9.99982e-07	5.25603e-07	5.23674e-07
0.56		3.15988e-07	3.18457e-07	3.38144e-07	3.27162e-07	3.2663e-07	7.26049e-07	9.99981e-07	9.99989e-07	9.99986e-07	9.99985e-07	4.37254e-07	4.39935e-07	4.2659e-07	4.54037e-07	9.99983e-07	4.53195e-07	9.99985e-07	4.68644e-07	9.99987e-07	4.81613e-07	5.08214e-07	4.99558e-07	4.82749e-07	4.70557e-07	4.70059e-07	5.07455e-07	4.76406e-07	4.94683e-07	4.95211e-07	5.16347e-07	5.14104e-07	5.2421e-07	5.50421e-07	5.17455e-07	5.36755e-07	5.35332e-07	5.42251e-07	5.48824e-07	5.48439e-07	5.23264e-07	5.1381e-07	5.10344e-07	5.19518e-07	5.19855e-07	5.15842e-07	9.99988e-07	5.42018e-07	5.34899e-07
0.57		3.15822e-07	3.26155e-07	3.50376e-07	3.35312e-07	3.4176e-07	9.37677e-07	9.99987e-07	9.9999e-07	9.99987e-07	9.99987e-07	4.46186e-07	4.56303e-07	4.36233e-07	4.60593e-07	9.9999e-07	4.68785e-07	9.99983e-07	4.78252e-07	9.99989e-07	4.97035e-07	5.27694e-07	5.18603e-07	4.97423e-07	4.82642e-07	4.83914e-07	5.18792e-07	4.90213e-07	5.07275e-07	5.07308e-07	5.37383e-07	5.26535e-07	5.40773e-07	5.61283e-07	5.36909e-07	5.54457e-07	5.44669e-07	5.55369e-07	5.63162e-07	5.63075e-07	5.36025e-07	5.30149e-07	5.24026e-07	5.37486e-07	5.39594e-07	5.28322e-07	9.99985e-07	5.56422e-07	5.47516e-07
0.58		3.25046e-07	3.36254e-07	3.56827e-07	3.46443e-07	3.44849e-07	9.59501e-07	9.9998e-07	9.99987e-07	9.99978e-07	9.99984e-07	4.61539e-07	4.66783e-07	4.47033e-07	4.76904e-07	9.99985e-07	9.99996e-07	9.99989e-07	4.94667e-07	9.99978e-07	5.1514e-07	5.4065e-07	5.28773e-07	5.06286e-07	4.9805e-07	4.96902e-07	5.34916e-07	5.043e-07	5.18298e-07	5.21241e-07	5.50953e-07	5.43963e-07	5.55913e-07	5.78784e-07	5.4747e-07	5.66241e-07	5.602e-07	5.71369e-07	5.75798e-07	5.7394e-07	5.47057e-07	5.47284e-07	5.4066e-07	5.5006e-07	5.54273e-07	5.4558e-07	9.99983e-07	5.70637e-07	5.67102e-07
0.59		3.33949e-07	3.45458e-07	3.62656e-07	3.52953e-07	3.47939e-07	8.88833e-07	9.99989e-07	9.99984e-07	9.99984e-07	9.99982e-07	4.73193e-07	4.80629e-07	4.58985e-07	4.84106e-07	9.99972e-07	9.99992e-07	9.99985e-07	5.07211e-07	9.99984e-07	5.29938e-07	5.52474e-07	5.22086e-07	5.17963e-07	5.1483e-07	5.07234e-07	5.48404e-07	5.1284e-07	5.36197e-07	5.3708e-07	5.6096e-07	5.56628e-07	5.70463e-07	5.92308e-07	5.66413e-07	5.80761e-07	5.7292e-07	5.82253e-07	5.90544e-07	5.92406e-07	5.63342e-07	5.6341e-07	5.56588e-07	5.64526e-07	5.69943e-07	5.5544e-07	9.99984e-07	5.83966e-07	5.77143e-07
0.6		3.47503e-07	3.51359e-07	3.75164e-07	3.62088e-07	3.68225e-07	9.99988e-07	9.99986e-07	9.99979e-07	9.99986e-07	9.99984e-07	4.8617e-07	4.90881e-07	4.72781e-07	4.97296e-07	9.99997e-07	9.99985e-07	9.99986e-07	5.22984e-07	9.99985e-07	5.47826e-07	5.64661e-07	5.30808e-07	5.31831e-07	5.25889e-07	5.19681e-07	5.57025e-07	5.25625e-07	5.49252e-07	5.53703e-07	5.75179e-07	5.74314e-07	8.17859e-07	6.06875e-07	5.78172e-07	5.92368e-07	5.88595e-07	6.01178e-07	6.0005e-07	6.08046e-07	5.7767e-07	5.74393e-07	5.66444e-07	5.85165e-07	5.84741e-07	5.70726e-07	9.99983e-07	5.98878e-07	5.95936e-07
0.61		3.62976e-07	3.70537e-07	3.80193e-07	3.77259e-07	3.73476e-07	9.99987e-07	9.99986e-07	9.99983e-07	9.99987e-07	9.99986e-07	4.9691e-07	5.02071e-07	4.82893e-07	5.10635e-07	9.99988e-07	9.99986e-07	9.99989e-07	5.40684e-07	9.99984e-07	5.66571e-07	5.80795e-07	5.51735e-07	5.45205e-07	5.31235e-07	5.33178e-07	5.71163e-07	5.42938e-07	5.62582e-07	5.67266e-07	5.88917e-07	5.89147e-07	9.99985e-07	6.20426e-07	5.92604e-07	6.11102e-07	6.01471e-07	6.18999e-07	6.21765e-07	6.20521e-07	5.9397e-07	5.90724e-07	5.78091e-07	5.96479e-07	5.99402e-07	5.88515e-07	9.99984e-07	6.15597e-07	6.12727e-07
0.62		3.84102e-07	3.77291e-07	3.88906e-07	3.84674e-07	3.95806e-07	9.9997e-07	9.99986e-07	9.99984e-07	9.99991e-07	9.99986e-07	5.07961e-07	5.12778e-07	4.96304e-07	5.19829e-07	9.99983e-07	9.99982e-07	9.99984e-07	5.56194e-07	9.99981e-07	5.82844e-07	5.91862e-07	5.65315e-07	5.63609e-07	5.4726e-07	5.47669e-07	5.83557e-07	5.55909e-07	5.73012e-07	5.79915e-07	6.03548e-07	6.01263e-07	9.99988e-07	6.34611e-07	6.08712e-07	6.23311e-07	6.13024e-07	6.35584e-07	6.34947e-07	6.37013e-07	6.07601e-07	6.02246e-07	5.92556e-07	6.14657e-07	6.12456e-07	6.02004e-07	9.99985e-07	6.32225e-07	6.26794e-07
0.63		4.02007e-07	3.92295e-07	4.03125e-07	3.94855e-07	4.32517e-07	9.99996e-07	9.46158e-07	9.99985e-07	9.99974e-07	9.99986e-07	5.2555e-07	5.28153e-07	5.07474e-07	5.32195e-07	9.99985e-07	9.99984e-07	9.99985e-07	5.73146e-07	9.99986e-07	5.92463e-07	6.10516e-07	5.79638e-07	9.99991e-07	5.48997e-07	5.60885e-07	5.93247e-07	5.63356e-07	5.90839e-07	5.97766e-07	6.20143e-07	6.10082e-07	9.99981e-07	6.54645e-07	6.2513e-07	6.40979e-07	6.2837e-07	6.45463e-07	6.53084e-07	6.54287e-07	6.18949e-07	6.15861e-07	6.09926e-07	6.32543e-07	6.26444e-07	6.1526e-07	9.99983e-07	6.47142e-07	6.42837e-07
0.64		4.12935e-07	4.02621e-07	4.13579e-07	4.08235e-07	4.55031e-07	9.99992e-07	9.99986e-07	9.99985e-07	9.99987e-07	9.99985e-07	5.38143e-07	5.38715e-07	5.18928e-07	5.55025e-07	9.99984e-07	9.99988e-07	9.9999e-07	5.85391e-07	9.99985e-07	6.0458e-07	6.26048e-07	5.97294e-07	9.99983e-07	5.6514e-07	5.67869e-07	6.11576e-07	5.79108e-07	6.02175e-07	6.196e-07	6.36637e-07	6.32263e-07	9.99985e-07	6.65593e-07	6.39105e-07	6.5323e-07	6.4103e-07	6.61331e-07	6.64069e-07	6.71148e-07	6.34825e-07	6.30539e-07	6.2027e-07	6.54681e-07	6.39196e-07	6.30973e-07	9.99984e-07	6.67601e-07	6.55231e-07
0.65		4.22687e-07	4.11952e-07	6.89973e-07	4.19572e-07	4.47946e-07	9.99986e-07	9.99984e-07	9.99984e-07	9.99983e-07	9.99984e-07	5.52885e-07	5.5183e-07	5.2812e-07	9.99987e-07	9.99984e-07	9.99986e-07	9.99978e-07	6.89373e-07	9.99984e-07	6.14247e-07	6.46205e-07	6.10487e-07	9.99986e-07	6.80438e-07	5.94719e-07	6.25484e-07	5.9288e-07	6.19143e-07	6.29863e-07	6.56259e-07	6.4673e-07	9.99991e-07	6.79098e-07	6.54913e-07	6.71916e-07	6.61624e-07	6.78623e-07	6.76197e-07	6.87476e-07	6.4946e-07	6.48795e-07	9.99983e-07	6.64691e-07	6.5282e-07	6.48258e-07	9.99984e-07	6.81941e-07	6.72553e-07
0.66		4.34909e-07	4.24279e-07	9.96993e-07	4.28421e-07	4.529e-07	9.99983e-07	9.99982e-07	9.99987e-07	9.99987e-07	9.99984e-07	5.69442e-07	5.73831e-07	5.4645e-07	9.99984e-07	9.99984e-07	9.99985e-07	9.99985e-07	9.99987e-07	9.99986e-07	9.207e-07	6.65725e-07	6.31673e-07	9.9998e-07	9.99982e-07	6.01218e-07	6.41427e-07	6.03247e-07	6.41403e-07	6.43427e-07	6.67655e-07	6.62933e-07	9.9998e-07	6.98392e-07	6.70554e-07	6.82532e-07	6.78856e-07	6.93132e-07	6.91824e-07	6.99405e-07	6.63222e-07	6.66171e-07	9.99979e-07	6.79264e-07	6.69536e-07	6.62308e-07	9.99984e-07	7.00121e-07	6.89545e-07
0.67		4.45692e-07	4.32274e-07	9.84251e-07	4.38261e-07	5.26643e-07	9.99984e-07	9.99984e-07	9.99986e-07	9.99984e-07	9.99986e-07	5.78674e-07	5.83294e-07	5.62721e-07	9.99985e-07	9.99991e-07	9.99987e-07	9.99985e-07	9.99975e-07	9.99982e-07	9.99997e-07	6.69691e-07	6.40632e-07	9.99987e-07	9.99986e-07	6.17374e-07	6.53876e-07	6.2286e-07	6.54568e-07	9.99986e-07	6.8732e-07	6.77115e-07	9.99982e-07	7.18406e-07	6.82648e-07	7.00385e-07	8.96685e-07	7.07044e-07	7.18756e-07	7.1415e-07	6.80793e-07	6.81787e-07	9.99986e-07	8.20715e-07	6.88193e-07	6.76991e-07	9.99976e-07	7.15057e-07	9.99982e-07
0.68		4.60243e-07	4.41482e-07	9.92516e-07	9.11289e-07	5.95451e-07	9.99985e-07	9.99989e-07	9.99986e-07	9.99989e-07	9.99984e-07	5.93573e-07	5.95949e-07	5.71505e-07	9.99983e-07	9.99973e-07	9.99984e-07	9.99985e-07	9.99984e-07	9.99985e-07	9.99996e-07	6.93089e-07	6.65592e-07	9.99984e-07	9.99981e-07	6.31371e-07	6.70715e-07	6.40599e-07	9.91772e-07	9.99976e-07	6.98083e-07	6.94212e-07	9.99983e-07	7.31902e-07	6.98467e-07	7.15485e-07	9.99978e-07	7.22513e-07	7.29799e-07	7.36392e-07	6.94135e-07	6.99096e-07	9.99983e-07	9.99983e-07	7.04437e-07	6.97805e-07	9.99983e-07	7.31139e-07	9.99982e-07
0.69		4.66176e-07	4.53962e-07	9.99991e-07	9.99988e-07	8.45161e-07	9.99985e-07	9.99984e-07	9.99985e-07	9.99992e-07	9.99984e-07	6.0356e-07	6.10964e-07	5.89834e-07	9.99979e-07	9.99984e-07	9.99986e-07	9.9998e-07	9.99982e-07	9.99987e-07	9.99982e-07	9.43681e-07	6.68969e-07	9.99983e-07	9.99991e-07	6.50641e-07	6.88283e-07	6.55535e-07	1e-06	9.99989e-07	7.08101e-07	7.0646e-07	9.99985e-07	7.45088e-07	7.14547e-07	7.28492e-07	9.99989e-07	7.38078e-07	7.46533e-07	7.46294e-07	7.12281e-07	7.16608e-07	9.99984e-07	9.99984e-07	7.21356e-07	7.14901e-07	9.99992e-07	7.47912e-07	9.99981e-07
0.7		4.83143e-07	4.63328e-07	9.99936e-07	9.99988e-07	9.99743e-07	9.99985e-07	9.99982e-07	9.99981e-07	9.99984e-07	9.99982e-07	6.25616e-07	6.25389e-07	6.01415e-07	9.99984e-07	9.9999e-07	9.99984e-07	9.99981e-07	9.99977e-07	9.99985e-07	9.99999e-07	9.9998e-07	6.96606e-07	9.99978e-07	9.99985e-07	6.6852e-07	7.08364e-07	6.75426e-07	9.99976e-07	9.99985e-07	7.23499e-07	7.22772e-07	9.9998e-07	9.99988e-07	7.28538e-07	7.49166e-07	9.99978e-07	7.55122e-07	7.6703e-07	7.65451e-07	7.26143e-07	7.27452e-07	9.99987e-07	9.99983e-07	7.33784e-07	7.23383e-07	9.99982e-07	7.62615e-07	9.99984e-07
0.71		4.9988e-07	4.79331e-07	9.99986e-07	9.99988e-07	9.99986e-07	9.99988e-07	9.99986e-07	9.99983e-07	9.99979e-07	9.99981e-07	6.32069e-07	9.99983e-07	6.1539e-07	9.99989e-07	9.99984e-07	9.99982e-07	9.99984e-07	9.99984e-07	9.9998e-07	9.99984e-07	9.99994e-07	7.28055e-07	9.99982e-07	9.99982e-07	8.30893e-07	7.19494e-07	6.92517e-07	9.9998e-07	9.99977e-07	8.79625e-07	7.46002e-07	9.9998e-07	9.9999e-07	7.45824e-07	7.70159e-07	9.99979e-07	7.68437e-07	7.79187e-07	7.87153e-07	7.39535e-07	9.99984e-07	9.99984e-07	9.9999e-07	7.5232e-07	7.41891e-07	9.9998e-07	7.79238e-07	9.99981e-07
0.72		5.1498e-07	4.85044e-07	9.99982e-07	9.99982e-07	9.99982e-07	9.99987e-07	9.99984e-07	9.99985e-07	9.99979e-07	9.99983e-07	6.43595e-07	9.99982e-07	6.28344e-07	9.99976e-07	9.99984e-07	9.99987e-07	9.99983e-07	9.9999e-07	9.99984e-07	9.99994e-07	9.99983e-07	7.31543e-07	9.99985e-07	9.99985e-07	9.99986e-07	7.35642e-07	8.793e-07	9.99984e-07	9.99984e-07	9.99979e-07	7.57402e-07	9.99989e-07	9.99983e-07	7.64683e-07	7.87149e-07	9.99987e-07	7.89493e-07	7.91826e-07	7.98802e-07	7.51358e-07	9.99983e-07	9.99982e-07	9.99982e-07	7.73148e-07	8.84145e-07	9.99986e-07	8.42391e-07	9.99987e-07
0.73		9.36767e-07	4.94897e-07	9.99988e-07	9.99996e-07	9.99987e-07	9.99982e-07	9.99985e-07	9.99984e-07	9.9998e-07	9.99983e-07	6.4725e-07	9.99986e-07	6.43741e-07	9.99985e-07	9.99977e-07	9.99986e-07	9.99974e-07	9.99981e-07	9.99984e-07	9.9998e-07	9.99976e-07	7.43981e-07	9.99983e-07	9.99984e-07	9.99977e-07	7.48635e-07	9.99984e-07	9.99979e-07	9.99982e-07	9.99988e-07	7.73186e-07	9.99982e-07	9.99984e-07	7.78178e-07	9.74569e-07	9.99985e-07	8.07177e-07	8.10297e-07	8.17036e-07	7.69047e-07	9.99985e-07	9.99984e-07	9.99982e-07	7.91811e-07	9.99978e-07	9.99982e-07	9.99975e-07	9.99988e-07
0.74		9.99985e-07	5.0759e-07	9.99982e-07	9.99988e-07	9.99991e-07	9.99987e-07	9.99987e-07	9.99985e-07	9.99987e-07	9.9999e-07	6.69385e-07	9.99983e-07	6.5715e-07	9.99994e-07	9.99979e-07	9.99983e-07	9.99986e-07	9.99975e-07	9.99983e-07	9.99979e-07	9.99993e-07	7.64531e-07	9.99985e-07	9.99982e-07	9.99988e-07	7.54127e-07	9.99983e-07	9.99985e-07	9.9998e-07	9.99981e-07	7.97449e-07	9.99988e-07	9.99978e-07	7.93828e-07	9.99978e-07	9.99983e-07	8.27292e-07	8.31639e-07	8.29107e-07	7.86628e-07	9.99983e-07	9.9998e-07	9.99983e-07	8.10525e-07	9.99984e-07	9.99984e-07	9.99994e-07	9.99982e-07
0.75		9.99983e-07	5.17878e-07	9.99987e-07	9.99985e-07	9.99995e-07	9.99984e-07	9.99983e-07	9.99984e-07	9.99989e-07	9.99989e-07	6.81665e-07	9.99982e-07	6.71782e-07	9.99987e-07	9.99987e-07	9.99981e-07	9.99985e-07	9.99986e-07	9.99984e-07	9.99986e-07	9.9998e-07	7.74818e-07	9.99983e-07	9.99981e-07	9.99984e-07	7.75959e-07	9.99981e-07	9.99982e-07	9.99981e-07	9.99981e-07	8.04874e-07	9.99981e-07	9.99984e-07	8.10828e-07	9.99985e-07	9.99984e-07	8.44151e-07	8.43846e-07	8.44072e-07	8.07314e-07	9.99983e-07	9.9998e-07	9.99983e-07	8.26721e-07	9.99982e-07	9.99984e-07	9.99986e-07	9.99985e-07
0.76		9.99985e-07	5.39166e-07	9.99975e-07	9.99983e-07	9.99985e-07	9.99983e-07	9.99985e-07	9.99983e-07	9.99989e-07	9.9998e-07	7.00382e-07	9.99983e-07	6.77758e-07	9.99984e-07	9.99983e-07	9.99982e-07	9.99984e-07	9.99978e-07	9.99984e-07	9.99984e-07	9.99981e-07	7.79336e-07	9.99984e-07	9.9998e-07	9.99982e-07	8.00451e-07	9.99983e-07	9.99983e-07	9.99986e-07	9.99983e-07	8.2416e-07	9.99982e-07	9.99984e-07	8.36923e-07	9.99984e-07	9.99988e-07	8.62202e-07	8.589e-07	8.66469e-07	8.16484e-07	9.99985e-07	9.9998e-07	9.99982e-07	8.40195e-07	9.99981e-07	9.99982e-07	9.99983e-07	9.99989e-07
0.77		9.99985e-07	5.56263e-07	9.99984e-07	9.9998e-07	9.99988e-07	9.99982e-07	9.99986e-07	9.99986e-07	9.99982e-07	9.99986e-07	7.07588e-07	9.99973e-07	6.95533e-07	9.99985e-07	9.99975e-07	9.99984e-07	9.99982e-07	9.99984e-07	9.99982e-07	9.99987e-07	9.99982e-07	7.99322e-07	9.99982e-07	9.99984e-07	9.99987e-07	8.21896e-07	9.99983e-07	9.99979e-07	9.99987e-07	9.99984e-07	8.39696e-07	9.99977e-07	9.99985e-07	8.53267e-07	9.99986e-07	9.99984e-07	8.85067e-07	8.71878e-07	9.95428e-07	8.37241e-07	9.99982e-07	9.99977e-07	9.99983e-07	8.55314e-07	9.99986e-07	9.99984e-07	9.99983e-07	9.99983e-07
0.78		9.99986e-07	5.61964e-07	9.99987e-07	9.99987e-07	9.99985e-07	9.99984e-07	9.99985e-07	9.99985e-07	9.99994e-07	9.99981e-07	7.83974e-07	9.99983e-07	7.10104e-07	9.99978e-07	9.99995e-07	9.99982e-07	9.99979e-07	9.99984e-07	9.99984e-07	9.99977e-07	9.99981e-07	9.26747e-07	9.99978e-07	9.99979e-07	9.99981e-07	8.33608e-07	9.99979e-07	9.99978e-07	9.99979e-07	9.99987e-07	8.64984e-07	9.99978e-07	9.9998e-07	8.67817e-07	9.99981e-07	9.99979e-07	9.03905e-07	8.93422e-07	9.99981e-07	8.52941e-07	9.99989e-07	9.99981e-07	9.99983e-07	8.70368e-07	9.9998e-07	9.99982e-07	9.99977e-07	9.99982e-07
0.79		9.99985e-07	5.79649e-07	9.99985e-07	9.99984e-07	9.99981e-07	9.99988e-07	9.99985e-07	9.99983e-07	9.99984e-07	9.99981e-07	7.97778e-07	9.9998e-07	7.2418e-07	9.9999e-07	9.99982e-07	9.99982e-07	9.99987e-07	9.99975e-07	9.99983e-07	9.99982e-07	9.99986e-07	9.99987e-07	9.99977e-07	9.99985e-07	9.99987e-07	8.50756e-07	9.99984e-07	9.99983e-07	9.99983e-07	9.9998e-07	9.04133e-07	9.99982e-07	9.99986e-07	8.85159e-07	9.99981e-07	9.99984e-07	9.20764e-07	9.11699e-07	9.99989e-07	8.71364e-07	9.99984e-07	9.99983e-07	9.99982e-07	8.84882e-07	9.99988e-07	9.99985e-07	9.99982e-07	9.99981e-07
0.8		9.99983e-07	5.93458e-07	9.99986e-07	9.99987e-07	9.99985e-07	9.99984e-07	9.99982e-07	9.99986e-07	9.99984e-07	9.9998e-07	8.10023e-07	9.99993e-07	7.45372e-07	9.9997e-07	9.99983e-07	9.9998e-07	9.99984e-07	9.99974e-07	9.99984e-07	9.99983e-07	9.99981e-07	9.99982e-07	9.99983e-07	9.99983e-07	9.99976e-07	9.99982e-07	9.99982e-07	9.99984e-07	9.99983e-07	9.99985e-07	9.77603e-07	9.99988e-07	9.99981e-07	9.62181e-07	9.99982e-07	9.99982e-07	9.35907e-07	9.33682e-07	9.99984e-07	8.85732e-07	9.99982e-07	9.99977e-07	9.99983e-07	9.05264e-07	9.99982e-07	9.99982e-07	9.99983e-07	9.99982e-07
0.81		9.99984e-07	6.03383e-07	9.99982e-07	9.9998e-07	9.99985e-07	9.99987e-07	9.99984e-07	9.99983e-07	9.99984e-07	9.99986e-07	8.28305e-07	9.99978e-07	7.64756e-07	9.99979e-07	9.99978e-07	9.99984e-07	9.99984e-07	9.99996e-07	9.99984e-07	9.99982e-07	9.9998e-07	9.99984e-07	9.99988e-07	9.99984e-07	9.99984e-07	9.99985e-07	9.99978e-07	9.99981e-07	9.9999e-07	9.99986e-07	9.99981e-07	9.9998e-07	9.99981e-07	9.99982e-07	9.99983e-07	9.9998e-07	9.55524e-07	9.74762e-07	9.99983e-07	9.4302e-07	9.9999e-07	9.99978e-07	9.99982e-07	9.23169e-07	9.99987e-07	9.99982e-07	9.9998e-07	9.99981e-07
0.82		9.9998e-07	6.21542e-07	9.99983e-07	9.99983e-07	9.99984e-07	9.9998e-07	9.99983e-07	9.99982e-07	9.99979e-07	9.9998e-07	8.50374e-07	9.99983e-07	7.86038e-07	9.99989e-07	9.99982e-07	9.99982e-07	9.9999e-07	9.99977e-07	9.99983e-07	9.99969e-07	9.99987e-07	9.99985e-07	9.99984e-07	9.99983e-07	9.9998e-07	9.99985e-07	9.9998e-07	9.99984e-07	9.99983e-07	9.9998e-07	9.99981e-07	9.99978e-07	9.99978e-07	9.99984e-07	9.99983e-07	9.99985e-07	9.73886e-07	9.99989e-07	9.99983e-07	9.99981e-07	9.99983e-07	9.99981e-07	9.99983e-07	9.45214e-07	9.99979e-07	9.99981e-07	9.9998e-07	9.9998e-07
0.83		9.99986e-07	6.24207e-07	9.99984e-07	9.99985e-07	9.99983e-07	9.99985e-07	9.99985e-07	9.99983e-07	9.99984e-07	9.99984e-07	8.62238e-07	9.99987e-07	8.02229e-07	9.99985e-07	9.99982e-07	9.99982e-07	9.99977e-07	9.99985e-07	9.99978e-07	9.99983e-07	9.99981e-07	9.99974e-07	9.99985e-07	9.99984e-07	9.99985e-07	9.99984e-07	9.99984e-07	9.99982e-07	9.99978e-07	9.99989e-07	9.99982e-07	9.99985e-07	9.99984e-07	9.9998e-07	9.99984e-07	9.99986e-07	9.98739e-07	9.99983e-07	9.99982e-07	9.99988e-07	9.99985e-07	9.99985e-07	9.99982e-07	9.62829e-07	9.99984e-07	9.99982e-07	9.99983e-07	9.99982e-07
0.84		9.99984e-07	6.35533e-07	9.99983e-07	9.99987e-07	8.00999e-07	9.99986e-07	9.99984e-07	9.99985e-07	9.99988e-07	9.99982e-07	8.85345e-07	9.99979e-07	8.14822e-07	9.99992e-07	9.99975e-07	9.99984e-07	9.99976e-07	9.99985e-07	9.99984e-07	9.99983e-07	9.99986e-07	9.99986e-07	9.99985e-07	9.99983e-07	9.99985e-07	9.99985e-07	9.99981e-07	9.99982e-07	9.99986e-07	9.99982e-07	9.99981e-07	9.99977e-07	9.99985e-07	9.9998e-07	9.99981e-07	9.99982e-07	9.99995e-07	9.99986e-07	9.99986e-07	9.99982e-07	9.99982e-07	9.99986e-07	9.99982e-07	9.78023e-07	9.99988e-07	9.99982e-07	9.99982e-07	9.9998e-07
0.85		9.99987e-07	6.32946e-07	9.99993e-07	9.99987e-07	9.45711e-07	9.9998e-07	9.99984e-07	9.99985e-07	9.99983e-07	9.99984e-07	9.0917e-07	9.99981e-07	8.33132e-07	9.99982e-07	9.9998e-07	9.99982e-07	9.99982e-07	9.99987e-07	9.99985e-07	9.99982e-07	9.99978e-07	9.99982e-07	9.99985e-07	9.9998e-07	9.99983e-07	9.9998e-07	9.99982e-07	9.99984e-07	9.99985e-07	9.99983e-07	9.99975e-07	9.99979e-07	9.99985e-07	9.99983e-07	9.99986e-07	9.99983e-07	1.00001e-06	9.99979e-07	9.99982e-07	9.99981e-07	9.99978e-07	9.99983e-07	9.99982e-07	9.97816e-07	9.9998e-07	9.99983e-07	9.99984e-07	9.99982e-07
0.86		9.99986e-07	6.51564e-07	9.99987e-07	9.99983e-07	9.99978e-07	9.99982e-07	9.99981e-07	9.99983e-07	9.99981e-07	9.99983e-07	9.1915e-07	9.99981e-07	8.50833e-07	9.99979e-07	9.99985e-07	9.99985e-07	9.99982e-07	9.9999e-07	9.99985e-07	9.99983e-07	9.99981e-07	9.99982e-07	9.99977e-07	9.99982e-07	9.99985e-07	9.99979e-07	9.99982e-07	9.99983e-07	9.99979e-07	9.99985e-07	9.99982e-07	9.99983e-07	9.99984e-07	9.99983e-07	9.99983e-07	9.99987e-07	9.99978e-07	9.99981e-07	9.99981e-07	9.99984e-07	9.99989e-07	9.99984e-07	9.99981e-07	9.99983e-07	9.99984e-07	9.99981e-07	9.99979e-07	9.99984e-07
0.87		9.99985e-07	6.66769e-07	9.99987e-07	9.99982e-07	9.99984e-07	9.99985e-07	9.99986e-07	9.99981e-07	9.99984e-07	9.99983e-07	9.39742e-07	9.99977e-07	8.71111e-07	9.99984e-07	9.99988e-07	9.99982e-07	9.99973e-07	9.99984e-07	9.99982e-07	9.99989e-07	9.99985e-07	9.99986e-07	9.99985e-07	9.99981e-07	9.99975e-07	9.99984e-07	9.99982e-07	9.99986e-07	9.9998e-07	9.99983e-07	9.99982e-07	9.99987e-07	9.99982e-07	9.99982e-07	9.99985e-07	9.99985e-07	9.9998e-07	9.99983e-07	9.99983e-07	9.99984e-07	9.99979e-07	9.99979e-07	9.99983e-07	9.99983e-07	9.99988e-07	9.99982e-07	9.99985e-07	9.99983e-07
0.88		9.99991e-07	6.8108e-07	9.99982e-07	9.99983e-07	9.9999e-07	9.99986e-07	9.99983e-07	9.99982e-07	9.99982e-07	9.99982e-07	9.51347e-07	9.99987e-07	8.84033e-07	9.99983e-07	9.99973e-07	9.99983e-07	9.99981e-07	9.99986e-07	9.99985e-07	9.99981e-07	9.99985e-07	9.99984e-07	9.9999e-07	9.99979e-07	9.99984e-07	9.99979e-07	9.99984e-07	9.99982e-07	9.99981e-07	9.99982e-07	9.99981e-07	9.99982e-07	9.99983e-07	9.99983e-07	9.99981e-07	9.99979e-07	9.99989e-07	9.99982e-07	9.99982e-07	9.99983e-07	9.9998e-07	9.9999e-07	9.99982e-07	9.99983e-07	9.99984e-07	9.99982e-07	9.99977e-07	9.99981e-07
0.89		9.99986e-07	6.89222e-07	9.99989e-07	9.99985e-07	9.99982e-07	9.99986e-07	9.99986e-07	9.99984e-07	9.99986e-07	9.99981e-07	9.6658e-07	9.99983e-07	8.96385e-07	9.99983e-07	9.99978e-07	9.99984e-07	9.99993e-07	9.99982e-07	9.99983e-07	9.99982e-07	9.99986e-07	9.99981e-07	9.99982e-07	9.99983e-07	9.99984e-07	9.9998e-07	9.99985e-07	9.99982e-07	9.99983e-07	9.9998e-07	9.99982e-07	9.99985e-07	9.99982e-07	9.99979e-07	9.99981e-07	9.99985e-07	9.99982e-07	9.99982e-07	9.99982e-07	9.9998e-07	9.9998e-07	9.99986e-07	9.99983e-07	9.99982e-07	9.99979e-07	9.99982e-07	9.99982e-07	9.99981e-07
0.9		9.99985e-07	7.07264e-07	9.99986e-07	9.99982e-07	9.99989e-07	9.99984e-07	9.99984e-07	9.99984e-07	9.99985e-07	9.99986e-07	9.81103e-07	9.99986e-07	9.08376e-07	9.99982e-07	9.99982e-07	9.99982e-07	9.99982e-07	9.99983e-07	9.99983e-07	9.9998e-07	9.99984e-07	9.99988e-07	9.99982e-07	9.99987e-07	9.99978e-07	9.99982e-07	9.99983e-07	9.99981e-07	9.99978e-07	9.99983e-07	9.99986e-07	9.99985e-07	9.99982e-07	9.99983e-07	9.99983e-07	9.99982e-07	9.99988e-07	9.99977e-07	9.99982e-07	9.99984e-07	9.99985e-07	9.99976e-07	9.99981e-07	9.99983e-07	9.99982e-07	9.99983e-07	9.99981e-07	9.99985e-07
0.91		9.99982e-07	7.32608e-07	9.99981e-07	9.99982e-07	9.99985e-07	9.99984e-07	9.99984e-07	9.99982e-07	9.99983e-07	9.99982e-07	9.85727e-07	9.99984e-07	9.30981e-07	9.9999e-07	9.99984e-07	9.99985e-07	9.99983e-07	9.99984e-07	9.99982e-07	9.99982e-07	9.99988e-07	9.99986e-07	9.99985e-07	9.99979e-07	9.99981e-07	9.99985e-07	9.99982e-07	9.99982e-07	9.99987e-07	9.99981e-07	9.99975e-07	9.99975e-07	9.9998e-07	9.99973e-07	9.9998e-07	9.99983e-07	9.99981e-07	9.99982e-07	9.9998e-07	9.99986e-07	9.9998e-07	9.99982e-07	9.99982e-07	9.99982e-07	9.9998e-07	9.9998e-07	9.99983e-07	9.99981e-07
0.92		9.99984e-07	8.00103e-07	9.99983e-07	9.99982e-07	9.99986e-07	9.99985e-07	9.99982e-07	9.99984e-07	9.99983e-07	9.99979e-07	9.96451e-07	9.99987e-07	9.60265e-07	9.99981e-07	9.99974e-07	9.99983e-07	9.99982e-07	9.9998e-07	9.99982e-07	9.99983e-07	9.99982e-07	9.99979e-07	9.99976e-07	9.99989e-07	9.99983e-07	9.99985e-07	9.99983e-07	9.99981e-07	9.99987e-07	9.99981e-07	9.99985e-07	9.99983e-07	9.99977e-07	9.99983e-07	9.99979e-07	9.99987e-07	9.99979e-07	9.99981e-07	9.99982e-07	9.99986e-07	9.99977e-07	9.99981e-07	9.99981e-07	9.99982e-07	9.99982e-07	9.99981e-07	9.99981e-07	9.99984e-07
0.93		9.99985e-07	9.99999e-07	9.99982e-07	9.99985e-07	9.99981e-07	9.99982e-07	9.99984e-07	9.99984e-07	9.99987e-07	9.99982e-07	9.99983e-07	9.99982e-07	1.00005e-06	9.99984e-07	9.99975e-07	9.99983e-07	9.99986e-07	9.99983e-07	9.99981e-07	9.99972e-07	9.99981e-07	9.99982e-07	9.99988e-07	9.9998e-07	9.99984e-07	9.99982e-07	9.99981e-07	9.99982e-07	9.99981e-07	9.99978e-07	9.99978e-07	9.9998e-07	9.9998e-07	9.99995e-07	9.9998e-07	9.99985e-07	9.99986e-07	9.99985e-07	9.99982e-07	9.99974e-07	9.99982e-07	9.99984e-07	9.99981e-07	9.99982e-07	9.99981e-07	9.99983e-07	9.99982e-07	9.99981e-07
0.94		9.99985e-07	9.99989e-07	9.99984e-07	9.99984e-07	9.99983e-07	9.99982e-07	9.99987e-07	9.99983e-07	9.99981e-07	9.99983e-07	9.99984e-07	9.99982e-07	9.99988e-07	9.99987e-07	9.99981e-07	9.99984e-07	9.99977e-07	9.99982e-07	9.99982e-07	9.9998e-07	9.99982e-07	9.9998e-07	9.99983e-07	9.99988e-07	9.99986e-07	9.99977e-07	9.99983e-07	9.99982e-07	9.99986e-07	9.99977e-07	9.99986e-07	9.99981e-07	9.99982e-07	9.99983e-07	9.99982e-07	9.99983e-07	9.99982e-07	9.99981e-07	9.99981e-07	9.9997e-07	9.99979e-07	9.99977e-07	9.99982e-07	9.99982e-07	9.99983e-07	9.99981e-07	9.99978e-07	9.99984e-07
0.95		9.99986e-07	9.99993e-07	9.99984e-07	9.99985e-07	9.99984e-07	9.99984e-07	9.99982e-07	9.99982e-07	9.99981e-07	9.99984e-07	9.99972e-07	9.99981e-07	9.99969e-07	9.99978e-07	9.99978e-07	9.99981e-07	9.9998e-07	9.99983e-07	9.99982e-07	9.99979e-07	9.99985e-07	9.9998e-07	9.99981e-07	9.99983e-07	9.99977e-07	9.9998e-07	9.99988e-07	9.99984e-07	9.99984e-07	9.99979e-07	9.99981e-07	9.99977e-07	9.99987e-07	9.99983e-07	9.99982e-07	9.99984e-07	9.99977e-07	9.99982e-07	9.99983e-07	9.99979e-07	9.9998e-07	9.99986e-07	9.99981e-07	9.99982e-07	9.99979e-07	9.99981e-07	9.99981e-07	9.99979e-07
0.96		9.99984e-07	9.99981e-07	9.99986e-07	9.99982e-07	9.99982e-07	9.99983e-07	9.99984e-07	9.99983e-07	9.99983e-07	9.9998e-07	9.99981e-07	9.99982e-07	9.99974e-07	9.99991e-07	9.99985e-07	9.99983e-07	9.99975e-07	9.99982e-07	9.99981e-07	9.9998e-07	9.99989e-07	9.99984e-07	9.99982e-07	9.99981e-07	9.99985e-07	9.9998e-07	9.99982e-07	9.99979e-07	9.99983e-07	9.99981e-07	9.9998e-07	9.99985e-07	9.99979e-07	9.9998e-07	9.99981e-07	9.99979e-07	9.99983e-07	9.9998e-07	9.99979e-07	9.99981e-07	9.99982e-07	9.99985e-07	9.99981e-07	9.99982e-07	9.99981e-07	9.99983e-07	9.99986e-07	9.9998e-07
0.97		9.99982e-07	9.99999e-07	9.99984e-07	9.99982e-07	9.99978e-07	9.99982e-07	9.99984e-07	9.99982e-07	9.99979e-07	9.99984e-07	9.99987e-07	9.99982e-07	9.99979e-07	9.99976e-07	9.99991e-07	9.99981e-07	9.99983e-07	9.99983e-07	9.99979e-07	9.99978e-07	9.99979e-07	9.99982e-07	9.99981e-07	9.99977e-07	9.99982e-07	9.99978e-07	9.99982e-07	9.99986e-07	9.99982e-07	9.9998e-07	9.99982e-07	9.9998e-07	9.99979e-07	9.99984e-07	9.99983e-07	9.99982e-07	9.99988e-07	9.99982e-07	9.99979e-07	9.99982e-07	9.99982e-07	9.99981e-07	9.99981e-07	1.00003e-06	9.99977e-07	9.99979e-07	9.99981e-07	9.99981e-07
0.98		9.99981e-07	9.99979e-07	9.99986e-07	9.99984e-07	9.99986e-07	9.99984e-07	9.99983e-07	9.99981e-07	9.99988e-07	9.99976e-07	9.99991e-07	9.99987e-07	9.99971e-07	9.99984e-07	9.99984e-07	9.99988e-07	9.9998e-07	9.99982e-07	9.99982e-07	9.99976e-07	9.99979e-07	9.99984e-07	9.99982e-07	9.99988e-07	9.99981e-07	9.9998e-07	9.99979e-07	9.99984e-07	9.9998e-07	9.99979e-07	9.99982e-07	9.99982e-07	9.99981e-07	9.99982e-07	9.9998e-07	9.99981e-07	9.99976e-07	9.9998e-07	9.99982e-07	9.99982e-07	9.99981e-07	9.99981e-07	9.99981e-07	9.99982e-07	9.99982e-07	9.99979e-07	9.99985e-07	9.99982e-07
0.99		9.9999e-07	9.99989e-07	9.99983e-07	9.99985e-07	9.99982e-07	9.99985e-07	9.9998e-07	9.99982e-07	9.9998e-07	9.99983e-07	9.99984e-07	9.99975e-07	9.9999e-07	9.9998e-07	9.99982e-07	9.9998e-07	9.99982e-07	9.99984e-07	9.99982e-07	9.99983e-07	9.99982e-07	9.99979e-07	9.99978e-07	9.99977e-07	9.99984e-07	9.99983e-07	9.99985e-07	9.99982e-07	9.99982e-07	9.99977e-07	9.99982e-07	9.99977e-07	9.99984e-07	9.99983e-07	9.99983e-07	9.99981e-07	9.99981e-07	9.9998e-07	9.99981e-07	9.9998e-07	9.99982e-07	9.99982e-07	9.99981e-07	9.99994e-07	9.99984e-07	9.9998e-07	9.99976e-07	9.9998e-07
1		9.99984e-07	9.99985e-07	9.99987e-07	9.99977e-07	9.99985e-07	9.99982e-07	9.99981e-07	9.99983e-07	9.99982e-07	9.99984e-07	9.99985e-07	9.99982e-07	9.99986e-07	9.99977e-07	9.99984e-07	9.99982e-07	9.99981e-07	9.99984e-07	9.99982e-07	9.99979e-07	9.99985e-07	9.9998e-07	9.99985e-07	9.99984e-07	9.99981e-07	9.99981e-07	9.9998e-07	9.99979e-07	9.99978e-07	9.99985e-07	9.99987e-07	9.99985e-07	9.99984e-07	9.99982e-07	9.99976e-07	9.99983e-07	9.9999e-07	9.99983e-07	9.99983e-07	9.99982e-07	9.99982e-07	9.9998e-07	9.99981e-07	9.99986e-07	9.99979e-07	9.99982e-07	9.99988e-07	9.99981e-07
1.01		9.99984e-07	9.99983e-07	9.99982e-07	9.9998e-07	9.99981e-07	9.99981e-07	9.99983e-07	9.99982e-07	9.99984e-07	9.99983e-07	9.99975e-07	9.99979e-07	9.99987e-07	9.99977e-07	9.99993e-07	9.99981e-07	9.9998e-07	9.99979e-07	9.99982e-07	9.99983e-07	9.9998e-07	9.99981e-07	9.99981e-07	9.9998e-07	9.99982e-07	9.99981e-07	9.99979e-07	9.99985e-07	9.99976e-07	9.99982e-07	9.99983e-07	9.99979e-07	9.99981e-07	9.99986e-07	9.99987e-07	9.99974e-07	9.99985e-07	9.9998e-07	9.99983e-07	9.99972e-07	9.99984e-07	9.9998e-07	9.99976e-07	9.99984e-07	9.9998e-07	9.99981e-07	9.99979e-07	9.99978e-07
1.02		9.9998e-07	9.99983e-07	9.99987e-07	9.99979e-07	9.9998e-07	9.99981e-07	9.99983e-07	9.99984e-07	9.9998e-07	9.99982e-07	9.9998e-07	9.99987e-07	9.99982e-07	9.99979e-07	9.99983e-07	9.99984e-07	9.99981e-07	9.99981e-07	9.99981e-07	9.9998e-07	9.9998e-07	9.99979e-07	9.99979e-07	9.99982e-07	9.99981e-07	9.99978e-07	9.99986e-07	9.99978e-07	9.99979e-07	9.99981e-07	9.99984e-07	9.9998e-07	9.99984e-07	9.99981e-07	9.99981e-07	9.99992e-07	9.99979e-07	9.99982e-07	9.99982e-07	9.99981e-07	9.9998e-07	9.99981e-07	9.99982e-07	9.99983e-07	9.9998e-07	9.9998e-07	9.99982e-07	9.99982e-07
1.03		9.99985e-07	9.99984e-07	9.99983e-07	9.99982e-07	9.99982e-07	9.99986e-07	9.99982e-07	9.99982e-07	9.99981e-07	9.99979e-07	9.99982e-07	9.99982e-07	9.99986e-07	9.99981e-07	9.99982e-07	9.99983e-07	9.99981e-07	9.99982e-07	9.99982e-07	9.99985e-07	9.99988e-07	9.9998e-07	9.99987e-07	9.99984e-07	9.99981e-07	9.99981e-07	9.99983e-07	9.99978e-07	9.99979e-07	9.99982e-07	9.99977e-07	9.99984e-07	9.9998e-07	9.99977e-07	9.99984e-07	9.99983e-07	9.99986e-07	9.9998e-07	9.99981e-07	9.99984e-07	9.9998e-07	9.9998e-07	9.99981e-07	9.99977e-07	9.9998e-07	9.99983e-07	9.99974e-07	9.99983e-07
1.04		9.99983e-07	9.99979e-07	9.99982e-07	9.99984e-07	9.99984e-07	9.99983e-07	9.99985e-07	9.99982e-07	9.99985e-07	9.9998e-07	9.99981e-07	9.99981e-07	9.99997e-07	9.99983e-07	9.9998e-07	9.99982e-07	9.99977e-07	9.9998e-07	9.99982e-07	9.99985e-07	9.99986e-07	9.99979e-07	9.99977e-07	9.99985e-07	9.9998e-07	9.99983e-07	9.99979e-07	9.99984e-07	9.9999e-07	9.99984e-07	9.99981e-07	9.99984e-07	9.99981e-07	9.99981e-07	9.99978e-07	9.99987e-07	9.99982e-07	9.99983e-07	9.99983e-07	9.9998e-07	9.99982e-07	9.99981e-07	9.99986e-07	9.9998e-07	9.9998e-07	9.99978e-07	9.99981e-07	9.9998e-07
1.05		9.99985e-07	9.99985e-07	9.99984e-07	9.99984e-07	9.99983e-07	9.99985e-07	9.99982e-07	9.99981e-07	9.99982e-07	9.99982e-07	9.99979e-07	9.99983e-07	9.99982e-07	9.99978e-07	9.99982e-07	9.99983e-07	9.9998e-07	9.99981e-07	9.9998e-07	9.99991e-07	9.99978e-07	9.99982e-07	9.99979e-07	9.99984e-07	9.99981e-07	9.99978e-07	9.9998e-07	9.99978e-07	9.99981e-07	9.99981e-07	9.99982e-07	9.99981e-07	9.99986e-07	9.99982e-07	9.99981e-07	9.99988e-07	9.99981e-07	9.99979e-07	9.99984e-07	9.99981e-07	9.9998e-07	9.9998e-07	9.99976e-07	9.99978e-07	9.9998e-07	9.9998e-07	9.9998e-07	9.9998e-07
1.06		9.99985e-07	9.99984e-07	9.99983e-07	9.99982e-07	9.99985e-07	9.99982e-07	9.99982e-07	9.99981e-07	9.99981e-07	9.99982e-07	9.99981e-07	9.99982e-07	9.9998e-07	9.99985e-07	9.99971e-07	9.99981e-07	9.99983e-07	9.99981e-07	9.99979e-07	9.99981e-07	9.9998e-07	9.99983e-07	9.99987e-07	9.99981e-07	9.99983e-07	9.99985e-07	9.99987e-07	9.99983e-07	9.9998e-07	9.99985e-07	9.9997e-07	9.99982e-07	9.99975e-07	9.99981e-07	9.99979e-07	9.99981e-07	9.9998e-07	9.99981e-07	9.99978e-07	9.9998e-07	9.99981e-07	9.99973e-07	9.99971e-07	9.99982e-07	9.9998e-07	9.99981e-07	9.99979e-07	9.9998e-07
1.07		9.99986e-07	9.99989e-07	9.99984e-07	9.99986e-07	9.99982e-07	9.99983e-07	9.99984e-07	9.99981e-07	9.99982e-07	9.99982e-07	9.99974e-07	9.99981e-07	9.99981e-07	9.99981e-07	9.99991e-07	9.99981e-07	9.99983e-07	9.99981e-07	9.9998e-07	9.99984e-07	9.99976e-07	9.99983e-07	9.99979e-07	9.99984e-07	9.99986e-07	9.99986e-07	9.9998e-07	9.99981e-07	9.99983e-07	9.99981e-07	9.9998e-07	9.99979e-07	9.9998e-07	9.9998e-07	9.99979e-07	9.99982e-07	9.99986e-07	9.99975e-07	9.99986e-07	9.99981e-07	9.99986e-07	9.99977e-07	9.99981e-07	9.9998e-07	9.99979e-07	9.99979e-07	9.99985e-07	9.99982e-07
1.08		9.99984e-07	9.99984e-07	9.99982e-07	9.99981e-07	9.99987e-07	9.99983e-07	9.99981e-07	9.99982e-07	9.9998e-07	9.99984e-07	9.9998e-07	9.9998e-07	9.99982e-07	9.99985e-07	9.99982e-07	9.9998e-07	9.99981e-07	9.99981e-07	9.99981e-07	9.99983e-07	9.99982e-07	9.9998e-07	9.99989e-07	9.99977e-07	9.99978e-07	9.99973e-07	9.99981e-07	9.99984e-07	9.99981e-07	9.99984e-07	9.99982e-07	9.99984e-07	9.99983e-07	9.99981e-07	9.99976e-07	9.99976e-07	9.99975e-07	9.99984e-07	9.99979e-07	9.9998e-07	9.99976e-07	9.99989e-07	9.99981e-07	9.99982e-07	9.99984e-07	9.99985e-07	9.99973e-07	9.99983e-07
1.09		9.99985e-07	9.99978e-07	9.99977e-07	9.9998e-07	9.99981e-07	9.99982e-07	9.9998e-07	9.99982e-07	9.99981e-07	9.9998e-07	9.99976e-07	9.99981e-07	9.99979e-07	9.99981e-07	9.99977e-07	9.99982e-07	9.99984e-07	9.99982e-07	9.9998e-07	9.99974e-07	9.99979e-07	9.99974e-07	9.9998e-07	9.99982e-07	9.99986e-07	9.9998e-07	9.99975e-07	9.99987e-07	9.99979e-07	9.99976e-07	9.99984e-07	9.9998e-07	9.99981e-07	9.99974e-07	9.99988e-07	9.99986e-07	9.99981e-07	9.99982e-07	9.9998e-07	9.99981e-07	9.9998e-07	9.99979e-07	9.9998e-07	9.9998e-07	9.99983e-07	9.99981e-07	9.99977e-07	9.99982e-07
1.1		9.99987e-07	9.99984e-07	9.99993e-07	9.99981e-07	9.99981e-07	9.99982e-07	9.99981e-07	9.99982e-07	9.99982e-07	9.9998e-07	9.99982e-07	9.99979e-07	9.99979e-07	9.99987e-07	9.99978e-07	9.9998e-07	9.99981e-07	9.99979e-07	9.99979e-07	9.99979e-07	9.99975e-07	9.99986e-07	9.99979e-07	9.99981e-07	9.9998e-07	9.9998e-07	9.99985e-07	9.99985e-07	9.9998e-07	9.9998e-07	9.99979e-07	9.99982e-07	9.99977e-07	9.99986e-07	9.9998e-07	9.9998e-07	9.99981e-07	9.99977e-07	9.99981e-07	9.99982e-07	9.99981e-07	9.99978e-07	9.99979e-07	9.9998e-07	9.99977e-07	9.99978e-07	9.99978e-07	9.99982e-07
1.11		9.9998e-07	9.99981e-07	9.99987e-07	9.99981e-07	9.99984e-07	9.99983e-07	9.99981e-07	9.99981e-07	9.99981e-07	9.99982e-07	9.99989e-07	9.99981e-07	9.99974e-07	9.99979e-07	9.99979e-07	9.9998e-07	9.9998e-07	9.99979e-07	9.9998e-07	9.99985e-07	9.9998e-07	9.99979e-07	9.99974e-07	9.99982e-07	9.99984e-07	9.99976e-07	9.99982e-07	9.99987e-07	9.99981e-07	9.99983e-07	9.99974e-07	9.99976e-07	9.99978e-07	9.99981e-07	9.99981e-07	9.99981e-07	9.99977e-07	9.99979e-07	9.9998e-07	9.99981e-07	9.9998e-07	9.99979e-07	9.99981e-07	9.99981e-07	9.9998e-07	9.99982e-07	9.99983e-07	9.99978e-07
1.12		9.99987e-07	9.99981e-07	9.9998e-07	9.9998e-07	9.99985e-07	9.99982e-07	9.99979e-07	9.99982e-07	9.99984e-07	9.9998e-07	9.9998e-07	9.9998e-07	9.99969e-07	9.99987e-07	9.9998e-07	9.99981e-07	9.9998e-07	9.99979e-07	9.9998e-07	9.99979e-07	9.99974e-07	9.9998e-07	9.99978e-07	9.9998e-07	9.99984e-07	9.99982e-07	9.99981e-07	9.9998e-07	9.99979e-07	9.9998e-07	9.99982e-07	9.99987e-07	9.9997e-07	9.9998e-07	9.9998e-07	9.99978e-07	9.9998e-07	9.99982e-07	9.99975e-07	9.99981e-07	9.99981e-07	9.9998e-07	9.9998e-07	9.99981e-07	9.99981e-07	9.9998e-07	9.99975e-07	9.99977e-07
1.13		9.99983e-07	9.99985e-07	9.99981e-07	9.9998e-07	9.99982e-07	9.99984e-07	9.99982e-07	9.99981e-07	9.99982e-07	9.99982e-07	9.99981e-07	9.9998e-07	9.99985e-07	9.99985e-07	9.99981e-07	9.99982e-07	9.99981e-07	9.99981e-07	9.99986e-07	9.9998e-07	9.9999e-07	9.99986e-07	9.9998e-07	9.99978e-07	9.99977e-07	9.99985e-07	9.99981e-07	9.9998e-07	9.99982e-07	9.9998e-07	9.99981e-07	9.99979e-07	9.99986e-07	9.99978e-07	9.9998e-07	9.99984e-07	9.99986e-07	9.99979e-07	9.9998e-07	9.9998e-07	9.99978e-07	9.99978e-07	9.9998e-07	9.9998e-07	9.99982e-07	9.99979e-07	9.99983e-07	9.9998e-07
1.14		9.99981e-07	9.99982e-07	9.99984e-07	9.99979e-07	9.99981e-07	9.99982e-07	9.9998e-07	9.99981e-07	9.99979e-07	9.99985e-07	9.9998e-07	9.99982e-07	9.9998e-07	9.99973e-07	9.99978e-07	9.99982e-07	9.9998e-07	9.99982e-07	9.9998e-07	9.99981e-07	9.9998e-07	9.9998e-07	9.99984e-07	9.9998e-07	9.99978e-07	9.99976e-07	9.99976e-07	9.99983e-07	9.9998e-07	9.99979e-07	9.99982e-07	9.9998e-07	9.99985e-07	9.9998e-07	9.99979e-07	9.99982e-07	9.99981e-07	9.99979e-07	9.9998e-07	9.99979e-07	9.99984e-07	9.99981e-07	9.9998e-07	9.9998e-07	9.99977e-07	9.99978e-07	9.99981e-07	9.99977e-07
1.15		9.9998e-07	9.99982e-07	9.99978e-07	9.99983e-07	9.99979e-07	9.99981e-07	9.9998e-07	9.99981e-07	9.99982e-07	9.9998e-07	9.99981e-07	9.99979e-07	9.99981e-07	9.99984e-07	9.99984e-07	9.99982e-07	9.99979e-07	9.9998e-07	9.99981e-07	9.99983e-07	9.9998e-07	9.99976e-07	9.99977e-07	9.99979e-07	9.99985e-07	9.99979e-07	9.99979e-07	9.99983e-07	9.99982e-07	9.99979e-07	9.99978e-07	9.9998e-07	9.99982e-07	9.99979e-07	9.99981e-07	9.99989e-07	9.99979e-07	9.9998e-07	9.99984e-07	9.9998e-07	9.99984e-07	9.99978e-07	9.9998e-07	9.9998e-07	9.99982e-07	9.99979e-07	9.99979e-07	9.99979e-07
1.16		9.99981e-07	9.99979e-07	9.99982e-07	9.99981e-07	9.99987e-07	9.99983e-07	9.99981e-07	9.99979e-07	9.9998e-07	9.99981e-07	9.99989e-07	9.99979e-07	9.99976e-07	9.99975e-07	9.9998e-07	9.99982e-07	9.99981e-07	9.99981e-07	9.9998e-07	9.99973e-07	9.99984e-07	9.99973e-07	9.99986e-07	9.99979e-07	9.99978e-07	9.99981e-07	9.99977e-07	9.9998e-07	9.99979e-07	9.99977e-07	9.9998e-07	9.9998e-07	9.99979e-07	9.99975e-07	9.9998e-07	9.99985e-07	9.9998e-07	9.99979e-07	9.9998e-07	9.99982e-07	9.99974e-07	9.99977e-07	9.99978e-07	9.99979e-07	9.99979e-07	9.99984e-07	9.99978e-07	9.99981e-07
1.17		9.99984e-07	9.99985e-07	9.99984e-07	9.99979e-07	9.9998e-07	9.9998e-07	9.9998e-07	9.99981e-07	9.99984e-07	9.99982e-07	9.99984e-07	9.99979e-07	9.99978e-07	9.99981e-07	9.99982e-07	9.99985e-07	9.99981e-07	9.99989e-07	9.99981e-07	9.99988e-07	9.9998e-07	9.99986e-07	9.99979e-07	9.99984e-07	9.99982e-07	9.99979e-07	9.99984e-07	9.99977e-07	9.9998e-07	9.99977e-07	9.9998e-07	9.99977e-07	9.9998e-07	9.99977e-07	9.99979e-07	9.9998e-07	9.99979e-07	9.99981e-07	9.99983e-07	9.99979e-07	9.99972e-07	9.99981e-07	9.99983e-07	9.99985e-07	9.99977e-07	9.99975e-07	9.99979e-07	9.99981e-07
1.18		9.9998e-07	9.99983e-07	9.99984e-07	9.99981e-07	9.99982e-07	9.99982e-07	9.99981e-07	9.9998e-07	9.99981e-07	9.99983e-07	9.99984e-07	9.99985e-07	9.9999e-07	9.99988e-07	9.99983e-07	9.99978e-07	9.99979e-07	9.99977e-07	9.99981e-07	9.99977e-07	9.9998e-07	9.99979e-07	9.99987e-07	9.99985e-07	9.99977e-07	9.99979e-07	9.99979e-07	9.99982e-07	9.9998e-07	9.99986e-07	9.99984e-07	9.99985e-07	9.99979e-07	9.99981e-07	9.99979e-07	9.99979e-07	9.99979e-07	9.99979e-07	9.99988e-07	9.99979e-07	9.9998e-07	9.99981e-07	9.99979e-07	9.99974e-07	9.99981e-07	9.99976e-07	9.99979e-07	9.99978e-07
1.19		9.99984e-07	9.99984e-07	9.99989e-07	9.99983e-07	9.99982e-07	9.99976e-07	9.9998e-07	9.99975e-07	9.9998e-07	9.99979e-07	9.99981e-07	9.99981e-07	9.99987e-07	9.99982e-07	9.99978e-07	9.99982e-07	9.9998e-07	9.99991e-07	9.99981e-07	9.99979e-07	9.99984e-07	9.9998e-07	9.9998e-07	9.99982e-07	9.9998e-07	9.99981e-07	9.99979e-07	9.9998e-07	9.99976e-07	9.99973e-07	9.99979e-07	9.99984e-07	9.9998e-07	9.99974e-07	9.9998e-07	9.99987e-07	9.99979e-07	9.99981e-07	9.9998e-07	9.99977e-07	9.99979e-07	9.99976e-07	9.9998e-07	9.99984e-07	9.99981e-07	9.99978e-07	9.99979e-07	9.99979e-07
1.2		9.99986e-07	9.99983e-07	9.99984e-07	9.99981e-07	9.9998e-07	9.99982e-07	9.99983e-07	9.99981e-07	9.9998e-07	9.99982e-07	9.99976e-07	9.9998e-07	9.99985e-07	9.9998e-07	9.99978e-07	9.99983e-07	9.99986e-07	9.9998e-07	9.9998e-07	9.99987e-07	9.99976e-07	9.99977e-07	9.99979e-07	9.99983e-07	9.99977e-07	9.99983e-07	9.9998e-07	9.9998e-07	9.9998e-07	9.99987e-07	9.9998e-07	9.9998e-07	9.99979e-07	9.99978e-07	9.9998e-07	9.99979e-07	9.99979e-07	9.99979e-07	9.9998e-07	9.99979e-07	9.99979e-07	9.99977e-07	9.9998e-07	9.99979e-07	9.9998e-07	9.9998e-07	9.99976e-07	9.99983e-07
1.21		9.99978e-07	9.99982e-07	9.99982e-07	9.99982e-07	9.99983e-07	9.99982e-07	9.99979e-07	9.99979e-07	9.9998e-07	9.99981e-07	9.99979e-07	9.99983e-07	9.99975e-07	9.99979e-07	9.99988e-07	9.99982e-07	9.99981e-07	9.9998e-07	9.9998e-07	9.99979e-07	9.9998e-07	9.99985e-07	9.99978e-07	9.9998e-07	9.99979e-07	9.99976e-07	9.99982e-07	9.9998e-07	9.99979e-07	9.9998e-07	9.99979e-07	9.99978e-07	9.9998e-07	9.9998e-07	9.99981e-07	9.99985e-07	9.99979e-07	9.99979e-07	9.99986e-07	9.99981e-07	9.99981e-07	9.99983e-07	9.99979e-07	9.9998e-07	9.99978e-07	9.99978e-07	9.99979e-07	9.99976e-07
1.22		9.99985e-07	9.99979e-07	9.9998e-07	9.99982e-07	9.99981e-07	9.99982e-07	9.99981e-07	9.99982e-07	9.99982e-07	9.9998e-07	9.99983e-07	9.99981e-07	9.99977e-07	9.99983e-07	9.99972e-07	9.99982e-07	9.9998e-07	9.99988e-07	9.9998e-07	9.99978e-07	9.99988e-07	9.99984e-07	9.99977e-07	9.9998e-07	9.99983e-07	9.99978e-07	9.99983e-07	9.9998e-07	9.99981e-07	9.99973e-07	9.99981e-07	9.99986e-07	9.9998e-07	9.9998e-07	9.99979e-07	9.99974e-07	9.9998e-07	9.9998e-07	9.99981e-07	9.99979e-07	9.99979e-07	9.99986e-07	9.99979e-07	9.99976e-07	9.99984e-07	9.99977e-07	9.99978e-07	9.99979e-07
1.23		9.99985e-07	9.9998e-07	9.99981e-07	9.99983e-07	9.99984e-07	9.99983e-07	9.9998e-07	9.99979e-07	9.99981e-07	9.99982e-07	9.99971e-07	9.99975e-07	9.99986e-07	9.99978e-07	9.99976e-07	9.99975e-07	9.99985e-07	9.99977e-07	9.99981e-07	9.99986e-07	9.99979e-07	9.99985e-07	9.99981e-07	9.99983e-07	9.99978e-07	9.99981e-07	9.99977e-07	9.9998e-07	9.99977e-07	9.99984e-07	9.9998e-07	9.99981e-07	9.9998e-07	9.99982e-07	9.99979e-07	9.99979e-07	9.99979e-07	9.99977e-07	9.99978e-07	9.99983e-07	9.9998e-07	9.99979e-07	9.99979e-07	9.99977e-07	9.99983e-07	9.99978e-07	9.9998e-07	9.99979e-07
1.24		9.99982e-07	9.99989e-07	9.99982e-07	9.9998e-07	9.9998e-07	9.99984e-07	9.99979e-07	9.9998e-07	9.99981e-07	9.99976e-07	9.99982e-07	9.99978e-07	9.99984e-07	9.99987e-07	9.99993e-07	9.9998e-07	9.99972e-07	9.99982e-07	9.99978e-07	9.9999e-07	9.99978e-07	9.99982e-07	9.99983e-07	9.99983e-07	9.99979e-07	9.99978e-07	9.99981e-07	9.99982e-07	9.99979e-07	9.99986e-07	9.99979e-07	9.99974e-07	9.99982e-07	9.99981e-07	9.99978e-07	9.99976e-07	9.99978e-07	9.9998e-07	9.99982e-07	9.99979e-07	9.99981e-07	9.99982e-07	9.99978e-07	9.99978e-07	9.99979e-07	9.9998e-07	9.99981e-07	9.9998e-07
1.25		9.99986e-07	9.99982e-07	9.99982e-07	9.99983e-07	9.99981e-07	9.99981e-07	9.99984e-07	9.99989e-07	9.99978e-07	9.9998e-07	9.9997e-07	9.99976e-07	9.99977e-07	9.99977e-07	9.99973e-07	9.9998e-07	9.99984e-07	9.99979e-07	9.9998e-07	9.99972e-07	9.9998e-07	9.99972e-07	9.99979e-07	9.99979e-07	9.99978e-07	9.99979e-07	9.99982e-07	9.99975e-07	9.9998e-07	9.99976e-07	9.9998e-07	9.9998e-07	9.99982e-07	9.99981e-07	9.99979e-07	9.99981e-07	9.99979e-07	9.99979e-07	9.99981e-07	9.99979e-07	9.99981e-07	9.99979e-07	9.9998e-07	9.99973e-07	9.99979e-07	9.99979e-07	9.99977e-07	9.99978e-07
1.26		9.99985e-07	9.9998e-07	9.99979e-07	9.99983e-07	9.99981e-07	9.99982e-07	9.9998e-07	9.99979e-07	9.99982e-07	9.99981e-07	9.99985e-07	9.99987e-07	9.99982e-07	9.9998e-07	9.99979e-07	9.9998e-07	9.99985e-07	9.99979e-07	9.99979e-07	9.99982e-07	9.99978e-07	9.99982e-07	9.9998e-07	9.99974e-07	9.99981e-07	9.9998e-07	9.9998e-07	9.99988e-07	9.99981e-07	9.9998e-07	9.99983e-07	9.99975e-07	9.9998e-07	9.99981e-07	9.99979e-07	9.99979e-07	9.99979e-07	9.99978e-07	9.9998e-07	9.99979e-07	9.99977e-07	9.99979e-07	9.99979e-07	9.99974e-07	9.99979e-07	9.99979e-07	9.99978e-07	9.99979e-07
1.27		9.99984e-07	9.9998e-07	9.99974e-07	9.99983e-07	9.99979e-07	9.99981e-07	9.99981e-07	9.9998e-07	9.99978e-07	9.9998e-07	9.99982e-07	9.99985e-07	9.99982e-07	9.99982e-07	9.99982e-07	9.99979e-07	9.99979e-07	9.9998e-07	9.99981e-07	9.99978e-07	9.99979e-07	9.99981e-07	9.99983e-07	9.9999e-07	9.99985e-07	9.99981e-07	9.9998e-07	9.9998e-07	9.99981e-07	9.99977e-07	9.9998e-07	9.99981e-07	9.9998e-07	9.99978e-07	9.99979e-07	9.99979e-07	9.99979e-07	9.9998e-07	9.9998e-07	9.99982e-07	9.99977e-07	9.99978e-07	9.9998e-07	9.99976e-07	9.99978e-07	9.99982e-07	9.99978e-07	9.99977e-07
1.28		9.99978e-07	9.99982e-07	9.99982e-07	9.99982e-07	9.99981e-07	9.9998e-07	9.9998e-07	9.99981e-07	9.9998e-07	9.99981e-07	9.99988e-07	9.99975e-07	9.99976e-07	9.99979e-07	9.99986e-07	9.9998e-07	9.99972e-07	9.9998e-07	9.99979e-07	9.99978e-07	9.99977e-07	9.9998e-07	9.99974e-07	9.99984e-07	9.99974e-07	9.99978e-07	9.99978e-07	9.9998e-07	9.99978e-07	9.99982e-07	9.99973e-07	9.99975e-07	9.99977e-07	9.99978e-07	9.99978e-07	9.99976e-07	9.99979e-07	9.9998e-07	9.99979e-07	9.99981e-07	9.99983e-07	9.99976e-07	9.99979e-07	9.99981e-07	9.99979e-07	9.99978e-07	9.99976e-07	9.99977e-07
1.29		9.9998e-07	9.99986e-07	9.99983e-07	9.9998e-07	9.99978e-07	9.99981e-07	9.9998e-07	9.99982e-07	9.99978e-07	9.9998e-07	9.99981e-07	9.9998e-07	9.99983e-07	9.99978e-07	9.9998e-07	9.99981e-07	9.99984e-07	9.99981e-07	9.99979e-07	9.99986e-07	9.99982e-07	9.99977e-07	9.99983e-07	9.99977e-07	9.99978e-07	9.99982e-07	9.9998e-07	9.99979e-07	9.9998e-07	9.99974e-07	9.9998e-07	9.99978e-07	9.99981e-07	9.9998e-07	9.9998e-07	9.99977e-07	9.99978e-07	9.99979e-07	9.9998e-07	9.99979e-07	9.99985e-07	9.99979e-07	9.99977e-07	9.99977e-07	9.99979e-07	9.99975e-07	9.99977e-07	9.99976e-07
1.3		9.99981e-07	9.9998e-07	9.99974e-07	9.99982e-07	9.99981e-07	9.99979e-07	9.99981e-07	9.99981e-07	9.9998e-07	9.99979e-07	9.99975e-07	9.99977e-07	9.99973e-07	9.99978e-07	9.9998e-07	9.99987e-07	9.99981e-07	9.99973e-07	9.9998e-07	9.99972e-07	9.99978e-07	9.99987e-07	9.99977e-07	9.99981e-07	9.99975e-07	9.99979e-07	9.9998e-07	9.99979e-07	9.9998e-07	9.99973e-07	9.99978e-07	9.99981e-07	9.99976e-07	9.99984e-07	9.99978e-07	9.99978e-07	9.99979e-07	9.99979e-07	9.99979e-07	9.99978e-07	9.99976e-07	9.99978e-07	9.99979e-07	9.99984e-07	9.9998e-07	9.99975e-07	9.99978e-07	9.99978e-07
1.31		9.99983e-07	9.9998e-07	9.99985e-07	9.99977e-07	9.99986e-07	9.99979e-07	9.99981e-07	9.99979e-07	9.99977e-07	9.99979e-07	9.99977e-07	9.9998e-07	9.99992e-07	9.99975e-07	9.99979e-07	9.9998e-07	9.99983e-07	9.99982e-07	9.99978e-07	9.99983e-07	9.99979e-07	9.9998e-07	9.99975e-07	9.99978e-07	9.99983e-07	9.99976e-07	9.99975e-07	9.99976e-07	9.9998e-07	9.99982e-07	9.9998e-07	9.9998e-07	9.99979e-07	9.9998e-07	9.99978e-07	9.99979e-07	9.99977e-07	9.99978e-07	9.99978e-07	9.9998e-07	9.99977e-07	9.99978e-07	9.9998e-07	9.99978e-07	9.99979e-07	9.99979e-07	9.99971e-07	9.99978e-07
1.32		9.99978e-07	9.99981e-07	9.99983e-07	9.99984e-07	9.99984e-07	9.9998e-07	9.9998e-07	9.99977e-07	9.99979e-07	9.99984e-07	9.99983e-07	9.99981e-07	9.99977e-07	9.99973e-07	9.9998e-07	9.99979e-07	9.99981e-07	9.9998e-07	9.99979e-07	9.99979e-07	9.9998e-07	9.99974e-07	9.99984e-07	9.99975e-07	9.99982e-07	9.99977e-07	9.99977e-07	9.9998e-07	9.99976e-07	9.99983e-07	9.99978e-07	9.99971e-07	9.99975e-07	9.9998e-07	9.99976e-07	9.99975e-07	9.9998e-07	9.99979e-07	9.9998e-07	9.99979e-07	9.99977e-07	9.99978e-07	9.99979e-07	9.99976e-07	9.99976e-07	9.99977e-07	9.99979e-07	9.99983e-07
1.33		9.99981e-07	9.9998e-07	9.99981e-07	9.99981e-07	9.99983e-07	9.9998e-07	9.9998e-07	9.99981e-07	9.9998e-07	9.99974e-07	9.9998e-07	9.99984e-07	9.99978e-07	9.99976e-07	9.99978e-07	9.99979e-07	9.99991e-07	9.99982e-07	9.99978e-07	9.9999e-07	9.99979e-07	9.99976e-07	9.99979e-07	9.99979e-07	9.99976e-07	9.99976e-07	9.99982e-07	9.99975e-07	9.99977e-07	9.99979e-07	9.99979e-07	9.99976e-07	9.99975e-07	9.99979e-07	9.99979e-07	9.9998e-07	9.99978e-07	9.9998e-07	9.99978e-07	9.99978e-07	9.99978e-07	9.99977e-07	9.9998e-07	9.99973e-07	9.99977e-07	9.99981e-07	9.99982e-07	9.99984e-07
1.34		9.99978e-07	9.99983e-07	9.99973e-07	9.99981e-07	9.99982e-07	9.99979e-07	9.9998e-07	9.99979e-07	9.99979e-07	9.99983e-07	9.99981e-07	9.99984e-07	9.99983e-07	9.99978e-07	9.99989e-07	9.99979e-07	9.99972e-07	9.99978e-07	9.99977e-07	9.99975e-07	9.99979e-07	9.99983e-07	9.99979e-07	9.99982e-07	9.99982e-07	9.99978e-07	9.99975e-07	9.99983e-07	9.99979e-07	9.99977e-07	9.99979e-07	9.99984e-07	9.99979e-07	9.99972e-07	9.99979e-07	9.99983e-07	9.99979e-07	9.99977e-07	9.99978e-07	9.99975e-07	9.99978e-07	9.99978e-07	9.99978e-07	9.99977e-07	9.99979e-07	9.99976e-07	9.99975e-07	9.99975e-07
1.35		9.99981e-07	9.9998e-07	9.99979e-07	9.9998e-07	9.9998e-07	9.9998e-07	9.99979e-07	9.9998e-07	9.99978e-07	9.99982e-07	9.99977e-07	9.99973e-07	9.99974e-07	9.99981e-07	9.99977e-07	9.99979e-07	9.99989e-07	9.99978e-07	9.99978e-07	9.99974e-07	9.99978e-07	9.99977e-07	9.9998e-07	9.9998e-07	9.99975e-07	9.99981e-07	9.99978e-07	9.99976e-07	9.9998e-07	9.9998e-07	9.99978e-07	9.9998e-07	9.99979e-07	9.99978e-07	9.99978e-07	9.99981e-07	9.99977e-07	9.99979e-07	9.99979e-07	9.99979e-07	9.99978e-07	9.99979e-07	9.99977e-07	9.99983e-07	9.99974e-07	9.99981e-07	9.99978e-07	9.99977e-07
1.36		9.99983e-07	9.9999e-07	9.99977e-07	9.99981e-07	9.99981e-07	9.9998e-07	9.9998e-07	9.99981e-07	9.99979e-07	9.99978e-07	9.99979e-07	9.99981e-07	9.9998e-07	9.99984e-07	9.99981e-07	9.99978e-07	9.99977e-07	9.99978e-07	9.99979e-07	9.99972e-07	9.99977e-07	9.9998e-07	9.99973e-07	9.99972e-07	9.99975e-07	9.99981e-07	9.99977e-07	9.99981e-07	9.99979e-07	9.99986e-07	9.99978e-07	9.99978e-07	9.99982e-07	9.99978e-07	9.99978e-07	9.99978e-07	9.99978e-07	9.99977e-07	9.99982e-07	9.99978e-07	9.99978e-07	9.99979e-07	9.99978e-07	9.99973e-07	9.99977e-07	9.99978e-07	9.99974e-07	9.99982e-07
1.37		9.99974e-07	9.9998e-07	9.99982e-07	9.99982e-07	9.99982e-07	9.99979e-07	9.9998e-07	9.9998e-07	9.99979e-07	9.9998e-07	9.99978e-07	9.99984e-07	9.9998e-07	9.99979e-07	9.9998e-07	9.99979e-07	9.99979e-07	9.99978e-07	9.99979e-07	9.99974e-07	9.99978e-07	9.99976e-07	9.99981e-07	9.99989e-07	9.99976e-07	9.99978e-07	9.99978e-07	9.99981e-07	9.9998e-07	9.99974e-07	9.99977e-07	9.99975e-07	9.99977e-07	9.99977e-07	9.99978e-07	9.99977e-07	9.99978e-07	9.99977e-07	9.9998e-07	9.99977e-07	9.99976e-07	9.99978e-07	9.99978e-07	9.99976e-07	9.99977e-07	9.99977e-07	9.99979e-07	9.9998e-07
1.38		9.99983e-07	9.99983e-07	9.99982e-07	9.9998e-07	9.9998e-07	9.99979e-07	9.99979e-07	9.99979e-07	9.99979e-07	9.99977e-07	9.9998e-07	9.99973e-07	9.99978e-07	9.99976e-07	9.99975e-07	9.9998e-07	9.99982e-07	9.99976e-07	9.99978e-07	9.99984e-07	9.9998e-07	9.99986e-07	9.99975e-07	9.99975e-07	9.99978e-07	9.99982e-07	9.99978e-07	9.99981e-07	9.99979e-07	9.99984e-07	9.99978e-07	9.99978e-07	9.99983e-07	9.99975e-07	9.99979e-07	9.99976e-07	9.99977e-07	9.99978e-07	9.99977e-07	9.99979e-07	9.99979e-07	9.99977e-07	9.99978e-07	9.99982e-07	9.99978e-07	9.99981e-07	9.99977e-07	9.99977e-07
1.39		9.99979e-07	9.9998e-07	9.99983e-07	9.99979e-07	9.99981e-07	9.99982e-07	9.99979e-07	9.99979e-07	9.99979e-07	9.99978e-07	9.99982e-07	9.99983e-07	9.9998e-07	9.9998e-07	9.99976e-07	9.99981e-07	9.99984e-07	9.99979e-07	9.99975e-07	9.9998e-07	9.99976e-07	9.99979e-07	9.99986e-07	9.99979e-07	9.99982e-07	9.99976e-07	9.99972e-07	9.99978e-07	9.99981e-07	9.99976e-07	9.99975e-07	9.99977e-07	9.9998e-07	9.99979e-07	9.99977e-07	9.99975e-07	9.9998e-07	9.99976e-07	9.99977e-07	9.99978e-07	9.99978e-07	9.99978e-07	9.99978e-07	9.99972e-07	9.99977e-07	9.99979e-07	9.99975e-07	9.99974e-07
1.4		9.99984e-07	9.99977e-07	9.9998e-07	9.99981e-07	9.99981e-07	9.9998e-07	9.9998e-07	9.99979e-07	9.99978e-07	9.9998e-07	9.99978e-07	9.99984e-07	9.99979e-07	9.9998e-07	9.99972e-07	9.9998e-07	9.99976e-07	9.99978e-07	9.99977e-07	9.99989e-07	9.99978e-07	9.99977e-07	9.99979e-07	9.99978e-07	9.99975e-07	9.99981e-07	9.99979e-07	9.99978e-07	9.99979e-07	9.99976e-07	9.99979e-07	9.99975e-07	9.99974e-07	9.99979e-07	9.99978e-07	9.99973e-07	9.99978e-07	9.99979e-07	9.99979e-07	9.99978e-07	9.99977e-07	9.99977e-07	9.99978e-07	9.99971e-07	9.99977e-07	9.99977e-07	9.99975e-07	9.99981e-07
1.41		9.99981e-07	9.99974e-07	9.99982e-07	9.9998e-07	9.99981e-07	9.99979e-07	9.99977e-07	9.99978e-07	9.99979e-07	9.99979e-07	9.99981e-07	9.99979e-07	9.99977e-07	9.99978e-07	9.99976e-07	9.99975e-07	9.99967e-07	9.99977e-07	9.9998e-07	9.99977e-07	9.9998e-07	9.99977e-07	9.99979e-07	9.99971e-07	9.99986e-07	9.99978e-07	9.99981e-07	9.99978e-07	9.99978e-07	9.99978e-07	9.9998e-07	9.99976e-07	9.99979e-07	9.9998e-07	9.99977e-07	9.99979e-07	9.99977e-07	9.99975e-07	9.99977e-07	9.99976e-07	9.99977e-07	9.99978e-07	9.99978e-07	9.99986e-07	9.99977e-07	9.99976e-07	9.99975e-07	9.99975e-07
1.42		9.99982e-07	9.99986e-07	9.9998e-07	9.99981e-07	9.99981e-07	9.99981e-07	9.9998e-07	9.99979e-07	9.99978e-07	9.99978e-07	9.99981e-07	9.99984e-07	9.99969e-07	9.99981e-07	9.99979e-07	9.99976e-07	9.99989e-07	9.9998e-07	9.99977e-07	9.99985e-07	9.99978e-07	9.99981e-07	9.99978e-07	9.99982e-07	9.99981e-07	9.9998e-07	9.99981e-07	9.99979e-07	9.99978e-07	9.99988e-07	9.99978e-07	9.99983e-07	9.99978e-07	9.9997e-07	9.99978e-07	9.9998e-07	9.99981e-07	9.99971e-07	9.99976e-07	9.99974e-07	9.99981e-07	9.99978e-07	9.99978e-07	9.99977e-07	9.99977e-07	9.99976e-07	9.99971e-07	9.99978e-07
1.43		9.99972e-07	9.99973e-07	9.99978e-07	9.99979e-07	9.9998e-07	9.99981e-07	9.99978e-07	9.99978e-07	9.99978e-07	9.99979e-07	9.9998e-07	9.99972e-07	9.99977e-07	9.99979e-07	9.9998e-07	9.99976e-07	9.99979e-07	9.99979e-07	9.99978e-07	9.99974e-07	9.99977e-07	9.99978e-07	9.99977e-07	9.99977e-07	9.99977e-07	9.99972e-07	9.99981e-07	9.99978e-07	9.99975e-07	9.99973e-07	9.99972e-07	9.99977e-07	9.99977e-07	9.99974e-07	9.99977e-07	9.99973e-07	9.99981e-07	9.99981e-07	9.99981e-07	9.99982e-07	9.99974e-07	9.99978e-07	9.99976e-07	9.99976e-07	9.99975e-07	9.99974e-07	9.99972e-07	9.99979e-07
1.44		9.99985e-07	9.99987e-07	9.99982e-07	9.99981e-07	9.99979e-07	9.99981e-07	9.9998e-07	9.99977e-07	9.99979e-07	9.99979e-07	9.99978e-07	9.9998e-07	9.9998e-07	9.99978e-07	9.99981e-07	9.99975e-07	9.99974e-07	9.99976e-07	9.99978e-07	9.99986e-07	9.99979e-07	9.99981e-07	9.99978e-07	9.99975e-07	9.99982e-07	9.99976e-07	9.99979e-07	9.99978e-07	9.99978e-07	9.99978e-07	9.99972e-07	9.99977e-07	9.99982e-07	9.99981e-07	9.99979e-07	9.99977e-07	9.99974e-07	9.99981e-07	9.99982e-07	9.99978e-07	9.99986e-07	9.9998e-07	9.99977e-07	9.99982e-07	9.99977e-07	9.99977e-07	9.99977e-07	9.99978e-07
1.45		9.99984e-07	9.99979e-07	9.99975e-07	9.9998e-07	9.9998e-07	9.99979e-07	9.99978e-07	9.99978e-07	9.99975e-07	9.9998e-07	9.99978e-07	9.99974e-07	9.9998e-07	9.99978e-07	9.9998e-07	9.99977e-07	9.99975e-07	9.99979e-07	9.99978e-07	9.99976e-07	9.9998e-07	9.99969e-07	9.99975e-07	9.99985e-07	9.9997e-07	9.99981e-07	9.99977e-07	9.99978e-07	9.99977e-07	9.99975e-07	9.9998e-07	9.99974e-07	9.99979e-07	9.9998e-07	9.99978e-07	9.99979e-07	9.99975e-07	9.99976e-07	9.99978e-07	9.99978e-07	9.9998e-07	9.99978e-07	9.99978e-07	9.99976e-07	9.99977e-07	9.99975e-07	9.99977e-07	9.99976e-07
1.46		9.99979e-07	9.99978e-07	9.99979e-07	9.99982e-07	9.99979e-07	9.99981e-07	9.9998e-07	9.99979e-07	9.99978e-07	9.99978e-07	9.99979e-07	9.99979e-07	9.99978e-07	9.99978e-07	9.99978e-07	9.99978e-07	9.99981e-07	9.99976e-07	9.99974e-07	9.99982e-07	9.99976e-07	9.99973e-07	9.99982e-07	9.99972e-07	9.99983e-07	9.99973e-07	9.9998e-07	9.99977e-07	9.99977e-07	9.99982e-07	9.99976e-07	9.99976e-07	9.99975e-07	9.99976e-07	9.99977e-07	9.99977e-07	9.99977e-07	9.99977e-07	9.99977e-07	9.99978e-07	9.99974e-07	9.99976e-07	9.99977e-07	9.99978e-07	9.99977e-07	9.99977e-07	9.99977e-07	9.99977e-07
1.47		9.99979e-07	9.99981e-07	9.99981e-07	9.99982e-07	9.99979e-07	9.99978e-07	9.99978e-07	9.99978e-07	9.99979e-07	9.99979e-07	9.99981e-07	9.99975e-07	9.99978e-07	9.99981e-07	9.99979e-07	9.99979e-07	9.99984e-07	9.99977e-07	9.99977e-07	9.99982e-07	9.9998e-07	9.99977e-07	9.99981e-07	9.99974e-07	9.9998e-07	9.99969e-07	9.99979e-07	9.99977e-07	9.9998e-07	9.99974e-07	9.99976e-07	9.99978e-07	9.99977e-07	9.99977e-07	9.99978e-07	9.99977e-07	9.99979e-07	9.99979e-07	9.99975e-07	9.99978e-07	9.99982e-07	9.99976e-07	9.99978e-07	9.99983e-07	9.99977e-07	9.99982e-07	9.9997e-07	9.99974e-07
1.48		9.99983e-07	9.99981e-07	9.9998e-07	9.9998e-07	9.99982e-07	9.99979e-07	9.99978e-07	9.99981e-07	9.99979e-07	9.99986e-07	9.99976e-07	9.99984e-07	9.99979e-07	9.99977e-07	9.99973e-07	9.99977e-07	9.99979e-07	9.9998e-07	9.99977e-07	9.99981e-07	9.99975e-07	9.99977e-07	9.99978e-07	9.9998e-07	9.99982e-07	9.99981e-07	9.99977e-07	9.99979e-07	9.99978e-07	9.99981e-07	9.99978e-07	9.99983e-07	9.9998e-07	9.99979e-07	9.99977e-07	9.99976e-07	9.9998e-07	9.99979e-07	9.99978e-07	9.99979e-07	9.99974e-07	9.99978e-07	9.99977e-07	9.99972e-07	9.99977e-07	9.99976e-07	9.99978e-07	9.99976e-07
1.49		9.99979e-07	9.9998e-07	9.99981e-07	9.99981e-07	9.99979e-07	9.99977e-07	9.99978e-07	9.99976e-07	9.99978e-07	9.99975e-07	9.99979e-07	9.99978e-07	9.99978e-07	9.99978e-07	9.9998e-07	9.99984e-07	9.99969e-07	9.99976e-07	9.99977e-07	9.99984e-07	9.99982e-07	9.99974e-07	9.99977e-07	9.99976e-07	9.99982e-07	9.99972e-07	9.99979e-07	9.99977e-07	9.99977e-07	9.99977e-07	9.99973e-07	9.99972e-07	9.99978e-07	9.99978e-07	9.99978e-07	9.9998e-07	9.99977e-07	9.99975e-07	9.99978e-07	9.99978e-07	9.99978e-07	9.99977e-07	9.99976e-07	9.99979e-07	9.99975e-07	9.99977e-07	9.99976e-07	9.99972e-07
1.5		9.99983e-07	9.9997e-07	9.99982e-07	9.99978e-07	9.99978e-07	9.99979e-07	9.99978e-07	9.99978e-07	9.99977e-07	9.99978e-07	9.99979e-07	9.99977e-07	9.99973e-07	9.99977e-07	9.99977e-07	9.99977e-07	9.99974e-07	9.99978e-07	9.99976e-07	9.99984e-07	9.99974e-07	9.99974e-07	9.99979e-07	9.99977e-07	9.99978e-07	9.99978e-07	9.99974e-07	9.99978e-07	9.99976e-07	9.9998e-07	9.99975e-07	9.99979e-07	9.99976e-07	9.99982e-07	9.99976e-07	9.99977e-07	9.99978e-07	9.9998e-07	9.99981e-07	9.99977e-07	9.99976e-07	9.99977e-07	9.99976e-07	9.99975e-07	9.99976e-07	9.99975e-07	9.99976e-07	9.99979e-07
1.51		9.99972e-07	9.99982e-07	9.9998e-07	9.99982e-07	9.99971e-07	9.99978e-07	9.99979e-07	9.99978e-07	9.99978e-07	9.99975e-07	9.99976e-07	9.99982e-07	9.99978e-07	9.99976e-07	9.99975e-07	9.99976e-07	9.9998e-07	9.99977e-07	9.99977e-07	9.99979e-07	9.99975e-07	9.99986e-07	9.99977e-07	9.99977e-07	9.99979e-07	9.99978e-07	9.99976e-07	9.99978e-07	9.99978e-07	9.99981e-07	9.99976e-07	9.99977e-07	9.99973e-07	9.99976e-07	9.9998e-07	9.99974e-07	9.99976e-07	9.99975e-07	9.99972e-07	9.99977e-07	9.99973e-07	9.99978e-07	9.99978e-07	9.99974e-07	9.99976e-07	9.99978e-07	9.99977e-07	9.99976e-07
1.52		9.99971e-07	9.99988e-07	9.99984e-07	9.99978e-07	9.99971e-07	9.99979e-07	9.99975e-07	9.99977e-07	9.99979e-07	9.99978e-07	9.99979e-07	9.99984e-07	9.99977e-07	9.99977e-07	9.99975e-07	9.99975e-07	9.99981e-07	9.99975e-07	9.99978e-07	9.99976e-07	9.99977e-07	9.99982e-07	9.99979e-07	9.99977e-07	9.99969e-07	9.99974e-07	9.99978e-07	9.99976e-07	9.99978e-07	9.99983e-07	9.99975e-07	9.99977e-07	9.99974e-07	9.99979e-07	9.99976e-07	9.99973e-07	9.99973e-07	9.99976e-07	9.99978e-07	9.99976e-07	9.99978e-07	9.99974e-07	9.99976e-07	9.99979e-07	9.99972e-07	9.99978e-07	9.99975e-07	9.99976e-07
1.53		9.99969e-07	9.9999e-07	9.99981e-07	9.99975e-07	9.99985e-07	9.99977e-07	9.99979e-07	9.99973e-07	9.99972e-07	9.99978e-07	9.99982e-07	9.99974e-07	9.99978e-07	9.99981e-07	9.99975e-07	9.99984e-07	9.99975e-07	9.99978e-07	9.9998e-07	9.99977e-07	9.99977e-07	9.99977e-07	9.99977e-07	9.99975e-07	9.99985e-07	9.99975e-07	9.99977e-07	9.99976e-07	9.99978e-07	9.99979e-07	9.99978e-07	9.99983e-07	9.99976e-07	9.99982e-07	9.99977e-07	9.99973e-07	9.99975e-07	9.99983e-07	9.99977e-07	9.99978e-07	9.99978e-07	9.99977e-07	9.99978e-07	9.99977e-07	9.99975e-07	9.99975e-07	9.99976e-07	9.99972e-07
1.54		9.99981e-07	9.99974e-07	9.9998e-07	9.9998e-07	9.99978e-07	9.99982e-07	9.9998e-07	9.99981e-07	9.99979e-07	9.99984e-07	9.99976e-07	9.99984e-07	9.9998e-07	9.99975e-07	9.99982e-07	9.99976e-07	9.99985e-07	9.99978e-07	9.99977e-07	9.99973e-07	9.99977e-07	9.99977e-07	9.99976e-07	9.99972e-07	9.99975e-07	9.99982e-07	9.99977e-07	9.99976e-07	9.99977e-07	9.99977e-07	9.99976e-07	9.99982e-07	9.99975e-07	9.99979e-07	9.99977e-07	9.99975e-07	9.99978e-07	9.99977e-07	9.99978e-07	9.99977e-07	9.99977e-07	9.99977e-07	9.99977e-07	9.99976e-07	9.99976e-07	9.99979e-07	9.99976e-07	9.9997e-07
1.55		9.99981e-07	9.99982e-07	9.99981e-07	9.99977e-07	9.99984e-07	9.99978e-07	9.99982e-07	9.99979e-07	9.99979e-07	9.99976e-07	9.99977e-07	9.99976e-07	9.99977e-07	9.99977e-07	9.99979e-07	9.99975e-07	9.99977e-07	9.99976e-07	9.99978e-07	9.99971e-07	9.99977e-07	9.99975e-07	9.99976e-07	9.99975e-07	9.99969e-07	9.99975e-07	9.99974e-07	9.99978e-07	9.99975e-07	9.99977e-07	9.99972e-07	9.99978e-07	9.99977e-07	9.99977e-07	9.99977e-07	9.99977e-07	9.99974e-07	9.99984e-07	9.99976e-07	9.99977e-07	9.99979e-07	9.99976e-07	9.99977e-07	9.99976e-07	9.99976e-07	9.99983e-07	9.99976e-07	9.99978e-07
1.56		9.99993e-07	9.99988e-07	9.99979e-07	9.99979e-07	9.99978e-07	9.99978e-07	9.9998e-07	9.99979e-07	9.99979e-07	9.99974e-07	9.99976e-07	9.99978e-07	9.99978e-07	9.99976e-07	9.99978e-07	9.99981e-07	9.99978e-07	9.99977e-07	9.99977e-07	9.99979e-07	9.99979e-07	9.99976e-07	9.99978e-07	9.99977e-07	9.99974e-07	9.99974e-07	9.99978e-07	9.99978e-07	9.99973e-07	9.99976e-07	9.99976e-07	9.99981e-07	9.99979e-07	9.99969e-07	9.99976e-07	9.99973e-07	9.99973e-07	9.99972e-07	9.99976e-07	9.99977e-07	9.99975e-07	9.99977e-07	9.99977e-07	9.99977e-07	9.99976e-07	9.99974e-07	9.99975e-07	9.99976e-07
1.57		9.99961e-07	9.9998e-07	9.99981e-07	9.99973e-07	9.99979e-07	9.99978e-07	9.99978e-07	9.99977e-07	9.9998e-07	9.99979e-07	9.99978e-07	9.9998e-07	9.99979e-07	9.99977e-07	9.9999e-07	9.99977e-07	9.99976e-07	9.99979e-07	9.99978e-07	9.99975e-07	9.99977e-07	9.99977e-07	9.99977e-07	9.99978e-07	9.99979e-07	9.99976e-07	9.99976e-07	9.99977e-07	9.99975e-07	9.99977e-07	9.99975e-07	9.99979e-07	9.99976e-07	9.99974e-07	9.99977e-07	9.99973e-07	9.99977e-07	9.99979e-07	9.99977e-07	9.99976e-07	9.99979e-07	9.99977e-07	9.99976e-07	9.99976e-07	9.99977e-07	9.99976e-07	9.99976e-07	9.99976e-07
1.58		9.99977e-07	9.99982e-07	9.99979e-07	9.9998e-07	9.99978e-07	9.99977e-07	9.99976e-07	9.99975e-07	9.99982e-07	9.99972e-07	9.99979e-07	9.99977e-07	9.9998e-07	9.99978e-07	9.99972e-07	9.99979e-07	9.99968e-07	9.99976e-07	9.99977e-07	9.99966e-07	9.99973e-07	9.99973e-07	9.99976e-07	9.99976e-07	9.99981e-07	9.99977e-07	9.99979e-07	9.99976e-07	9.99978e-07	9.9998e-07	9.99975e-07	9.9997e-07	9.99976e-07	9.99975e-07	9.99977e-07	9.99981e-07	9.99976e-07	9.99976e-07	9.99977e-07	9.99975e-07	9.99974e-07	9.99977e-07	9.99977e-07	9.99976e-07	9.99976e-07	9.99974e-07	9.99976e-07	9.99974e-07
1.59		9.99982e-07	9.99981e-07	9.99981e-07	9.9998e-07	9.99977e-07	9.99979e-07	9.99976e-07	9.99978e-07	9.99977e-07	9.9997e-07	9.99976e-07	9.99979e-07	9.9998e-07	9.99976e-07	9.99977e-07	9.99977e-07	9.99983e-07	9.99977e-07	9.99982e-07	9.99988e-07	9.99974e-07	9.99977e-07	9.99977e-07	9.99976e-07	9.99972e-07	9.99978e-07	9.99975e-07	9.99979e-07	9.99975e-07	9.99977e-07	9.99983e-07	9.99974e-07	9.99985e-07	9.99976e-07	9.99976e-07	9.9997e-07	9.99974e-07	9.99976e-07	9.99976e-07	9.99977e-07	9.9997e-07	9.99976e-07	9.99976e-07	9.99976e-07	9.99978e-07	9.99971e-07	9.99971e-07	9.9998e-07
1.6		9.99992e-07	9.99979e-07	9.99977e-07	9.99979e-07	9.99979e-07	9.9998e-07	9.99978e-07	9.99979e-07	9.99977e-07	9.99979e-07	9.99976e-07	9.99976e-07	9.99976e-07	9.99984e-07	9.99978e-07	9.99985e-07	9.99979e-07	9.99977e-07	9.99978e-07	9.99969e-07	9.99977e-07	9.9998e-07	9.99977e-07	9.99979e-07	9.99982e-07	9.99971e-07	9.99972e-07	9.99976e-07	9.99977e-07	9.99978e-07	9.99975e-07	9.99979e-07	9.99977e-07	9.99972e-07	9.99977e-07	9.99984e-07	9.99981e-07	9.99977e-07	9.99976e-07	9.99978e-07	9.99971e-07	9.99977e-07	9.99976e-07	9.99976e-07	9.99977e-07	9.99969e-07	9.99973e-07	9.99977e-07
1.61		9.99976e-07	9.99978e-07	9.99975e-07	9.99979e-07	9.99976e-07	9.99977e-07	9.99977e-07	9.99978e-07	9.99978e-07	9.99977e-07	9.99977e-07	9.99979e-07	9.99975e-07	9.9998e-07	9.9998e-07	9.99978e-07	9.99976e-07	9.99976e-07	9.99975e-07	9.99973e-07	9.99978e-07	9.9998e-07	9.99979e-07	9.99972e-07	9.99976e-07	9.99977e-07	9.99976e-07	9.99976e-07	9.99976e-07	9.99976e-07	9.99973e-07	9.99974e-07	9.99975e-07	9.99971e-07	9.99976e-07	9.99974e-07	9.99972e-07	9.99979e-07	9.99976e-07	9.99975e-07	9.99977e-07	9.99976e-07	9.99976e-07	9.99975e-07	9.99977e-07	9.99979e-07	9.99975e-07	9.99975e-07
1.62		9.99981e-07	9.99973e-07	9.99979e-07	9.99979e-07	9.9998e-07	9.99978e-07	9.99979e-07	9.99979e-07	9.99976e-07	9.99977e-07	9.99978e-07	9.99972e-07	9.99979e-07	9.99973e-07	9.9998e-07	9.99979e-07	9.99976e-07	9.99976e-07	9.99977e-07	9.99975e-07	9.99978e-07	9.99975e-07	9.99975e-07	9.99975e-07	9.99971e-07	9.99979e-07	9.99976e-07	9.99978e-07	9.99979e-07	9.99974e-07	9.99976e-07	9.99979e-07	9.99975e-07	9.9998e-07	9.99981e-07	9.99975e-07	9.99977e-07	9.99973e-07	9.99977e-07	9.99977e-07	9.99978e-07	9.99976e-07	9.99976e-07	9.99975e-07	9.99976e-07	9.99973e-07	9.99974e-07	9.99973e-07
1.63		9.99982e-07	9.99971e-07	9.99977e-07	9.99979e-07	9.99979e-07	9.99978e-07	9.99977e-07	9.99978e-07	9.99978e-07	9.99972e-07	9.9998e-07	9.99977e-07	9.99978e-07	9.99968e-07	9.99974e-07	9.99974e-07	9.99977e-07	9.99978e-07	9.99977e-07	9.99968e-07	9.99975e-07	9.99978e-07	9.99977e-07	9.99979e-07	9.99974e-07	9.99975e-07	9.9998e-07	9.99974e-07	9.9998e-07	9.99978e-07	9.99973e-07	9.99974e-07	9.99977e-07	9.99976e-07	9.99975e-07	9.99976e-07	9.99977e-07	9.99978e-07	9.99977e-07	9.99975e-07	9.99979e-07	9.99977e-07	9.99973e-07	9.99976e-07	9.99975e-07	9.99973e-07	9.99976e-07	9.99975e-07
1.64		9.99965e-07	9.99971e-07	9.99978e-07	9.99978e-07	9.99981e-07	9.99978e-07	9.99977e-07	9.99979e-07	9.99976e-07	9.9998e-07	9.99976e-07	9.99981e-07	9.99978e-07	9.99982e-07	9.99976e-07	9.99979e-07	9.99976e-07	9.99976e-07	9.99977e-07	9.99975e-07	9.99974e-07	9.99977e-07	9.99974e-07	9.99973e-07	9.99973e-07	9.99975e-07	9.99972e-07	9.99978e-07	9.99974e-07	9.99977e-07	9.99979e-07	9.99981e-07	9.99975e-07	9.99979e-07	9.99976e-07	9.99977e-07	9.99981e-07	9.9998e-07	9.99976e-07	9.99978e-07	9.99975e-07	9.99977e-07	9.99976e-07	9.99976e-07	9.99977e-07	9.99976e-07	9.99973e-07	9.99977e-07
1.65		9.99979e-07	9.99984e-07	9.99979e-07	9.99985e-07	9.99973e-07	9.99979e-07	9.99976e-07	9.99977e-07	9.99976e-07	9.99977e-07	9.9998e-07	9.9998e-07	9.9998e-07	9.9998e-07	9.99974e-07	9.99978e-07	9.99977e-07	9.99974e-07	9.99977e-07	9.99972e-07	9.99977e-07	9.99977e-07	9.99977e-07	9.99977e-07	9.99972e-07	9.99979e-07	9.99974e-07	9.99977e-07	9.99977e-07	9.99976e-07	9.99972e-07	9.9998e-07	9.99979e-07	9.99972e-07	9.99976e-07	9.99977e-07	9.99976e-07	9.99976e-07	9.99976e-07	9.99982e-07	9.99977e-07	9.99976e-07	9.99979e-07	9.99976e-07	9.99974e-07	9.9998e-07	9.99976e-07	9.99975e-07
1.66		9.99973e-07	9.99978e-07	9.99978e-07	9.99981e-07	9.99979e-07	9.99977e-07	9.99977e-07	9.99977e-07	9.99978e-07	9.99979e-07	9.99976e-07	9.9998e-07	9.99972e-07	9.99976e-07	9.99974e-07	9.99975e-07	9.99968e-07	9.99973e-07	9.99977e-07	9.99985e-07	9.99978e-07	9.99975e-07	9.99974e-07	9.99976e-07	9.99976e-07	9.99977e-07	9.99976e-07	9.99975e-07	9.99979e-07	9.99977e-07	9.99978e-07	9.99975e-07	9.99976e-07	9.99975e-07	9.99976e-07	9.99978e-07	9.99977e-07	9.99979e-07	9.99976e-07	9.99981e-07	9.99975e-07	9.99977e-07	9.99976e-07	9.99976e-07	9.99975e-07	9.99974e-07	9.9998e-07	9.99976e-07
1.67		9.99985e-07	9.99975e-07	9.99975e-07	9.99978e-07	9.99976e-07	9.99979e-07	9.99978e-07	9.99977e-07	9.99976e-07	9.99975e-07	9.99976e-07	9.99977e-07	9.99986e-07	9.99983e-07	9.99976e-07	9.99978e-07	9.9998e-07	9.99976e-07	9.99976e-07	9.99977e-07	9.99979e-07	9.99975e-07	9.99978e-07	9.99975e-07	9.99977e-07	9.99974e-07	9.99976e-07	9.99977e-07	9.99977e-07	9.99976e-07	9.99969e-07	9.99975e-07	9.99975e-07	9.99976e-07	9.99976e-07	9.99976e-07	9.99977e-07	9.99976e-07	9.99976e-07	9.99973e-07	9.9997e-07	9.99975e-07	9.99976e-07	9.99976e-07	9.99976e-07	9.99975e-07	9.99979e-07	9.99975e-07
1.68		9.99978e-07	9.99987e-07	9.99978e-07	9.99974e-07	9.99978e-07	9.99977e-07	9.99976e-07	9.99976e-07	9.9998e-07	9.99976e-07	9.99977e-07	9.99977e-07	9.99976e-07	9.99975e-07	9.99978e-07	9.99979e-07	9.99974e-07	9.99981e-07	9.99976e-07	9.99974e-07	9.99976e-07	9.99969e-07	9.99978e-07	9.99974e-07	9.99978e-07	9.99976e-07	9.99969e-07	9.99973e-07	9.99974e-07	9.99982e-07	9.99971e-07	9.99973e-07	9.99969e-07	9.99974e-07	9.99977e-07	9.99977e-07	9.99974e-07	9.99979e-07	9.99977e-07	9.99976e-07	9.99977e-07	9.99976e-07	9.99976e-07	9.99973e-07	9.99975e-07	9.99978e-07	9.99975e-07	9.99976e-07
1.69		9.99978e-07	9.99979e-07	9.99979e-07	9.99979e-07	9.99978e-07	9.99977e-07	9.99976e-07	9.99976e-07	9.99976e-07	9.99977e-07	9.99976e-07	9.99985e-07	9.99983e-07	9.99982e-07	9.99976e-07	9.99975e-07	9.99982e-07	9.99977e-07	9.99977e-07	9.99977e-07	9.99978e-07	9.99977e-07	9.99977e-07	9.9998e-07	9.99978e-07	9.99976e-07	9.99979e-07	9.99973e-07	9.99976e-07	9.99977e-07	9.99974e-07	9.99978e-07	9.99976e-07	9.99972e-07	9.99975e-07	9.99974e-07	9.99976e-07	9.99976e-07	9.99979e-07	9.99979e-07	9.99975e-07	9.99976e-07	9.99976e-07	9.99975e-07	9.99975e-07	9.99976e-07	9.99977e-07	9.99974e-07
1.7		9.99985e-07	9.99976e-07	9.99978e-07	9.99977e-07	9.99979e-07	9.99978e-07	9.99977e-07	9.99973e-07	9.99977e-07	9.99977e-07	9.99978e-07	9.99981e-07	9.99975e-07	9.99976e-07	9.99977e-07	9.99977e-07	9.99969e-07	9.99977e-07	9.99976e-07	9.9997e-07	9.99975e-07	9.99984e-07	9.99977e-07	9.99974e-07	9.9997e-07	9.99977e-07	9.99972e-07	9.99973e-07	9.99975e-07	9.99975e-07	9.99974e-07	9.99975e-07	9.99979e-07	9.99971e-07	9.99978e-07	9.99974e-07	9.99979e-07	9.9997e-07	9.99975e-07	9.99976e-07	9.99976e-07	9.99975e-07	9.99975e-07	9.99978e-07	9.99975e-07	9.99972e-07	9.99974e-07	9.99976e-07
1.71		9.99972e-07	9.99974e-07	9.99977e-07	9.99983e-07	9.99979e-07	9.99977e-07	9.99977e-07	9.99977e-07	9.99972e-07	9.99977e-07	9.99977e-07	9.99981e-07	9.99977e-07	9.99977e-07	9.99976e-07	9.99974e-07	9.9997e-07	9.99979e-07	9.99975e-07	9.99972e-07	9.99979e-07	9.99975e-07	9.99975e-07	9.99976e-07	9.99974e-07	9.99976e-07	9.99975e-07	9.99975e-07	9.99975e-07	9.99974e-07	9.99974e-07	9.9998e-07	9.9998e-07	9.99975e-07	9.99974e-07	9.99975e-07	9.99976e-07	9.99975e-07	9.99976e-07	9.99975e-07	9.99973e-07	9.99974e-07	9.99975e-07	9.99969e-07	9.99977e-07	9.99976e-07	9.99966e-07	9.99976e-07
1.72		9.99972e-07	9.99978e-07	9.9998e-07	9.99977e-07	9.99977e-07	9.99975e-07	9.99978e-07	9.99979e-07	9.99977e-07	9.99977e-07	9.99974e-07	9.99974e-07	9.99974e-07	9.99977e-07	9.99977e-07	9.9998e-07	9.99989e-07	9.99976e-07	9.99977e-07	9.99978e-07	9.99976e-07	9.99982e-07	9.99975e-07	9.9998e-07	9.9998e-07	9.99976e-07	9.99975e-07	9.99974e-07	9.99977e-07	9.99978e-07	9.99973e-07	9.99976e-07	9.99972e-07	9.99976e-07	9.99977e-07	9.99974e-07	9.99976e-07	9.99976e-07	9.99978e-07	9.99979e-07	9.99978e-07	9.99975e-07	9.99976e-07	9.99972e-07	9.99974e-07	9.99975e-07	9.99975e-07	9.99975e-07
1.73		9.99979e-07	9.9998e-07	9.99978e-07	9.99979e-07	9.99979e-07	9.99979e-07	9.99977e-07	9.99977e-07	9.99978e-07	9.99978e-07	9.99977e-07	9.9998e-07	9.99981e-07	9.99975e-07	9.99977e-07	9.99976e-07	9.99982e-07	9.99976e-07	9.99976e-07	9.9998e-07	9.99975e-07	9.99978e-07	9.99975e-07	9.9998e-07	9.99973e-07	9.99975e-07	9.99982e-07	9.99974e-07	9.99974e-07	9.99974e-07	9.99975e-07	9.9998e-07	9.99975e-07	9.99976e-07	9.99975e-07	9.99979e-07	9.99976e-07	9.99976e-07	9.99982e-07	9.99975e-07	9.99975e-07	9.99975e-07	9.99974e-07	9.9998e-07	9.99975e-07	9.99975e-07	9.99975e-07	9.99976e-07
1.74		9.99977e-07	9.99982e-07	9.99977e-07	9.99976e-07	9.99976e-07	9.99977e-07	9.99977e-07	9.99977e-07	9.99976e-07	9.99977e-07	9.99978e-07	9.99979e-07	9.99975e-07	9.9997e-07	9.99975e-07	9.99976e-07	9.99984e-07	9.99975e-07	9.99976e-07	9.99976e-07	9.99975e-07	9.99976e-07	9.99976e-07	9.99975e-07	9.9997e-07	9.99974e-07	9.99974e-07	9.99976e-07	9.99975e-07	9.99975e-07	9.99974e-07	9.9998e-07	9.99975e-07	9.99975e-07	9.99975e-07	9.99975e-07	9.99975e-07	9.9998e-07	9.99976e-07	9.99973e-07	9.99977e-07	9.99975e-07	9.99975e-07	9.99976e-07	9.99974e-07	9.99977e-07	9.99974e-07	9.99975e-07
1.75		9.9998e-07	9.99972e-07	9.99977e-07	9.99977e-07	9.99977e-07	9.99978e-07	9.99974e-07	9.99979e-07	9.99977e-07	9.99977e-07	9.99974e-07	9.99972e-07	9.99981e-07	9.99975e-07	9.99976e-07	9.99972e-07	9.9998e-07	9.99977e-07	9.99975e-07	9.99976e-07	9.99978e-07	9.99972e-07	9.99976e-07	9.99976e-07	9.99973e-07	9.9998e-07	9.99982e-07	9.99974e-07	9.99976e-07	9.99977e-07	9.99976e-07	9.99978e-07	9.99975e-07	9.99981e-07	9.99975e-07	9.99976e-07	9.99979e-07	9.99982e-07	9.99975e-07	9.99978e-07	9.99976e-07	9.99974e-07	9.99975e-07	9.99972e-07	9.99977e-07	9.99977e-07	9.99974e-07	9.99971e-07
1.76		9.99985e-07	9.99984e-07	9.99979e-07	9.9998e-07	9.99979e-07	9.9998e-07	9.99977e-07	9.99974e-07	9.99976e-07	9.99976e-07	9.99975e-07	9.99976e-07	9.99976e-07	9.9998e-07	9.99976e-07	9.99977e-07	9.99966e-07	9.99974e-07	9.99975e-07	9.99969e-07	9.9998e-07	9.99972e-07	9.99977e-07	9.99977e-07	9.99975e-07	9.99966e-07	9.99975e-07	9.99978e-07	9.99976e-07	9.99976e-07	9.99972e-07	9.99974e-07	9.99972e-07	9.99979e-07	9.99978e-07	9.99975e-07	9.99975e-07	9.99976e-07	9.99975e-07	9.99974e-07	9.99975e-07	9.99976e-07	9.99979e-07	9.99974e-07	9.99974e-07	9.99976e-07	9.99981e-07	9.9998e-07
1.77		9.99979e-07	9.9998e-07	9.99977e-07	9.99974e-07	9.99976e-07	9.99978e-07	9.99978e-07	9.99976e-07	9.99975e-07	9.99977e-07	9.99977e-07	9.99975e-07	9.9998e-07	9.99967e-07	9.99976e-07	9.99977e-07	9.99975e-07	9.99977e-07	9.99974e-07	9.99975e-07	9.99972e-07	9.99985e-07	9.99973e-07	9.99975e-07	9.99976e-07	9.99975e-07	9.99981e-07	9.99975e-07	9.99975e-07	9.99971e-07	9.99971e-07	9.99973e-07	9.99979e-07	9.99973e-07	9.99974e-07	9.99975e-07	9.99971e-07	9.99975e-07	9.99975e-07	9.99979e-07	9.99975e-07	9.99975e-07	9.99975e-07	9.99974e-07	9.99971e-07	9.9997e-07	9.99974e-07	9.99971e-07
1.78		9.99978e-07	9.99982e-07	9.9998e-07	9.99974e-07	9.99978e-07	9.99976e-07	9.99976e-07	9.99974e-07	9.99976e-07	9.99975e-07	9.99976e-07	9.99975e-07	9.99971e-07	9.99976e-07	9.99976e-07	9.99974e-07	9.99974e-07	9.99975e-07	9.99976e-07	9.99965e-07	9.99976e-07	9.99975e-07	9.99976e-07	9.99972e-07	9.99975e-07	9.99974e-07	9.99971e-07	9.99974e-07	9.99976e-07	9.99977e-07	9.99973e-07	9.99974e-07	9.99977e-07	9.99977e-07	9.99975e-07	9.99978e-07	9.99971e-07	9.99974e-07	9.99974e-07	9.99976e-07	9.99975e-07	9.99974e-07	9.99975e-07	9.99976e-07	9.99974e-07	9.99975e-07	9.99966e-07	9.99974e-07
1.79		9.99977e-07	9.99976e-07	9.99978e-07	9.99976e-07	9.99977e-07	9.99975e-07	9.99976e-07	9.99976e-07	9.99977e-07	9.99976e-07	9.99977e-07	9.99974e-07	9.99966e-07	9.99974e-07	9.99976e-07	9.99976e-07	9.99965e-07	9.99976e-07	9.99974e-07	9.99978e-07	9.99978e-07	9.99976e-07	9.99975e-07	9.9997e-07	9.99981e-07	9.99971e-07	9.99979e-07	9.99976e-07	9.99977e-07	9.99976e-07	9.99974e-07	9.99977e-07	9.99976e-07	9.99977e-07	9.99975e-07	9.9998e-07	9.99972e-07	9.99975e-07	9.99975e-07	9.99973e-07	9.99975e-07	9.99975e-07	9.99975e-07	9.99971e-07	9.99973e-07	9.99978e-07	9.99974e-07	9.99973e-07
1.8		9.99978e-07	9.99975e-07	9.99975e-07	9.99976e-07	9.99979e-07	9.99976e-07	9.99976e-07	9.99977e-07	9.99974e-07	9.99976e-07	9.99977e-07	9.99977e-07	9.99979e-07	9.99975e-07	9.99974e-07	9.99975e-07	9.99976e-07	9.99976e-07	9.99976e-07	9.99978e-07	9.99977e-07	9.99978e-07	9.99971e-07	9.99981e-07	9.99976e-07	9.99975e-07	9.99979e-07	9.99971e-07	9.99974e-07	9.99969e-07	9.99979e-07	9.99976e-07	9.99973e-07	9.99974e-07	9.99975e-07	9.9997e-07	9.99973e-07	9.99976e-07	9.99975e-07	9.99975e-07	9.99978e-07	9.99975e-07	9.9997e-07	9.99971e-07	9.99975e-07	9.99977e-07	9.99975e-07	9.99974e-07
1.81		9.99978e-07	9.99975e-07	9.99975e-07	9.99977e-07	9.9999e-07	9.99975e-07	9.99977e-07	9.99974e-07	9.99975e-07	9.99977e-07	9.99976e-07	9.99978e-07	9.99973e-07	9.99976e-07	9.99976e-07	9.99974e-07	9.99978e-07	9.99975e-07	9.99975e-07	9.99967e-07	9.99976e-07	9.99982e-07	9.99976e-07	9.99977e-07	9.99977e-07	9.99974e-07	9.99975e-07	9.99971e-07	9.99972e-07	9.99977e-07	9.99971e-07	9.99975e-07	9.99976e-07	9.99971e-07	9.99974e-07	9.9997e-07	9.9997e-07	9.99976e-07	9.99974e-07	9.99975e-07	9.99976e-07	9.99974e-07	9.99973e-07	9.99977e-07	9.99974e-07	9.99975e-07	9.99975e-07	9.99974e-07
1.82		9.99979e-07	9.99976e-07	9.99977e-07	9.99977e-07	9.99995e-07	9.99977e-07	9.99975e-07	9.99976e-07	9.99975e-07	9.99974e-07	9.99977e-07	9.99979e-07	9.99976e-07	9.99976e-07	9.99975e-07	9.99973e-07	9.99975e-07	9.99975e-07	9.99975e-07	9.99968e-07	9.99975e-07	9.99978e-07	9.99974e-07	9.99977e-07	9.99975e-07	9.99974e-07	9.99974e-07	9.99977e-07	9.99975e-07	9.99975e-07	9.99971e-07	9.99973e-07	9.99979e-07	9.99975e-07	9.99973e-07	9.99974e-07	9.99974e-07	9.99975e-07	9.99975e-07	9.99979e-07	9.99975e-07	9.99975e-07	9.99976e-07	9.99974e-07	9.99974e-07	9.9997e-07	9.99971e-07	9.99974e-07
1.83		9.99979e-07	9.99974e-07	9.99976e-07	9.99975e-07	9.99974e-07	9.99975e-07	9.99976e-07	9.99975e-07	9.99975e-07	9.99974e-07	9.99975e-07	9.99969e-07	9.99973e-07	9.99971e-07	9.99976e-07	9.99975e-07	9.99976e-07	9.99974e-07	9.99975e-07	9.99975e-07	9.99969e-07	9.99972e-07	9.99975e-07	9.99974e-07	9.99974e-07	9.99971e-07	9.99976e-07	9.99977e-07	9.99976e-07	9.99973e-07	9.99971e-07	9.99976e-07	9.99976e-07	9.99972e-07	9.99972e-07	9.99973e-07	9.9997e-07	9.99974e-07	9.99974e-07	9.99977e-07	9.99978e-07	9.99974e-07	9.99974e-07	9.99977e-07	9.99976e-07	9.99969e-07	9.99979e-07	9.99975e-07
1.84		9.99985e-07	9.99978e-07	9.99979e-07	9.99977e-07	9.99971e-07	9.99976e-07	9.99975e-07	9.99976e-07	9.99975e-07	9.99977e-07	9.99977e-07	9.99973e-07	9.99975e-07	9.99977e-07	9.99976e-07	9.99971e-07	9.99979e-07	9.99974e-07	9.99976e-07	9.99981e-07	9.99971e-07	9.99984e-07	9.99976e-07	9.99975e-07	9.99978e-07	9.99975e-07	9.99973e-07	9.99976e-07	9.99974e-07	9.99979e-07	9.99979e-07	9.99973e-07	9.99976e-07	9.99976e-07	9.99976e-07	9.99974e-07	9.99974e-07	9.99978e-07	9.99971e-07	9.99976e-07	9.99972e-07	9.99974e-07	9.99975e-07	9.99976e-07	9.99975e-07	9.99974e-07	9.99967e-07	9.99974e-07
1.85		9.9998e-07	9.99977e-07	9.99977e-07	9.99974e-07	9.99976e-07	9.99977e-07	9.99976e-07	9.99975e-07	9.99973e-07	9.99974e-07	9.99975e-07	9.9997e-07	9.99972e-07	9.99976e-07	9.99975e-07	9.99969e-07	9.99977e-07	9.99973e-07	9.99974e-07	9.99969e-07	9.99973e-07	9.99972e-07	9.99975e-07	9.99972e-07	9.99976e-07	9.99976e-07	9.99975e-07	9.99975e-07	9.99974e-07	9.99977e-07	9.99977e-07	9.99977e-07	9.9998e-07	9.99972e-07	9.99975e-07	9.99976e-07	9.99974e-07	9.99974e-07	9.99978e-07	9.99974e-07	9.99971e-07	9.99974e-07	9.99975e-07	9.99979e-07	9.9997e-07	9.9997e-07	9.99969e-07	9.99973e-07
1.86		9.99977e-07	9.99977e-07	9.99976e-07	9.99974e-07	9.99976e-07	9.99976e-07	9.99976e-07	9.99976e-07	9.99973e-07	9.99976e-07	9.99975e-07	9.99975e-07	9.99976e-07	9.99974e-07	9.99974e-07	9.99976e-07	9.99979e-07	9.99972e-07	9.99975e-07	9.99975e-07	9.99971e-07	9.99978e-07	9.99974e-07	9.99975e-07	9.99973e-07	9.99974e-07	9.99968e-07	9.99975e-07	9.99975e-07	9.99977e-07	9.99973e-07	9.99975e-07	9.9997e-07	9.9998e-07	9.99974e-07	9.99976e-07	9.99976e-07	9.99976e-07	9.99974e-07	9.99976e-07	9.99974e-07	9.99974e-07	9.99973e-07	9.99981e-07	9.99972e-07	9.99977e-07	9.99976e-07	9.99974e-07
1.87		9.99977e-07	9.99979e-07	9.99979e-07	9.99978e-07	9.99984e-07	9.99976e-07	9.99978e-07	9.99976e-07	9.99978e-07	9.99976e-07	9.99976e-07	9.99979e-07	9.99975e-07	9.99976e-07	9.99976e-07	9.99969e-07	9.99984e-07	9.9998e-07	9.99974e-07	9.99979e-07	9.99973e-07	9.99979e-07	9.99974e-07	9.99975e-07	9.99973e-07	9.9998e-07	9.99979e-07	9.9997e-07	9.99972e-07	9.99974e-07	9.99976e-07	9.99973e-07	9.99974e-07	9.99974e-07	9.99974e-07	9.99973e-07	9.99974e-07	9.99975e-07	9.99974e-07	9.99974e-07	9.99977e-07	9.99974e-07	9.99968e-07	9.99975e-07	9.99974e-07	9.99972e-07	9.99973e-07	9.99973e-07
1.88		9.99969e-07	9.99973e-07	9.99979e-07	9.99976e-07	9.99977e-07	9.99976e-07	9.99972e-07	9.99975e-07	9.99971e-07	9.99973e-07	9.99974e-07	9.99976e-07	9.99979e-07	9.99977e-07	9.99974e-07	9.99974e-07	9.9997e-07	9.99975e-07	9.99973e-07	9.99972e-07	9.99972e-07	9.99978e-07	9.99974e-07	9.99972e-07	9.99975e-07	9.99969e-07	9.99972e-07	9.99975e-07	9.99976e-07	9.99972e-07	9.99975e-07	9.99972e-07	9.99974e-07	9.99974e-07	9.99974e-07	9.99975e-07	9.99968e-07	9.99975e-07	9.99975e-07	9.99969e-07	9.99976e-07	9.99974e-07	9.99976e-07	9.99973e-07	9.99973e-07	9.99976e-07	9.99972e-07	9.99976e-07
1.89		9.9998e-07	9.99978e-07	9.99983e-07	9.99975e-07	9.99977e-07	9.99974e-07	9.99975e-07	9.99976e-07	9.99975e-07	9.99975e-07	9.99977e-07	9.99976e-07	9.99976e-07	9.99975e-07	9.99974e-07	9.99976e-07	9.99977e-07	9.99976e-07	9.99975e-07	9.99969e-07	9.99975e-07	9.99973e-07	9.99972e-07	9.99975e-07	9.99975e-07	9.99974e-07	9.99974e-07	9.99971e-07	9.99973e-07	9.9997e-07	9.99972e-07	9.99974e-07	9.99974e-07	9.99969e-07	9.99974e-07	9.99969e-07	9.99973e-07	9.99975e-07	9.99975e-07	9.99978e-07	9.99976e-07	9.99974e-07	9.99975e-07	9.99972e-07	9.99975e-07	9.99971e-07	9.99975e-07	9.99972e-07
1.9		9.99977e-07	9.99983e-07	9.99976e-07	9.99979e-07	9.99975e-07	9.99976e-07	9.99975e-07	9.99975e-07	9.99976e-07	9.99974e-07	9.99974e-07	9.99976e-07	9.99966e-07	9.99976e-07	9.99974e-07	9.99981e-07	9.99973e-07	9.99975e-07	9.99976e-07	9.99973e-07	9.9998e-07	9.99977e-07	9.99975e-07	9.99976e-07	9.99975e-07	9.99971e-07	9.99977e-07	9.99978e-07	9.99974e-07	9.99974e-07	9.99974e-07	9.99973e-07	9.99974e-07	9.99972e-07	9.99973e-07	9.99964e-07	9.99973e-07	9.99969e-07	9.99974e-07	9.99975e-07	9.99971e-07	9.99973e-07	9.99974e-07	9.99971e-07	9.99973e-07	9.99972e-07	9.99981e-07	9.99973e-07
1.91		9.9998e-07	9.99981e-07	9.99976e-07	9.99975e-07	9.99963e-07	9.99976e-07	9.99975e-07	9.99974e-07	9.99976e-07	9.99975e-07	9.99976e-07	9.99974e-07	9.99974e-07	9.99983e-07	9.99975e-07	9.99976e-07	9.99976e-07	9.99974e-07	9.99973e-07	9.99974e-07	9.99977e-07	9.99979e-07	9.99978e-07	9.9998e-07	9.99974e-07	9.99974e-07	9.99968e-07	9.99975e-07	9.99974e-07	9.99976e-07	9.99972e-07	9.99974e-07	9.9998e-07	9.99976e-07	9.99972e-07	9.99972e-07	9.99975e-07	9.99973e-07	9.99974e-07	9.99974e-07	9.99973e-07	9.99973e-07	9.99974e-07	9.99976e-07	9.99972e-07	9.99974e-07	9.99973e-07	9.9997e-07
1.92		9.99981e-07	9.99978e-07	9.99974e-07	9.99977e-07	9.99975e-07	9.99975e-07	9.99974e-07	9.99974e-07	9.99978e-07	9.99974e-07	9.99973e-07	9.99972e-07	9.99975e-07	9.99975e-07	9.99975e-07	9.99974e-07	9.99975e-07	9.99973e-07	9.99975e-07	9.99975e-07	9.99978e-07	9.99978e-07	9.99976e-07	9.99982e-07	9.99976e-07	9.99975e-07	9.99973e-07	9.9998e-07	9.99973e-07	9.99978e-07	9.99971e-07	9.99979e-07	9.99978e-07	9.99971e-07	9.99974e-07	9.99971e-07	9.99973e-07	9.99974e-07	9.99974e-07	9.99974e-07	9.99977e-07	9.99981e-07	9.99974e-07	9.99967e-07	9.99973e-07	9.99976e-07	9.99973e-07	9.99971e-07
1.93		9.99976e-07	9.99977e-07	9.99979e-07	9.99977e-07	9.99974e-07	9.99976e-07	9.99974e-07	9.99976e-07	9.99974e-07	9.99975e-07	9.99974e-07	9.99979e-07	9.99981e-07	9.99975e-07	9.99975e-07	9.99975e-07	9.99974e-07	9.99974e-07	9.99975e-07	9.99983e-07	9.99974e-07	9.99979e-07	9.99973e-07	9.99974e-07	9.99972e-07	9.99976e-07	9.99972e-07	9.99974e-07	9.99975e-07	9.99975e-07	9.99969e-07	9.99978e-07	9.99976e-07	9.99974e-07	9.99975e-07	9.99982e-07	9.99968e-07	9.99974e-07	9.99974e-07	9.99974e-07	9.9997e-07	9.9997e-07	9.99974e-07	9.99979e-07	9.99973e-07	9.99969e-07	9.99967e-07	9.99973e-07
1.94		9.99975e-07	9.99978e-07	9.99971e-07	9.9997e-07	9.99977e-07	9.99974e-07	9.99976e-07	9.99975e-07	9.99974e-07	9.99973e-07	9.99975e-07	9.99972e-07	9.99973e-07	9.99974e-07	9.99974e-07	9.99975e-07	9.99974e-07	9.99974e-07	9.99974e-07	9.99968e-07	9.99972e-07	9.99969e-07	9.99975e-07	9.99975e-07	9.99972e-07	9.99972e-07	9.99976e-07	9.99975e-07	9.99974e-07	9.99975e-07	9.99972e-07	9.99971e-07	9.99975e-07	9.99974e-07	9.99973e-07	9.99973e-07	9.99974e-07	9.99973e-07	9.99974e-07	9.99974e-07	9.99973e-07	9.99972e-07	9.99974e-07	9.99976e-07	9.99975e-07	9.99973e-07	9.99973e-07	9.99972e-07
1.95		9.99977e-07	9.99976e-07	9.99975e-07	9.99975e-07	9.99985e-07	9.99976e-07	9.99975e-07	9.99977e-07	9.99974e-07	9.99977e-07	9.99974e-07	9.99978e-07	9.9997e-07	9.99972e-07	9.99975e-07	9.99975e-07	9.99974e-07	9.99973e-07	9.99974e-07	9.99976e-07	9.99974e-07	9.99972e-07	9.99974e-07	9.99974e-07	9.99978e-07	9.99976e-07	9.99974e-07	9.99973e-07	9.99971e-07	9.99967e-07	9.9997e-07	9.99972e-07	9.99973e-07	9.99978e-07	9.99974e-07	9.99973e-07	9.99972e-07	9.99975e-07	9.99974e-07	9.99972e-07	9.99972e-07	9.99978e-07	9.99975e-07	9.99973e-07	9.99973e-07	9.99977e-07	9.99982e-07	9.99975e-07
1.96		9.99978e-07	9.99975e-07	9.99981e-07	9.99975e-07	9.9998e-07	9.99975e-07	9.99976e-07	9.99973e-07	9.99974e-07	9.99973e-07	9.99974e-07	9.99962e-07	9.99972e-07	9.9997e-07	9.99975e-07	9.99971e-07	9.99972e-07	9.99973e-07	9.99975e-07	9.99968e-07	9.99981e-07	9.99981e-07	9.99973e-07	9.99969e-07	9.99973e-07	9.99975e-07	9.99975e-07	9.99974e-07	9.99974e-07	9.99977e-07	9.99977e-07	9.99971e-07	9.99974e-07	9.9997e-07	9.99975e-07	9.99975e-07	9.99973e-07	9.99975e-07	9.99974e-07	9.99974e-07	9.99974e-07	9.9997e-07	9.99974e-07	9.99969e-07	9.99974e-07	9.99969e-07	9.99961e-07	9.99973e-07
1.97		9.99977e-07	9.99975e-07	9.99982e-07	9.99983e-07	9.99975e-07	9.99976e-07	9.99974e-07	9.99975e-07	9.99977e-07	9.99974e-07	9.99975e-07	9.99975e-07	9.99967e-07	9.99981e-07	9.99974e-07	9.99975e-07	9.99976e-07	9.99973e-07	9.99975e-07	9.99975e-07	9.99972e-07	9.99978e-07	9.99973e-07	9.99974e-07	9.9998e-07	9.99979e-07	9.99973e-07	9.99976e-07	9.99974e-07	9.99976e-07	9.99968e-07	9.99976e-07	9.99976e-07	9.99974e-07	9.99973e-07	9.99975e-07	9.99974e-07	9.99972e-07	9.99973e-07	9.99973e-07	9.99977e-07	9.9997e-07	9.99973e-07	9.99977e-07	9.99972e-07	9.99974e-07	9.99981e-07	9.99973e-07
1.98		9.99977e-07	9.9998e-07	9.99976e-07	9.99973e-07	9.99976e-07	9.99976e-07	9.99975e-07	9.99974e-07	9.99975e-07	9.99975e-07	9.99974e-07	9.99979e-07	9.99971e-07	9.99968e-07	9.99974e-07	9.99975e-07	9.99972e-07	9.99979e-07	9.99973e-07	9.99966e-07	9.99978e-07	9.99975e-07	9.99975e-07	9.99975e-07	9.99976e-07	9.99977e-07	9.99972e-07	9.99974e-07	9.99974e-07	9.99973e-07	9.99975e-07	9.99969e-07	9.99974e-07	9.99974e-07	9.99973e-07	9.99974e-07	9.99973e-07	9.99974e-07	9.99974e-07	9.99972e-07	9.99974e-07	9.99974e-07	9.99973e-07	9.99974e-07	9.99972e-07	9.99972e-07	9.99976e-07	9.99974e-07
1.99		9.99981e-07	9.99977e-07	9.99973e-07	9.99978e-07	9.99975e-07	9.99975e-07	9.99975e-07	9.99975e-07	9.99974e-07	9.99975e-07	9.99976e-07	9.99979e-07	9.99978e-07	9.99973e-07	9.99975e-07	9.99974e-07	9.99974e-07	9.99974e-07	9.99972e-07	9.99976e-07	9.99977e-07	9.9997e-07	9.99978e-07	9.9997e-07	9.99972e-07	9.99975e-07	9.9997e-07	9.99976e-07	9.99971e-07	9.99975e-07	9.99974e-07	9.99973e-07	9.99976e-07	9.99966e-07	9.99972e-07	9.99976e-07	9.99973e-07	9.99971e-07	9.99974e-07	9.99974e-07	9.99972e-07	9.99974e-07	9.99973e-07	9.99977e-07	9.99976e-07	9.99976e-07	9.99975e-07	9.99973e-07
2		9.99977e-07	9.99979e-07	9.99983e-07	9.99977e-07	9.99976e-07	9.99976e-07	9.99976e-07	9.99977e-07	9.99974e-07	9.99975e-07	9.99973e-07	9.99975e-07	9.99974e-07	9.99974e-07	9.99974e-07	9.99974e-07	9.99971e-07	9.99974e-07	9.99973e-07	9.99976e-07	9.99974e-07	9.99973e-07	9.99967e-07	9.99972e-07	9.99976e-07	9.99976e-07	9.99972e-07	9.99974e-07	9.9997e-07	9.9998e-07	9.99973e-07	9.99976e-07	9.99974e-07	9.99973e-07	9.99973e-07	9.99974e-07	9.99972e-07	9.99977e-07	9.99972e-07	9.99973e-07	9.99971e-07	9.99972e-07	9.99973e-07	9.99971e-07	9.99973e-07	9.99967e-07	9.99974e-07	9.99973e-07
2		9.99974e-07	9.99976e-07	9.99975e-07	9.99974e-07	9.99975e-07	9.99976e-07	9.99974e-07	9.99976e-07	9.99975e-07	9.99973e-07	9.99975e-07	9.99974e-07	9.99975e-07	9.99974e-07	9.99973e-07	9.99972e-07	9.99979e-07	9.99973e-07	9.99973e-07	9.99972e-07	9.99973e-07	9.9998e-07	9.99976e-07	9.99966e-07	9.99972e-07	9.99975e-07	9.99978e-07	9.99976e-07	9.99973e-07	9.9998e-07	9.99979e-07	9.99975e-07	9.9997e-07	9.99973e-07	9.99974e-07	9.99976e-07	9.99976e-07	9.99973e-07	9.99972e-07	9.99974e-07	9.99973e-07	9.99968e-07	9.99974e-07	9.9997e-07	9.99973e-07	9.99977e-07	9.99962e-07	9.99974e-07
1.99		9.99976e-07	9.99975e-07	9.99979e-07	9.99974e-07	9.99974e-07	9.99975e-07	9.99975e-07	9.99974e-07	9.99974e-07	9.99976e-07	9.99973e-07	9.99974e-07	9.99974e-07	9.99975e-07	9.99976e-07	9.99981e-07	9.99974e-07	9.99975e-07	9.99973e-07	9.99974e-07	9.99976e-07	9.99982e-07	9.99977e-07	9.99973e-07	9.99974e-07	9.9997e-07	9.99973e-07	9.99972e-07	9.99972e-07	9.99972e-07	9.99974e-07	9.99972e-07	9.99973e-07	9.99974e-07	9.99973e-07	9.99977e-07	9.99973e-07	9.99975e-07	9.99973e-07	9.99972e-07	9.99976e-07	9.99972e-07	9.99971e-07	9.99969e-07	9.99973e-07	9.99972e-07	9.99978e-07	9.99977e-07
1.98		9.99977e-07	9.99974e-07	9.99977e-07	9.99974e-07	9.99976e-07	9.99975e-07	9.99974e-07	9.99974e-07	9.99976e-07	9.99976e-07	9.99973e-07	9.99976e-07	9.99975e-07	9.99974e-07	9.99976e-07	9.99974e-07	9.99974e-07	9.99973e-07	9.99974e-07	9.99974e-07	9.99974e-07	9.99981e-07	9.99976e-07	9.99969e-07	9.99977e-07	9.99975e-07	9.99974e-07	9.99973e-07	9.99975e-07	9.99971e-07	9.99971e-07	9.99973e-07	9.99976e-07	9.99973e-07	9.99973e-07	9.99977e-07	9.99975e-07	9.99974e-07	9.99973e-07	9.99976e-07	9.99969e-07	9.99974e-07	9.99972e-07	9.99967e-07	9.99973e-07	9.99971e-07	9.99973e-07	9.99972e-07
1.97		9.9998e-07	9.99979e-07	9.99977e-07	9.99975e-07	9.99977e-07	9.99976e-07	9.99975e-07	9.99974e-07	9.99974e-07	9.99974e-07	9.99973e-07	9.99975e-07	9.99977e-07	9.99973e-07	9.99976e-07	9.99978e-07	9.99972e-07	9.99973e-07	9.99974e-07	9.99971e-07	9.99975e-07	9.99966e-07	9.99975e-07	9.9997e-07	9.99971e-07	9.99973e-07	9.99979e-07	9.99973e-07	9.99973e-07	9.99975e-07	9.99974e-07	9.9998e-07	9.99974e-07	9.99974e-07	9.99974e-07	9.99974e-07	9.99973e-07	9.99975e-07	9.99973e-07	9.99973e-07	9.99973e-07	9.99974e-07	9.99974e-07	9.99969e-07	9.99973e-07	9.99974e-07	9.99968e-07	9.99972e-07
1.96		9.9997e-07	9.99977e-07	9.99979e-07	9.99975e-07	9.99974e-07	9.99976e-07	9.99976e-07	9.99975e-07	9.99976e-07	9.99976e-07	9.99975e-07	9.99973e-07	9.99985e-07	9.99976e-07	9.99973e-07	9.99975e-07	9.99972e-07	9.99974e-07	9.99975e-07	9.99975e-07	9.99971e-07	9.99978e-07	9.99973e-07	9.99975e-07	9.99975e-07	9.99975e-07	9.99971e-07	9.99974e-07	9.99976e-07	9.99972e-07	9.99974e-07	9.99974e-07	9.99972e-07	9.99976e-07	9.99973e-07	9.99967e-07	9.99977e-07	9.99973e-07	9.99974e-07	9.99972e-07	9.99977e-07	9.9997e-07	9.99974e-07	9.99973e-07	9.99973e-07	9.99976e-07	9.99974e-07	9.99973e-07
1.95		9.99982e-07	9.99976e-07	9.99975e-07	9.99976e-07	9.99976e-07	9.99976e-07	9.99974e-07	9.99974e-07	9.99977e-07	9.99975e-07	9.99977e-07	9.99971e-07	9.99972e-07	9.99973e-07	9.99978e-07	9.99975e-07	9.99976e-07	9.99974e-07	9.99975e-07	9.99983e-07	9.99971e-07	9.9997e-07	9.9997e-07	9.99976e-07	9.99975e-07	9.99974e-07	9.99978e-07	9.99973e-07	9.99974e-07	9.99971e-07	9.9998e-07	9.99976e-07	9.99973e-07	9.99974e-07	9.99973e-07	9.99978e-07	9.99974e-07	9.99968e-07	9.99971e-07	9.99974e-07	9.99972e-07	9.99974e-07	9.9998e-07	9.99965e-07	9.99974e-07	9.99975e-07	9.99972e-07	9.99971e-07
1.94		9.99977e-07	9.99981e-07	9.99978e-07	9.99976e-07	9.99977e-07	9.99974e-07	9.99977e-07	9.99975e-07	9.99974e-07	9.99975e-07	9.99975e-07	9.99975e-07	9.99968e-07	9.99977e-07	9.99977e-07	9.99971e-07	9.99975e-07	9.99974e-07	9.99974e-07	9.99974e-07	9.99974e-07	9.99973e-07	9.99971e-07	9.99971e-07	9.99977e-07	9.99972e-07	9.99972e-07	9.99975e-07	9.99972e-07	9.99974e-07	9.99972e-07	9.99969e-07	9.99975e-07	9.99977e-07	9.99973e-07	9.99974e-07	9.99973e-07	9.99972e-07	9.99971e-07	9.99973e-07	9.99977e-07	9.9998e-07	9.99973e-07	9.99975e-07	9.99971e-07	9.99974e-07	9.99971e-07	9.99973e-07
1.93		9.99977e-07	9.99976e-07	9.99976e-07	9.99975e-07	9.99972e-07	9.99975e-07	9.99975e-07	9.99976e-07	9.99976e-07	9.99976e-07	9.99973e-07	9.99978e-07	9.99976e-07	9.99974e-07	9.99966e-07	9.9997e-07	9.99975e-07	9.99973e-07	9.99974e-07	9.99976e-07	9.99974e-07	9.99978e-07	9.99974e-07	9.99973e-07	9.99979e-07	9.99975e-07	9.99975e-07	9.99973e-07	9.99975e-07	9.99971e-07	9.9997e-07	9.99977e-07	9.99975e-07	9.99979e-07	9.99974e-07	9.99973e-07	9.99973e-07	9.99974e-07	9.99975e-07	9.99975e-07	9.99971e-07	9.99977e-07	9.9998e-07	9.99973e-07	9.99975e-07	9.9997e-07	9.99972e-07	9.99973e-07
1.92		9.99978e-07	9.99979e-07	9.99977e-07	9.99973e-07	9.99977e-07	9.99976e-07	9.99974e-07	9.99974e-07	9.99974e-07	9.99975e-07	9.99973e-07	9.99974e-07	9.9998e-07	9.99976e-07	9.99976e-07	9.99974e-07	9.99973e-07	9.99976e-07	9.99976e-07	9.99971e-07	9.99976e-07	9.99973e-07	9.99976e-07	9.99974e-07	9.99974e-07	9.99973e-07	9.99971e-07	9.99975e-07	9.99974e-07	9.99976e-07	9.99976e-07	9.99975e-07	9.99973e-07	9.9997e-07	9.99974e-07	9.99971e-07	9.99974e-07	9.99971e-07	9.99973e-07	9.99975e-07	9.99973e-07	9.99974e-07	9.99973e-07	9.99972e-07	9.99973e-07	9.99979e-07	9.99973e-07	9.99974e-07
1.91		9.99979e-07	9.99978e-07	9.99976e-07	9.99977e-07	9.99975e-07	9.99975e-07	9.99974e-07	9.99976e-07	9.99975e-07	9.99976e-07	9.99975e-07	9.99969e-07	9.99969e-07	9.99975e-07	9.99977e-07	9.99976e-07	9.99969e-07	9.99974e-07	9.99974e-07	9.99963e-07	9.99975e-07	9.99971e-07	9.99975e-07	9.99977e-07	9.99974e-07	9.99976e-07	9.99977e-07	9.99975e-07	9.99974e-07	9.99972e-07	9.99974e-07	9.99976e-07	9.99976e-07	9.99977e-07	9.99975e-07	9.99975e-07	9.99976e-07	9.99968e-07	9.99972e-07	9.99974e-07	9.99974e-07	9.99974e-07	9.99975e-07	9.99976e-07	9.99973e-07	9.99973e-07	9.99975e-07	9.99977e-07
1.9		9.99976e-07	9.99978e-07	9.99979e-07	9.99976e-07	9.99973e-07	9.99976e-07	9.99975e-07	9.99975e-07	9.99975e-07	9.99977e-07	9.99976e-07	9.99974e-07	9.9998e-07	9.99977e-07	9.99975e-07	9.99979e-07	9.99977e-07	9.99973e-07	9.99976e-07	9.99971e-07	9.99976e-07	9.9997e-07	9.9998e-07	9.99975e-07	9.99972e-07	9.99974e-07	9.99975e-07	9.99974e-07	9.99975e-07	9.99979e-07	9.99977e-07	9.99975e-07	9.99975e-07	9.99978e-07	9.99975e-07	9.99973e-07	9.99982e-07	9.99977e-07	9.99975e-07	9.99974e-07	9.99973e-07	9.99975e-07	9.99974e-07	9.9997e-07	9.99974e-07	9.99973e-07	9.99973e-07	9.99974e-07
1.89		9.9998e-07	9.99979e-07	9.99979e-07	9.99976e-07	9.99977e-07	9.99978e-07	9.99973e-07	9.99975e-07	9.99974e-07	9.99975e-07	9.99976e-07	9.99977e-07	9.99975e-07	9.99976e-07	9.99973e-07	9.99972e-07	9.99981e-07	9.99974e-07	9.99974e-07	9.99974e-07	9.99975e-07	9.99974e-07	9.99973e-07	9.99974e-07	9.99977e-07	9.99975e-07	9.99971e-07	9.99975e-07	9.99975e-07	9.99978e-07	9.99974e-07	9.99971e-07	9.99976e-07	9.99981e-07	9.99975e-07	9.99973e-07	9.99971e-07	9.99975e-07	9.99972e-07	9.99974e-07	9.99974e-07	9.99973e-07	9.99974e-07	9.99974e-07	9.99974e-07	9.99972e-07	9.99973e-07	9.99972e-07
1.88		9.99982e-07	9.9998e-07	9.99977e-07	9.99976e-07	9.99977e-07	9.99977e-07	9.99978e-07	9.99976e-07	9.99974e-07	9.99972e-07	9.99974e-07	9.99981e-07	9.99977e-07	9.99975e-07	9.99975e-07	9.99976e-07	9.99969e-07	9.9998e-07	9.99974e-07	9.99963e-07	9.99979e-07	9.99986e-07	9.99976e-07	9.99976e-07	9.99972e-07	9.99978e-07	9.99967e-07	9.99975e-07	9.99974e-07	9.99972e-07	9.99974e-07	9.99981e-07	9.99975e-07	9.99976e-07	9.99975e-07	9.99972e-07	9.99973e-07	9.99974e-07	9.99976e-07	9.99974e-07	9.99974e-07	9.9997e-07	9.99972e-07	9.99977e-07	9.99975e-07	9.99977e-07	9.99979e-07	9.99974e-07
1.87		9.99973e-07	9.99975e-07	9.99975e-07	9.99974e-07	9.99975e-07	9.99976e-07	9.99975e-07	9.99976e-07	9.99974e-07	9.99976e-07	9.99976e-07	9.9997e-07	9.99974e-07	9.99974e-07	9.99979e-07	9.99975e-07	9.99974e-07	9.99971e-07	9.99975e-07	9.99965e-07	9.99979e-07	9.99974e-07	9.99976e-07	9.99975e-07	9.99971e-07	9.99973e-07	9.99977e-07	9.99975e-07	9.99977e-07	9.99975e-07	9.99974e-07	9.9997e-07	9.9997e-07	9.99976e-07	9.99973e-07	9.99969e-07	9.99974e-07	9.99976e-07	9.99973e-07	9.99975e-07	9.99975e-07	9.99972e-07	9.99974e-07	9.99979e-07	9.99976e-07	9.99973e-07	9.99972e-07	9.99975e-07
1.86		9.9997e-07	9.99976e-07	9.99982e-07	9.99976e-07	9.99977e-07	9.99977e-07	9.99976e-07	9.99976e-07	9.99974e-07	9.99976e-07	9.99974e-07	9.99975e-07	9.99975e-07	9.99975e-07	9.99979e-07	9.99976e-07	9.99971e-07	9.99974e-07	9.99974e-07	9.99966e-07	9.9998e-07	9.99974e-07	9.99972e-07	9.9997e-07	9.99976e-07	9.99973e-07	9.99976e-07	9.99974e-07	9.99975e-07	9.99974e-07	9.99975e-07	9.99973e-07	9.99974e-07	9.99974e-07	9.99974e-07	9.99975e-07	9.99975e-07	9.99975e-07	9.99975e-07	9.99975e-07	9.99979e-07	9.99974e-07	9.99972e-07	9.9998e-07	9.99974e-07	9.9997e-07	9.99973e-07	9.99973e-07
1.85		9.99979e-07	9.99978e-07	9.99975e-07	9.99978e-07	9.99975e-07	9.99976e-07	9.99976e-07	9.99976e-07	9.99977e-07	9.99971e-07	9.99975e-07	9.99972e-07	9.99974e-07	9.99975e-07	9.99971e-07	9.99973e-07	9.99978e-07	9.99978e-07	9.99976e-07	9.99972e-07	9.9997e-07	9.99964e-07	9.99975e-07	9.99982e-07	9.99975e-07	9.99974e-07	9.99974e-07	9.99974e-07	9.99975e-07	9.99981e-07	9.99978e-07	9.99973e-07	9.99979e-07	9.99978e-07	9.99977e-07	9.99973e-07	9.99971e-07	9.99974e-07	9.99975e-07	9.99974e-07	9.99971e-07	9.99969e-07	9.99975e-07	9.99973e-07	9.99971e-07	9.99977e-07	9.99973e-07	9.99974e-07
1.84		9.99979e-07	9.99976e-07	9.9998e-07	9.99977e-07	9.99977e-07	9.99977e-07	9.99976e-07	9.99976e-07	9.99976e-07	9.99976e-07	9.99977e-07	9.99977e-07	9.99976e-07	9.99975e-07	9.99971e-07	9.99973e-07	9.99977e-07	9.99975e-07	9.99974e-07	9.99975e-07	9.9997e-07	9.99976e-07	9.99976e-07	9.9998e-07	9.99976e-07	9.99974e-07	9.9997e-07	9.99974e-07	9.99976e-07	9.99979e-07	9.99973e-07	9.99973e-07	9.99971e-07	9.9997e-07	9.99974e-07	9.99974e-07	9.9997e-07	9.99972e-07	9.99972e-07	9.99976e-07	9.99978e-07	9.99975e-07	9.99973e-07	9.99977e-07	9.99976e-07	9.99975e-07	9.99968e-07	9.99972e-07
1.83		9.99978e-07	9.99978e-07	9.99977e-07	9.99978e-07	9.99976e-07	9.99976e-07	9.99977e-07	9.99976e-07	9.99974e-07	9.99977e-07	9.99973e-07	9.99984e-07	9.99975e-07	9.99976e-07	9.99986e-07	9.99981e-07	9.99975e-07	9.99975e-07	9.99974e-07	9.9998e-07	9.99979e-07	9.99972e-07	9.9998e-07	9.99978e-07	9.99975e-07	9.99975e-07	9.99977e-07	9.99974e-07	9.99975e-07	9.9998e-07	9.99975e-07	9.99976e-07	9.9998e-07	9.99974e-07	9.99975e-07	9.99975e-07	9.99975e-07	9.99977e-07	9.99973e-07	9.99974e-07	9.99969e-07	9.99974e-07	9.99976e-07	9.99974e-07	9.99975e-07	9.99974e-07	9.99971e-07	9.99978e-07
1.82		9.99981e-07	9.99971e-07	9.99975e-07	9.9996e-07	9.99979e-07	9.99977e-07	9.99976e-07	9.99975e-07	9.99976e-07	9.99975e-07	9.99976e-07	9.99975e-07	9.99977e-07	9.99976e-07	9.99966e-07	9.99969e-07	9.99965e-07	9.99976e-07	9.99976e-07	9.99978e-07	9.99982e-07	9.99977e-07	9.99976e-07	9.99974e-07	9.99976e-07	9.99974e-07	9.99975e-07	9.99976e-07	9.99976e-07	9.99979e-07	9.99977e-07	9.99974e-07	9.99971e-07	9.99974e-07	9.99973e-07	9.99973e-07	9.99972e-07	9.9998e-07	9.99974e-07	9.99974e-07	9.99977e-07	9.99982e-07	9.99974e-07	9.99972e-07	9.99974e-07	9.99976e-07	9.99975e-07	9.99973e-07
1.81		9.99988e-07	9.9998e-07	9.99976e-07	9.99976e-07	9.9998e-07	9.99977e-07	9.99975e-07	9.99975e-07	9.99976e-07	9.99977e-07	9.99976e-07	9.99977e-07	9.99976e-07	9.99977e-07	9.99975e-07	9.99978e-07	9.99974e-07	9.99979e-07	9.99974e-07	9.99975e-07	9.99983e-07	9.99978e-07	9.99978e-07	9.99976e-07	9.99976e-07	9.99975e-07	9.99972e-07	9.99976e-07	9.99975e-07	9.99977e-07	9.99973e-07	9.99975e-07	9.9998e-07	9.99977e-07	9.99976e-07	9.99975e-07	9.99977e-07	9.99978e-07	9.99976e-07	9.99974e-07	9.99976e-07	9.99971e-07	9.99974e-07	9.99971e-07	9.99974e-07	9.99976e-07	9.99976e-07	9.99974e-07
1.8		9.99977e-07	9.99982e-07	9.99977e-07	9.99977e-07	9.99976e-07	9.99976e-07	9.99976e-07	9.99976e-07	9.99976e-07	9.99977e-07	9.99975e-07	9.99975e-07	9.99976e-07	9.99976e-07	9.99976e-07	9.99976e-07	9.9997e-07	9.99973e-07	9.99976e-07	9.99981e-07	9.99974e-07	9.9998e-07	9.99975e-07	9.99974e-07	9.99978e-07	9.99975e-07	9.99974e-07	9.99976e-07	9.99975e-07	9.99973e-07	9.99978e-07	9.99975e-07	9.99971e-07	9.99977e-07	9.99974e-07	9.99976e-07	9.99974e-07	9.99977e-07	9.99972e-07	9.99974e-07	9.99976e-07	9.99971e-07	9.99975e-07	9.99977e-07	9.99975e-07	9.9997e-07	9.99979e-07	9.99972e-07
1.79		9.99979e-07	9.99973e-07	9.99975e-07	9.99978e-07	9.99974e-07	9.99976e-07	9.99977e-07	9.99976e-07	9.99976e-07	9.99978e-07	9.99976e-07	9.99972e-07	9.99984e-07	9.99976e-07	9.99974e-07	9.99975e-07	9.99972e-07	9.99973e-07	9.99975e-07	9.9997e-07	9.99973e-07	9.99972e-07	9.99975e-07	9.99971e-07	9.99976e-07	9.99975e-07	9.99974e-07	9.99975e-07	9.99976e-07	9.9998e-07	9.99971e-07	9.99977e-07	9.99974e-07	9.99974e-07	9.99974e-07	9.99975e-07	9.99975e-07	9.99974e-07	9.99976e-07	9.99975e-07	9.99974e-07	9.99974e-07	9.99975e-07	9.99975e-07	9.99974e-07	9.9997e-07	9.99973e-07	9.99976e-07
1.78		9.99974e-07	9.99977e-07	9.99976e-07	9.99975e-07	9.99978e-07	9.99976e-07	9.99976e-07	9.99977e-07	9.99978e-07	9.99975e-07	9.99976e-07	9.9998e-07	9.99979e-07	9.99976e-07	9.99975e-07	9.99974e-07	9.99972e-07	9.99976e-07	9.99974e-07	9.99968e-07	9.99973e-07	9.99969e-07	9.99976e-07	9.99978e-07	9.99974e-07	9.99976e-07	9.99978e-07	9.99979e-07	9.99975e-07	9.99978e-07	9.99976e-07	9.99982e-07	9.99967e-07	9.99972e-07	9.99976e-07	9.99976e-07	9.99976e-07	9.99976e-07	9.99978e-07	9.99978e-07	9.99978e-07	9.99973e-07	9.99975e-07	9.99969e-07	9.99974e-07	9.99975e-07	9.99978e-07	9.99975e-07
1.77		9.99976e-07	9.99976e-07	9.99978e-07	9.99976e-07	9.99976e-07	9.99976e-07	9.99976e-07	9.99976e-07	9.99977e-07	9.99975e-07	9.99976e-07	9.99968e-07	9.99979e-07	9.99977e-07	9.99977e-07	9.9998e-07	9.9998e-07	9.99973e-07	9.99976e-07	9.9997e-07	9.99973e-07	9.99975e-07	9.99974e-07	9.99972e-07	9.99973e-07	9.99976e-07	9.99972e-07	9.99972e-07	9.99976e-07	9.99971e-07	9.99981e-07	9.99979e-07	9.99978e-07	9.99975e-07	9.99974e-07	9.99975e-07	9.99975e-07	9.99978e-07	9.99974e-07	9.99976e-07	9.99972e-07	9.99972e-07	9.99976e-07	9.99973e-07	9.99977e-07	9.99976e-07	9.99977e-07	9.99972e-07
1.76		9.9998e-07	9.99972e-07	9.99976e-07	9.99977e-07	9.99977e-07	9.99976e-07	9.99976e-07	9.99977e-07	9.99975e-07	9.99978e-07	9.99976e-07	9.99978e-07	9.99976e-07	9.99976e-07	9.99977e-07	9.99975e-07	9.99978e-07	9.99967e-07	9.99976e-07	9.99967e-07	9.99972e-07	9.99981e-07	9.99976e-07	9.99983e-07	9.99981e-07	9.99976e-07	9.99975e-07	9.99977e-07	9.99975e-07	9.99972e-07	9.99977e-07	9.9997e-07	9.99975e-07	9.99972e-07	9.99976e-07	9.99975e-07	9.99975e-07	9.99976e-07	9.99973e-07	9.99976e-07	9.99973e-07	9.99976e-07	9.99975e-07	9.99975e-07	9.99973e-07	9.99972e-07	9.99975e-07	9.99976e-07
1.75		9.9998e-07	9.99977e-07	9.99979e-07	9.99977e-07	9.99978e-07	9.99976e-07	9.99976e-07	9.99977e-07	9.99979e-07	9.9997e-07	9.99976e-07	9.99978e-07	9.99975e-07	9.99976e-07	9.99976e-07	9.99977e-07	9.99975e-07	9.99977e-07	9.99976e-07	9.99979e-07	9.99974e-07	9.99978e-07	9.99975e-07	9.99976e-07	9.99976e-07	9.99977e-07	9.9998e-07	9.99976e-07	9.99979e-07	9.9997e-07	9.99978e-07	9.99976e-07	9.99976e-07	9.99974e-07	9.99975e-07	9.99975e-07	9.99973e-07	9.99975e-07	9.99978e-07	9.99975e-07	9.99974e-07	9.99982e-07	9.99975e-07	9.99976e-07	9.99975e-07	9.99974e-07	9.99975e-07	9.99975e-07
1.74		9.99976e-07	9.99977e-07	9.99976e-07	9.99977e-07	9.99978e-07	9.99979e-07	9.99976e-07	9.99976e-07	9.99975e-07	9.99975e-07	9.99976e-07	9.99977e-07	9.99975e-07	9.99977e-07	9.99976e-07	9.99981e-07	9.99981e-07	9.99975e-07	9.99975e-07	9.99974e-07	9.99981e-07	9.99977e-07	9.99976e-07	9.99974e-07	9.9997e-07	9.99976e-07	9.99977e-07	9.99974e-07	9.99977e-07	9.99975e-07	9.99975e-07	9.99983e-07	9.99977e-07	9.99972e-07	9.99975e-07	9.99975e-07	9.99976e-07	9.99976e-07	9.99976e-07	9.99981e-07	9.99975e-07	9.99975e-07	9.99975e-07	9.99968e-07	9.99975e-07	9.99973e-07	9.99971e-07	9.99974e-07
1.73		9.99981e-07	9.99971e-07	9.99976e-07	9.99978e-07	9.99978e-07	9.99978e-07	9.99976e-07	9.99977e-07	9.99976e-07	9.99977e-07	9.99977e-07	9.99978e-07	9.99975e-07	9.99976e-07	9.99977e-07	9.99982e-07	9.99981e-07	9.99976e-07	9.99974e-07	9.99981e-07	9.99978e-07	9.99982e-07	9.99976e-07	9.99978e-07	9.99974e-07	9.99975e-07	9.99979e-07	9.99976e-07	9.99969e-07	9.99973e-07	9.99976e-07	9.99976e-07	9.99973e-07	9.9997e-07	9.99975e-07	9.99977e-07	9.99974e-07	9.99974e-07	9.99978e-07	9.99981e-07	9.99979e-07	9.99977e-07	9.99975e-07	9.9998e-07	9.99975e-07	9.9997e-07	9.99975e-07	9.99977e-07
1.72		9.99982e-07	9.99983e-07	9.99979e-07	9.99976e-07	9.99977e-07	9.99976e-07	9.99977e-07	9.99977e-07	9.99976e-07	9.99979e-07	9.99977e-07	9.99977e-07	9.99984e-07	9.99976e-07	9.99969e-07	9.99975e-07	9.99978e-07	9.99976e-07	9.99976e-07	9.99982e-07	9.99973e-07	9.99978e-07	9.99978e-07	9.9997e-07	9.99979e-07	9.99975e-07	9.99974e-07	9.9998e-07	9.99975e-07	9.99976e-07	9.99975e-07	9.99976e-07	9.99975e-07	9.99973e-07	9.99972e-07	9.99975e-07	9.99975e-07	9.99982e-07	9.99973e-07	9.99975e-07	9.99975e-07	9.99971e-07	9.99975e-07	9.99975e-07	9.99975e-07	9.99973e-07	9.99976e-07	9.99974e-07
1.71		9.99978e-07	9.99978e-07	9.99977e-07	9.9998e-07	9.99978e-07	9.99977e-07	9.99975e-07	9.99976e-07	9.99976e-07	9.99977e-07	9.99975e-07	9.99976e-07	9.99973e-07	9.99977e-07	9.99977e-07	9.99972e-07	9.99976e-07	9.99975e-07	9.99976e-07	9.99976e-07	9.99972e-07	9.99972e-07	9.99975e-07	9.99981e-07	9.99976e-07	9.9997e-07	9.99977e-07	9.99976e-07	9.99974e-07	9.99972e-07	9.99973e-07	9.99976e-07	9.99977e-07	9.99981e-07	9.99975e-07	9.99976e-07	9.99978e-07	9.99976e-07	9.99975e-07	9.99975e-07	9.99974e-07	9.99977e-07	9.99976e-07	9.99981e-07	9.99974e-07	9.99974e-07	9.99977e-07	9.99975e-07
1.7		9.9998e-07	9.9998e-07	9.99977e-07	9.9998e-07	9.99977e-07	9.99979e-07	9.99976e-07	9.99976e-07	9.99977e-07	9.99978e-07	9.99975e-07	9.9997e-07	9.99972e-07	9.99976e-07	9.99976e-07	9.99973e-07	9.99982e-07	9.9997e-07	9.99976e-07	9.9998e-07	9.99974e-07	9.9998e-07	9.99978e-07	9.99977e-07	9.99972e-07	9.99977e-07	9.99975e-07	9.99976e-07	9.99977e-07	9.9998e-07	9.99978e-07	9.99976e-07	9.99975e-07	9.99977e-07	9.9997e-07	9.99975e-07	9.99975e-07	9.99976e-07	9.99976e-07	9.99976e-07	9.99975e-07	9.99977e-07	9.99974e-07	9.99979e-07	9.99976e-07	9.99975e-07	9.99979e-07	9.99976e-07
1.69		9.99977e-07	9.99983e-07	9.9998e-07	9.99978e-07	9.99979e-07	9.99979e-07	9.99977e-07	9.99976e-07	9.99974e-07	9.99977e-07	9.99977e-07	9.99978e-07	9.9998e-07	9.99976e-07	9.99976e-07	9.99977e-07	9.9997e-07	9.99983e-07	9.99976e-07	9.99972e-07	9.9998e-07	9.99976e-07	9.99974e-07	9.99971e-07	9.99981e-07	9.99977e-07	9.99976e-07	9.99978e-07	9.99976e-07	9.99976e-07	9.99976e-07	9.99974e-07	9.99979e-07	9.99981e-07	9.99975e-07	9.99975e-07	9.99977e-07	9.99978e-07	9.99976e-07	9.99971e-07	9.99975e-07	9.99977e-07	9.99976e-07	9.99974e-07	9.99977e-07	9.9997e-07	9.99976e-07	9.99976e-07
1.68		9.99985e-07	9.99986e-07	9.99977e-07	9.99978e-07	9.99978e-07	9.99976e-07	9.99977e-07	9.99977e-07	9.99978e-07	9.9998e-07	9.99977e-07	9.99978e-07	9.99968e-07	9.99977e-07	9.99976e-07	9.99979e-07	9.99986e-07	9.9998e-07	9.99975e-07	9.99969e-07	9.99973e-07	9.99984e-07	9.99976e-07	9.99979e-07	9.99976e-07	9.99976e-07	9.9998e-07	9.99976e-07	9.99973e-07	9.99971e-07	9.99974e-07	9.99981e-07	9.99974e-07	9.99977e-07	9.99976e-07	9.99976e-07	9.99977e-07	9.99974e-07	9.99976e-07	9.99976e-07	9.99976e-07	9.99976e-07	9.99975e-07	9.99976e-07	9.99977e-07	9.99978e-07	9.99975e-07	9.99977e-07
1.67		9.99984e-07	9.99984e-07	9.99978e-07	9.99977e-07	9.99977e-07	9.99976e-07	9.99979e-07	9.99978e-07	9.99977e-07	9.99975e-07	9.99979e-07	9.99973e-07	9.99973e-07	9.99977e-07	9.99977e-07	9.99974e-07	9.9997e-07	9.99976e-07	9.99975e-07	9.99974e-07	9.99981e-07	9.99978e-07	9.99975e-07	9.9997e-07	9.99979e-07	9.99973e-07	9.99978e-07	9.99975e-07	9.99972e-07	9.99973e-07	9.99979e-07	9.99979e-07	9.99973e-07	9.99974e-07	9.99977e-07	9.99978e-07	9.99976e-07	9.99977e-07	9.99975e-07	9.99976e-07	9.99974e-07	9.99975e-07	9.99975e-07	9.99976e-07	9.99976e-07	9.99973e-07	9.99976e-07	9.99974e-07
1.66		9.99977e-07	9.99982e-07	9.99979e-07	9.99979e-07	9.99977e-07	9.99979e-07	9.99976e-07	9.99976e-07	9.99979e-07	9.99979e-07	9.99979e-07	9.99982e-07	9.99978e-07	9.99979e-07	9.99979e-07	9.99979e-07	9.99981e-07	9.99976e-07	9.99977e-07	9.99979e-07	9.99978e-07	9.99972e-07	9.99976e-07	9.99978e-07	9.99977e-07	9.99977e-07	9.99977e-07	9.99977e-07	9.99977e-07	9.99981e-07	9.99977e-07	9.99977e-07	9.99972e-07	9.99977e-07	9.9998e-07	9.99978e-07	9.99973e-07	9.99975e-07	9.99975e-07	9.99975e-07	9.99974e-07	9.99975e-07	9.99975e-07	9.99976e-07	9.99974e-07	9.99972e-07	9.99979e-07	9.99974e-07
1.65		9.99978e-07	9.9998e-07	9.99979e-07	9.9998e-07	9.99978e-07	9.99978e-07	9.99976e-07	9.99979e-07	9.99976e-07	9.99967e-07	9.99978e-07	9.99978e-07	9.99976e-07	9.99978e-07	9.99976e-07	9.99978e-07	9.99974e-07	9.99973e-07	9.99977e-07	9.99974e-07	9.99975e-07	9.99983e-07	9.99974e-07	9.99979e-07	9.99976e-07	9.99975e-07	9.99979e-07	9.99976e-07	9.99978e-07	9.99976e-07	9.99976e-07	9.9998e-07	9.99981e-07	9.99984e-07	9.99977e-07	9.99975e-07	9.99976e-07	9.99974e-07	9.99976e-07	9.99975e-07	9.99977e-07	9.99975e-07	9.99978e-07	9.99972e-07	9.99976e-07	9.9997e-07	9.99974e-07	9.99976e-07
1.64		9.99978e-07	9.99976e-07	9.99979e-07	9.99977e-07	9.99977e-07	9.99977e-07	9.99977e-07	9.99977e-07	9.99979e-07	9.99977e-07	9.99979e-07	9.9997e-07	9.99987e-07	9.99976e-07	9.99975e-07	9.99976e-07	9.99981e-07	9.99973e-07	9.99976e-07	9.99972e-07	9.99976e-07	9.99984e-07	9.99978e-07	9.99977e-07	9.99976e-07	9.99977e-07	9.9998e-07	9.99974e-07	9.99976e-07	9.99975e-07	9.99976e-07	9.99981e-07	9.99979e-07	9.99983e-07	9.99976e-07	9.99977e-07	9.9997e-07	9.99977e-07	9.99976e-07	9.99971e-07	9.99972e-07	9.99971e-07	9.99976e-07	9.99975e-07	9.99977e-07	9.99976e-07	9.99979e-07	9.99977e-07
1.63		9.99971e-07	9.9998e-07	9.99976e-07	9.99977e-07	9.99978e-07	9.99978e-07	9.99977e-07	9.99978e-07	9.99978e-07	9.99977e-07	9.99977e-07	9.99971e-07	9.99978e-07	9.99977e-07	9.99982e-07	9.99977e-07	9.99971e-07	9.99982e-07	9.99977e-07	9.99964e-07	9.99972e-07	9.99976e-07	9.99976e-07	9.9997e-07	9.99977e-07	9.99977e-07	9.99977e-07	9.99976e-07	9.99977e-07	9.99971e-07	9.99975e-07	9.99974e-07	9.99978e-07	9.9997e-07	9.99976e-07	9.99976e-07	9.99979e-07	9.99976e-07	9.99978e-07	9.99976e-07	9.99975e-07	9.99976e-07	9.99975e-07	9.99975e-07	9.99977e-07	9.99973e-07	9.99972e-07	9.99976e-07
1.62		9.99983e-07	9.99982e-07	9.99975e-07	9.99979e-07	9.99979e-07	9.99977e-07	9.99979e-07	9.99977e-07	9.99974e-07	9.99979e-07	9.99978e-07	9.9998e-07	9.99978e-07	9.99978e-07	9.99978e-07	9.9998e-07	9.99974e-07	9.99977e-07	9.99976e-07	9.99974e-07	9.99972e-07	9.99976e-07	9.99977e-07	9.99971e-07	9.99977e-07	9.99981e-07	9.99979e-07	9.99977e-07	9.99976e-07	9.99984e-07	9.99976e-07	9.99983e-07	9.99978e-07	9.99978e-07	9.99972e-07	9.99973e-07	9.99975e-07	9.99978e-07	9.99972e-07	9.99978e-07	9.9998e-07	9.99976e-07	9.99977e-07	9.99974e-07	9.99975e-07	9.99976e-07	9.99976e-07	9.99976e-07
1.61		9.99975e-07	9.99979e-07	9.99981e-07	9.99979e-07	9.99978e-07	9.99978e-07	9.99978e-07	9.99976e-07	9.99976e-07	9.99977e-07	9.99979e-07	9.99976e-07	9.99977e-07	9.99977e-07	9.99975e-07	9.99968e-07	9.9998e-07	9.99976e-07	9.99978e-07	9.99978e-07	9.9997e-07	9.99968e-07	9.99976e-07	9.9997e-07	9.99975e-07	9.99977e-07	9.9997e-07	9.99978e-07	9.99978e-07	9.9998e-07	9.99971e-07	9.99976e-07	9.99978e-07	9.99982e-07	9.99974e-07	9.99974e-07	9.99973e-07	9.99974e-07	9.99977e-07	9.99979e-07	9.99975e-07	9.99976e-07	9.99976e-07	9.99984e-07	9.99976e-07	9.99978e-07	9.99974e-07	9.99975e-07
1.6		9.99976e-07	9.99979e-07	9.99986e-07	9.99978e-07	9.99981e-07	9.99979e-07	9.99977e-07	9.99977e-07	9.99978e-07	9.99977e-07	9.99975e-07	9.9999e-07	9.99974e-07	9.99977e-07	9.99978e-07	9.99976e-07	9.99973e-07	9.99976e-07	9.99977e-07	9.99975e-07	9.99975e-07	9.99976e-07	9.99983e-07	9.99977e-07	9.99977e-07	9.99975e-07	9.99977e-07	9.99977e-07	9.99977e-07	9.99978e-07	9.99977e-07	9.99977e-07	9.99976e-07	9.99981e-07	9.99974e-07	9.99977e-07	9.99972e-07	9.99974e-07	9.99974e-07	9.99976e-07	9.99976e-07	9.99974e-07	9.99976e-07	9.99971e-07	9.99978e-07	9.99977e-07	9.99978e-07	9.99976e-07
1.59		9.99979e-07	9.99978e-07	9.99979e-07	9.99979e-07	9.99978e-07	9.99978e-07	9.99976e-07	9.99977e-07	9.99976e-07	9.99978e-07	9.99977e-07	9.99973e-07	9.99977e-07	9.99978e-07	9.99979e-07	9.99978e-07	9.99977e-07	9.99975e-07	9.99978e-07	9.99976e-07	9.99972e-07	9.99972e-07	9.99977e-07	9.99975e-07	9.99977e-07	9.99976e-07	9.99977e-07	9.99976e-07	9.99978e-07	9.99977e-07	9.99983e-07	9.99976e-07	9.99976e-07	9.99977e-07	9.99979e-07	9.99977e-07	9.99975e-07	9.99976e-07	9.99971e-07	9.99977e-07	9.99978e-07	9.99979e-07	9.99976e-07	9.99976e-07	9.99975e-07	9.99977e-07	9.99975e-07	9.99976e-07
1.58		9.99977e-07	9.99981e-07	9.99981e-07	9.99981e-07	9.99982e-07	9.99979e-07	9.99977e-07	9.99978e-07	9.99977e-07	9.99977e-07	9.99978e-07	9.99976e-07	9.99981e-07	9.99977e-07	9.99977e-07	9.99973e-07	9.99986e-07	9.99978e-07	9.99977e-07	9.99976e-07	9.99985e-07	9.99983e-07	9.99976e-07	9.99974e-07	9.99977e-07	9.99975e-07	9.99972e-07	9.99976e-07	9.99972e-07	9.99976e-07	9.99978e-07	9.99975e-07	9.99978e-07	9.99983e-07	9.99977e-07	9.99976e-07	9.99985e-07	9.99978e-07	9.99975e-07	9.99974e-07	9.99976e-07	9.99979e-07	9.99976e-07	9.99976e-07	9.99976e-07	9.99973e-07	9.99976e-07	9.99974e-07
1.57		9.99978e-07	9.99978e-07	9.99978e-07	9.9998e-07	9.9998e-07	9.99978e-07	9.9998e-07	9.99977e-07	9.99975e-07	9.99978e-07	9.99979e-07	9.99978e-07	9.99976e-07	9.99977e-07	9.99978e-07	9.99975e-07	9.9997e-07	9.99978e-07	9.99977e-07	9.99981e-07	9.99979e-07	9.99981e-07	9.99977e-07	9.99975e-07	9.99977e-07	9.99979e-07	9.99976e-07	9.99977e-07	9.99977e-07	9.99974e-07	9.99979e-07	9.9998e-07	9.99976e-07	9.99972e-07	9.99973e-07	9.99979e-07	9.99976e-07	9.99977e-07	9.99979e-07	9.99972e-07	9.99977e-07	9.99981e-07	9.99977e-07	9.99978e-07	9.99977e-07	9.99974e-07	9.99975e-07	9.99976e-07
1.56		9.99984e-07	9.99981e-07	9.9998e-07	9.99978e-07	9.99978e-07	9.99979e-07	9.99979e-07	9.99977e-07	9.99976e-07	9.99977e-07	9.99978e-07	9.99978e-07	9.99978e-07	9.99979e-07	9.99978e-07	9.99975e-07	9.99987e-07	9.99976e-07	9.99976e-07	9.99974e-07	9.99983e-07	9.9998e-07	9.99974e-07	9.99981e-07	9.99975e-07	9.99977e-07	9.99975e-07	9.99976e-07	9.99976e-07	9.99982e-07	9.99978e-07	9.99977e-07	9.99978e-07	9.99977e-07	9.9998e-07	9.99975e-07	9.99975e-07	9.99976e-07	9.99982e-07	9.99977e-07	9.99975e-07	9.99973e-07	9.99978e-07	9.99976e-07	9.99976e-07	9.99976e-07	9.99971e-07	9.99973e-07
1.55		9.9998e-07	9.9998e-07	9.9998e-07	9.99979e-07	9.9998e-07	9.99978e-07	9.99978e-07	9.99977e-07	9.99976e-07	9.99979e-07	9.99977e-07	9.99978e-07	9.99979e-07	9.99979e-07	9.99979e-07	9.99974e-07	9.99977e-07	9.99978e-07	9.99978e-07	9.99982e-07	9.99976e-07	9.99974e-07	9.99978e-07	9.99981e-07	9.99977e-07	9.99978e-07	9.99975e-07	9.99974e-07	9.99977e-07	9.99977e-07	9.99971e-07	9.99977e-07	9.99979e-07	9.99978e-07	9.99977e-07	9.99977e-07	9.99983e-07	9.99977e-07	9.99976e-07	9.99976e-07	9.99976e-07	9.99978e-07	9.9998e-07	9.99975e-07	9.99976e-07	9.99978e-07	9.99976e-07	9.99978e-07
1.54		9.99984e-07	9.9998e-07	9.99982e-07	9.9998e-07	9.99976e-07	9.99978e-07	9.99979e-07	9.99979e-07	9.99975e-07	9.99978e-07	9.99978e-07	9.99983e-07	9.99972e-07	9.99979e-07	9.99983e-07	9.99972e-07	9.99977e-07	9.99977e-07	9.99978e-07	9.99974e-07	9.99977e-07	9.99969e-07	9.99977e-07	9.99972e-07	9.99981e-07	9.99976e-07	9.99972e-07	9.99979e-07	9.99976e-07	9.99975e-07	9.99977e-07	9.99976e-07	9.99977e-07	9.99977e-07	9.99979e-07	9.99977e-07	9.99975e-07	9.99977e-07	9.99979e-07	9.99977e-07	9.9998e-07	9.99984e-07	9.99977e-07	9.99974e-07	9.99975e-07	9.99973e-07	9.99975e-07	9.99976e-07
1.53		9.9998e-07	9.99982e-07	9.99979e-07	9.99977e-07	9.99979e-07	9.99979e-07	9.99978e-07	9.99978e-07	9.99979e-07	9.99978e-07	9.99979e-07	9.99966e-07	9.99979e-07	9.99978e-07	9.99976e-07	9.99979e-07	9.99973e-07	9.99976e-07	9.99977e-07	9.99978e-07	9.99977e-07	9.99981e-07	9.99979e-07	9.99976e-07	9.99979e-07	9.99979e-07	9.99979e-07	9.99978e-07	9.99979e-07	9.99978e-07	9.99976e-07	9.99978e-07	9.99981e-07	9.99982e-07	9.99976e-07	9.99976e-07	9.99981e-07	9.99976e-07	9.9998e-07	9.99977e-07	9.99979e-07	9.99982e-07	9.99976e-07	9.99968e-07	9.99977e-07	9.99977e-07	9.99973e-07	9.9998e-07
1.52		9.99982e-07	9.99982e-07	9.99979e-07	9.99977e-07	9.99982e-07	9.99978e-07	9.99977e-07	9.9998e-07	9.99978e-07	9.99978e-07	9.99978e-07	9.99983e-07	9.99978e-07	9.99978e-07	9.99975e-07	9.9998e-07	9.99988e-07	9.99977e-07	9.99985e-07	9.9998e-07	9.99978e-07	9.99977e-07	9.99978e-07	9.99976e-07	9.99979e-07	9.99976e-07	9.99982e-07	9.99976e-07	9.99977e-07	9.99981e-07	9.99978e-07	9.99977e-07	9.99981e-07	9.99976e-07	9.99977e-07	9.99982e-07	9.9998e-07	9.99977e-07	9.99974e-07	9.99983e-07	9.99979e-07	9.99984e-07	9.99977e-07	9.99978e-07	9.99976e-07	9.99977e-07	9.99977e-07	9.99972e-07
1.51		9.99981e-07	9.99977e-07	9.9998e-07	9.99978e-07	9.9998e-07	9.99977e-07	9.99978e-07	9.99981e-07	9.99976e-07	9.99977e-07	9.99978e-07	9.99977e-07	9.99981e-07	9.99978e-07	9.9998e-07	9.99976e-07	9.99975e-07	9.99977e-07	9.99978e-07	9.99976e-07	9.99977e-07	9.9998e-07	9.99978e-07	9.99981e-07	9.99979e-07	9.99977e-07	9.99978e-07	9.99978e-07	9.99977e-07	9.99975e-07	9.99973e-07	9.99978e-07	9.99975e-07	9.99981e-07	9.99979e-07	9.99975e-07	9.99978e-07	9.99977e-07	9.99976e-07	9.99976e-07	9.99978e-07	9.99975e-07	9.99977e-07	9.99977e-07	9.99976e-07	9.99976e-07	9.99976e-07	9.99977e-07
1.5		9.99975e-07	9.99978e-07	9.99977e-07	9.99979e-07	9.99979e-07	9.9998e-07	9.99979e-07	9.99979e-07	9.99977e-07	9.99977e-07	9.99977e-07	9.99981e-07	9.99985e-07	9.99978e-07	9.99978e-07	9.99979e-07	9.9998e-07	9.99977e-07	9.99979e-07	9.99978e-07	9.99976e-07	9.99977e-07	9.99979e-07	9.99976e-07	9.9998e-07	9.99977e-07	9.99977e-07	9.99978e-07	9.99977e-07	9.99972e-07	9.99979e-07	9.99979e-07	9.99975e-07	9.99972e-07	9.99974e-07	9.99978e-07	9.9997e-07	9.99976e-07	9.99976e-07	9.99978e-07	9.99976e-07	9.9998e-07	9.99977e-07	9.99977e-07	9.99978e-07	9.99977e-07	9.99976e-07	9.99979e-07
1.49		9.99981e-07	9.99982e-07	9.99981e-07	9.99979e-07	9.99979e-07	9.99979e-07	9.9998e-07	9.99978e-07	9.9998e-07	9.99978e-07	9.99978e-07	9.99973e-07	9.99978e-07	9.99978e-07	9.99978e-07	9.99985e-07	9.99975e-07	9.99978e-07	9.99977e-07	9.99976e-07	9.99979e-07	9.99979e-07	9.99977e-07	9.99978e-07	9.99982e-07	9.99977e-07	9.99978e-07	9.99977e-07	9.99978e-07	9.99977e-07	9.99976e-07	9.99979e-07	9.99978e-07	9.99979e-07	9.99978e-07	9.99981e-07	9.9998e-07	9.99977e-07	9.99982e-07	9.99972e-07	9.9998e-07	9.99977e-07	9.99977e-07	9.99977e-07	9.99976e-07	9.99977e-07	9.99972e-07	9.9998e-07
1.48		9.99979e-07	9.99982e-07	9.99976e-07	9.99981e-07	9.99979e-07	9.99979e-07	9.99977e-07	9.99978e-07	9.99979e-07	9.9998e-07	9.9998e-07	9.99977e-07	9.99976e-07	9.99977e-07	9.99979e-07	9.99975e-07	9.99976e-07	9.99982e-07	9.99977e-07	9.99976e-07	9.99978e-07	9.99978e-07	9.99984e-07	9.99976e-07	9.99976e-07	9.99977e-07	9.99977e-07	9.99979e-07	9.99977e-07	9.99978e-07	9.99979e-07	9.9998e-07	9.99975e-07	9.99975e-07	9.99981e-07	9.99976e-07	9.99979e-07	9.9998e-07	9.99977e-07	9.99976e-07	9.99977e-07	9.99976e-07	9.99977e-07	9.99977e-07	9.99973e-07	9.99976e-07	9.99977e-07	9.99975e-07
1.47		9.99983e-07	9.99985e-07	9.9998e-07	9.9998e-07	9.99976e-07	9.99979e-07	9.99978e-07	9.99978e-07	9.99977e-07	9.9998e-07	9.99979e-07	9.99976e-07	9.9998e-07	9.99974e-07	9.99981e-07	9.99981e-07	9.99982e-07	9.99971e-07	9.99978e-07	9.99968e-07	9.99976e-07	9.99979e-07	9.99979e-07	9.9998e-07	9.99976e-07	9.99978e-07	9.99974e-07	9.99979e-07	9.99979e-07	9.99973e-07	9.99979e-07	9.99976e-07	9.99982e-07	9.9998e-07	9.99978e-07	9.99974e-07	9.99982e-07	9.99977e-07	9.99978e-07	9.99971e-07	9.99977e-07	9.99978e-07	9.99977e-07	9.99976e-07	9.99979e-07	9.9998e-07	9.99978e-07	9.99976e-07
1.46		9.99983e-07	9.99978e-07	9.99979e-07	9.99981e-07	9.99981e-07	9.99979e-07	9.99979e-07	9.99978e-07	9.99979e-07	9.99976e-07	9.9998e-07	9.99973e-07	9.99982e-07	9.99979e-07	9.99975e-07	9.99975e-07	9.99977e-07	9.99976e-07	9.9998e-07	9.99982e-07	9.99977e-07	9.99981e-07	9.99979e-07	9.99976e-07	9.99977e-07	9.99978e-07	9.99983e-07	9.99977e-07	9.99981e-07	9.99976e-07	9.99974e-07	9.99976e-07	9.99975e-07	9.99981e-07	9.99979e-07	9.99978e-07	9.9997e-07	9.99978e-07	9.99975e-07	9.9998e-07	9.99974e-07	9.99977e-07	9.99977e-07	9.99977e-07	9.99977e-07	9.99982e-07	9.99978e-07	9.99977e-07
1.45		9.99982e-07	9.99983e-07	9.99981e-07	9.99981e-07	9.9998e-07	9.9998e-07	9.9998e-07	9.9998e-07	9.99978e-07	9.99984e-07	9.99977e-07	9.99971e-07	9.99979e-07	9.99979e-07	9.99978e-07	9.99971e-07	9.99979e-07	9.99976e-07	9.99979e-07	9.99976e-07	9.99977e-07	9.99971e-07	9.99976e-07	9.99978e-07	9.99973e-07	9.99978e-07	9.99976e-07	9.99977e-07	9.99978e-07	9.99971e-07	9.99977e-07	9.99976e-07	9.99976e-07	9.99978e-07	9.99977e-07	9.9997e-07	9.99981e-07	9.99978e-07	9.9998e-07	9.99977e-07	9.99975e-07	9.99979e-07	9.99978e-07	9.99978e-07	9.99978e-07	9.99982e-07	9.99977e-07	9.9998e-07
1.44		9.99981e-07	9.9998e-07	9.99978e-07	9.9998e-07	9.99979e-07	9.9998e-07	9.99978e-07	9.99979e-07	9.9998e-07	9.99978e-07	9.99979e-07	9.99979e-07	9.99977e-07	9.99978e-07	9.9998e-07	9.99976e-07	9.99982e-07	9.99978e-07	9.99979e-07	9.99977e-07	9.99978e-07	9.99977e-07	9.99976e-07	9.99973e-07	9.99979e-07	9.99977e-07	9.99977e-07	9.99972e-07	9.99978e-07	9.99979e-07	9.99977e-07	9.99976e-07	9.99977e-07	9.99979e-07	9.99977e-07	9.99974e-07	9.99976e-07	9.99979e-07	9.99977e-07	9.99981e-07	9.99977e-07	9.9998e-07	9.99978e-07	9.99977e-07	9.99978e-07	9.99975e-07	9.99978e-07	9.99979e-07
1.43		9.99979e-07	9.99978e-07	9.99982e-07	9.99978e-07	9.99982e-07	9.99979e-07	9.9998e-07	9.99979e-07	9.99983e-07	9.99984e-07	9.99978e-07	9.99975e-07	9.99973e-07	9.99981e-07	9.99978e-07	9.9998e-07	9.99978e-07	9.99975e-07	9.99977e-07	9.99983e-07	9.99977e-07	9.99975e-07	9.9998e-07	9.9998e-07	9.99978e-07	9.99978e-07	9.99977e-07	9.99978e-07	9.99977e-07	9.99978e-07	9.99978e-07	9.9997e-07	9.99979e-07	9.99976e-07	9.99978e-07	9.99976e-07	9.99976e-07	9.99977e-07	9.99976e-07	9.99972e-07	9.99979e-07	9.99978e-07	9.99978e-07	9.9997e-07	9.99978e-07	9.99979e-07	9.99978e-07	9.99978e-07
1.42		9.99979e-07	9.99984e-07	9.99981e-07	9.99981e-07	9.99975e-07	9.99977e-07	9.9998e-07	9.99979e-07	9.99978e-07	9.99978e-07	9.99979e-07	9.99983e-07	9.99988e-07	9.99979e-07	9.9998e-07	9.99986e-07	9.99978e-07	9.99973e-07	9.99978e-07	9.99981e-07	9.99971e-07	9.99979e-07	9.9998e-07	9.9998e-07	9.99972e-07	9.99976e-07	9.99977e-07	9.99976e-07	9.99974e-07	9.99977e-07	9.99978e-07	9.99978e-07	9.99975e-07	9.99979e-07	9.99978e-07	9.99982e-07	9.99979e-07	9.99977e-07	9.99977e-07	9.99973e-07	9.9998e-07	9.99977e-07	9.99978e-07	9.9998e-07	9.99979e-07	9.99977e-07	9.99979e-07	9.99976e-07
1.41		9.99983e-07	9.99983e-07	9.99979e-07	9.99979e-07	9.99981e-07	9.99979e-07	9.9998e-07	9.9998e-07	9.99979e-07	9.99978e-07	9.99978e-07	9.99979e-07	9.9997e-07	9.99978e-07	9.99979e-07	9.99979e-07	9.99979e-07	9.99984e-07	9.99976e-07	9.99974e-07	9.99982e-07	9.9998e-07	9.99977e-07	9.99974e-07	9.99973e-07	9.99978e-07	9.99974e-07	9.99975e-07	9.99979e-07	9.99977e-07	9.99979e-07	9.99976e-07	9.99978e-07	9.99976e-07	9.99977e-07	9.99976e-07	9.9998e-07	9.99979e-07	9.99977e-07	9.99977e-07	9.99982e-07	9.99977e-07	9.99976e-07	9.99975e-07	9.99978e-07	9.99975e-07	9.99977e-07	9.99978e-07
1.4		9.99983e-07	9.99979e-07	9.99983e-07	9.9998e-07	9.99978e-07	9.9998e-07	9.99979e-07	9.99979e-07	9.99979e-07	9.99978e-07	9.99978e-07	9.99978e-07	9.99985e-07	9.9998e-07	9.99978e-07	9.99978e-07	9.99987e-07	9.99974e-07	9.99978e-07	9.9999e-07	9.99978e-07	9.99983e-07	9.99978e-07	9.99977e-07	9.99983e-07	9.99977e-07	9.99982e-07	9.9997e-07	9.99977e-07	9.99974e-07	9.99975e-07	9.9997e-07	9.99979e-07	9.99976e-07	9.99977e-07	9.99982e-07	9.99975e-07	9.99978e-07	9.99982e-07	9.99978e-07	9.99974e-07	9.99976e-07	9.99978e-07	9.99977e-07	9.99979e-07	9.99976e-07	9.99979e-07	9.99978e-07
1.39		9.99984e-07	9.9998e-07	9.9998e-07	9.99979e-07	9.99981e-07	9.99978e-07	9.99979e-07	9.9998e-07	9.99979e-07	9.99981e-07	9.99979e-07	9.99978e-07	9.9998e-07	9.9998e-07	9.99979e-07	9.99977e-07	9.99975e-07	9.99975e-07	9.99978e-07	9.99976e-07	9.99978e-07	9.99975e-07	9.99979e-07	9.99979e-07	9.99977e-07	9.99979e-07	9.99978e-07	9.99974e-07	9.99979e-07	9.99978e-07	9.99977e-07	9.99978e-07	9.9998e-07	9.99981e-07	9.99978e-07	9.99982e-07	9.99973e-07	9.99978e-07	9.99977e-07	9.99979e-07	9.99977e-07	9.99977e-07	9.99977e-07	9.99977e-07	9.99976e-07	9.99978e-07	9.99977e-07	9.99977e-07
1.38		9.99981e-07	9.99967e-07	9.99981e-07	9.99981e-07	9.99979e-07	9.9998e-07	9.9998e-07	9.99979e-07	9.99978e-07	9.99978e-07	9.99979e-07	9.99973e-07	9.99977e-07	9.99979e-07	9.99978e-07	9.99982e-07	9.99981e-07	9.99979e-07	9.99979e-07	9.99981e-07	9.9998e-07	9.99979e-07	9.99976e-07	9.9997e-07	9.99974e-07	9.99977e-07	9.99978e-07	9.99975e-07	9.99979e-07	9.9998e-07	9.99979e-07	9.99978e-07	9.99977e-07	9.99979e-07	9.99978e-07	9.99979e-07	9.99978e-07	9.99978e-07	9.99975e-07	9.99977e-07	9.99978e-07	9.99978e-07	9.99978e-07	9.9997e-07	9.99977e-07	9.99978e-07	9.99978e-07	9.99977e-07
1.37		9.99985e-07	9.99989e-07	9.99981e-07	9.9998e-07	9.99978e-07	9.99981e-07	9.99979e-07	9.9998e-07	9.99979e-07	9.99979e-07	9.99978e-07	9.99982e-07	9.9998e-07	9.99978e-07	9.99979e-07	9.99978e-07	9.99979e-07	9.99979e-07	9.99979e-07	9.99978e-07	9.99979e-07	9.99979e-07	9.9998e-07	9.99986e-07	9.99981e-07	9.99978e-07	9.99981e-07	9.99974e-07	9.9998e-07	9.99982e-07	9.99977e-07	9.9998e-07	9.99976e-07	9.99977e-07	9.99979e-07	9.99975e-07	9.99978e-07	9.99977e-07	9.9998e-07	9.99974e-07	9.99977e-07	9.99978e-07	9.99978e-07	9.99982e-07	9.99979e-07	9.99979e-07	9.99972e-07	9.99978e-07
1.36		9.99983e-07	9.99988e-07	9.99982e-07	9.9998e-07	9.9998e-07	9.9998e-07	9.99981e-07	9.9998e-07	9.99978e-07	9.99978e-07	9.99978e-07	9.99984e-07	9.99983e-07	9.99979e-07	9.99979e-07	9.99976e-07	9.99973e-07	9.99977e-07	9.99979e-07	9.99978e-07	9.99976e-07	9.99971e-07	9.99982e-07	9.99979e-07	9.99973e-07	9.99978e-07	9.99978e-07	9.99979e-07	9.99984e-07	9.99976e-07	9.99979e-07	9.99978e-07	9.9998e-07	9.99978e-07	9.99977e-07	9.9998e-07	9.99985e-07	9.99979e-07	9.99979e-07	9.99977e-07	9.99978e-07	9.99979e-07	9.99979e-07	9.99982e-07	9.99978e-07	9.99978e-07	9.99979e-07	9.99978e-07
1.35		9.99977e-07	9.99987e-07	9.99981e-07	9.99982e-07	9.99979e-07	9.9998e-07	9.99981e-07	9.99979e-07	9.99979e-07	9.99981e-07	9.9998e-07	9.99979e-07	9.99978e-07	9.9998e-07	9.9998e-07	9.9998e-07	9.9998e-07	9.99978e-07	9.99979e-07	9.99977e-07	9.99982e-07	9.99982e-07	9.99977e-07	9.9998e-07	9.99979e-07	9.99978e-07	9.99978e-07	9.99977e-07	9.99978e-07	9.9998e-07	9.99972e-07	9.99978e-07	9.99978e-07	9.9998e-07	9.99972e-07	9.9998e-07	9.99976e-07	9.99979e-07	9.99984e-07	9.99978e-07	9.99979e-07	9.99978e-07	9.99979e-07	9.9998e-07	9.99979e-07	9.99977e-07	9.99979e-07	9.99978e-07
1.34		9.99986e-07	9.99962e-07	9.99981e-07	9.99979e-07	9.99981e-07	9.99979e-07	9.99979e-07	9.99981e-07	9.99979e-07	9.9998e-07	9.9998e-07	9.99981e-07	9.9998e-07	9.99979e-07	9.9998e-07	9.9998e-07	9.99974e-07	9.99979e-07	9.99978e-07	9.99979e-07	9.99981e-07	9.99976e-07	9.99982e-07	9.9998e-07	9.99983e-07	9.99979e-07	9.9998e-07	9.99979e-07	9.9998e-07	9.99979e-07	9.99978e-07	9.9998e-07	9.99977e-07	9.99977e-07	9.99976e-07	9.99976e-07	9.99979e-07	9.99979e-07	9.99977e-07	9.99978e-07	9.9998e-07	9.99978e-07	9.99978e-07	9.99978e-07	9.99977e-07	9.9998e-07	9.9998e-07	9.99976e-07
1.33		9.99979e-07	9.99982e-07	9.99978e-07	9.99979e-07	9.9998e-07	9.9998e-07	9.99981e-07	9.99979e-07	9.9998e-07	9.99981e-07	9.99979e-07	9.9998e-07	9.99973e-07	9.99979e-07	9.9998e-07	9.99977e-07	9.99988e-07	9.99981e-07	9.99977e-07	9.9998e-07	9.99977e-07	9.99982e-07	9.99976e-07	9.99983e-07	9.99983e-07	9.99979e-07	9.99979e-07	9.9997e-07	9.99979e-07	9.99977e-07	9.99978e-07	9.99983e-07	9.9998e-07	9.99982e-07	9.99981e-07	9.99983e-07	9.99981e-07	9.9998e-07	9.99975e-07	9.99978e-07	9.99976e-07	9.99981e-07	9.99978e-07	9.99972e-07	9.99977e-07	9.99979e-07	9.9998e-07	9.99978e-07
1.32		9.9998e-07	9.99989e-07	9.9998e-07	9.99986e-07	9.99967e-07	9.99981e-07	9.99978e-07	9.99982e-07	9.99979e-07	9.9998e-07	9.99979e-07	9.99981e-07	9.99985e-07	9.9998e-07	9.9998e-07	9.99979e-07	9.99977e-07	9.99983e-07	9.99978e-07	9.99977e-07	9.99981e-07	9.9998e-07	9.99976e-07	9.99984e-07	9.99975e-07	9.99979e-07	9.99979e-07	9.99984e-07	9.9998e-07	9.99984e-07	9.99975e-07	9.99979e-07	9.99979e-07	9.99979e-07	9.99973e-07	9.99978e-07	9.9998e-07	9.99981e-07	9.99982e-07	9.99978e-07	9.99977e-07	9.99976e-07	9.99978e-07	9.99984e-07	9.99979e-07	9.9998e-07	9.99979e-07	9.99976e-07
1.31		9.99981e-07	9.9998e-07	9.99981e-07	9.99981e-07	9.99978e-07	9.99981e-07	9.9998e-07	9.99981e-07	9.99978e-07	9.99978e-07	9.99978e-07	9.99983e-07	9.99981e-07	9.99979e-07	9.99977e-07	9.99979e-07	9.99978e-07	9.99979e-07	9.99979e-07	9.99979e-07	9.9998e-07	9.99978e-07	9.99981e-07	9.99973e-07	9.9998e-07	9.99974e-07	9.99976e-07	9.99976e-07	9.99979e-07	9.99974e-07	9.99979e-07	9.99983e-07	9.99981e-07	9.9998e-07	9.99985e-07	9.99978e-07	9.99981e-07	9.99977e-07	9.99979e-07	9.99979e-07	9.99978e-07	9.9998e-07	9.99978e-07	9.99983e-07	9.99982e-07	9.9998e-07	9.99979e-07	9.99979e-07
1.3		9.99983e-07	9.99988e-07	9.99979e-07	9.9998e-07	9.9998e-07	9.9998e-07	9.9998e-07	9.99979e-07	9.9998e-07	9.9998e-07	9.9998e-07	9.99991e-07	9.99986e-07	9.9998e-07	9.99981e-07	9.99979e-07	9.99976e-07	9.99974e-07	9.99979e-07	9.99976e-07	9.9998e-07	9.99979e-07	9.99978e-07	9.9998e-07	9.99978e-07	9.9998e-07	9.99978e-07	9.99976e-07	9.99979e-07	9.99975e-07	9.99978e-07	9.9998e-07	9.99979e-07	9.99979e-07	9.9998e-07	9.99981e-07	9.99978e-07	9.99979e-07	9.99978e-07	9.99976e-07	9.99977e-07	9.99979e-07	9.99979e-07	9.99973e-07	9.99981e-07	9.99978e-07	9.99976e-07	9.99981e-07
1.29		9.99982e-07	9.99981e-07	9.9998e-07	9.99983e-07	9.99974e-07	9.99979e-07	9.99981e-07	9.9998e-07	9.9998e-07	9.99983e-07	9.9998e-07	9.99976e-07	9.99982e-07	9.99979e-07	9.99979e-07	9.9998e-07	9.99977e-07	9.99981e-07	9.99978e-07	9.99978e-07	9.99982e-07	9.9998e-07	9.99979e-07	9.99981e-07	9.99978e-07	9.99979e-07	9.99979e-07	9.9998e-07	9.99979e-07	9.99974e-07	9.9998e-07	9.99978e-07	9.99979e-07	9.99983e-07	9.99979e-07	9.99979e-07	9.99985e-07	9.99979e-07	9.9998e-07	9.99977e-07	9.99982e-07	9.99978e-07	9.99979e-07	9.99971e-07	9.99979e-07	9.99979e-07	9.99975e-07	9.99979e-07
1.28		9.99981e-07	9.99987e-07	9.99982e-07	9.99982e-07	9.99984e-07	9.99981e-07	9.99981e-07	9.9998e-07	9.9998e-07	9.99979e-07	9.99982e-07	9.99986e-07	9.99978e-07	9.99981e-07	9.99982e-07	9.99981e-07	9.99973e-07	9.99981e-07	9.99979e-07	9.99979e-07	9.99978e-07	9.99979e-07	9.99981e-07	9.99977e-07	9.99974e-07	9.99977e-07	9.99979e-07	9.99986e-07	9.99976e-07	9.99983e-07	9.99979e-07	9.99974e-07	9.99978e-07	9.9998e-07	9.99977e-07	9.99977e-07	9.99975e-07	9.99979e-07	9.99979e-07	9.99978e-07	9.99979e-07	9.99979e-07	9.99979e-07	9.9998e-07	9.99979e-07	9.99979e-07	9.99982e-07	9.99978e-07
1.27		9.99982e-07	9.99979e-07	9.99981e-07	9.99981e-07	9.9998e-07	9.99982e-07	9.99981e-07	9.99979e-07	9.99979e-07	9.99975e-07	9.9998e-07	9.99975e-07	9.9998e-07	9.9998e-07	9.9998e-07	9.99982e-07	9.9998e-07	9.99984e-07	9.9998e-07	9.99977e-07	9.99977e-07	9.99978e-07	9.9998e-07	9.99977e-07	9.99979e-07	9.99979e-07	9.99979e-07	9.99973e-07	9.99983e-07	9.9998e-07	9.99979e-07	9.99981e-07	9.99978e-07	9.99979e-07	9.99977e-07	9.99985e-07	9.99978e-07	9.99979e-07	9.9998e-07	9.99974e-07	9.99977e-07	9.9998e-07	9.99979e-07	9.9998e-07	9.99978e-07	9.99978e-07	9.99978e-07	9.99978e-07
1.26		9.99982e-07	9.99976e-07	9.99982e-07	9.99979e-07	9.99983e-07	9.99982e-07	9.99981e-07	9.99982e-07	9.99978e-07	9.99983e-07	9.9998e-07	9.99977e-07	9.99987e-07	9.99981e-07	9.99978e-07	9.9998e-07	9.9998e-07	9.9998e-07	9.9998e-07	9.99976e-07	9.99982e-07	9.99984e-07	9.99979e-07	9.99985e-07	9.9998e-07	9.99981e-07	9.99978e-07	9.99977e-07	9.9998e-07	9.99976e-07	9.99978e-07	9.9998e-07	9.99977e-07	9.99976e-07	9.9998e-07	9.9998e-07	9.99979e-07	9.99979e-07	9.99982e-07	9.99979e-07	9.99979e-07	9.9998e-07	9.99979e-07	9.99979e-07	9.99979e-07	9.99979e-07	9.99977e-07	9.9998e-07
1.25		9.99989e-07	9.99995e-07	9.99979e-07	9.99982e-07	9.99981e-07	9.99984e-07	9.9998e-07	9.9998e-07	9.99979e-07	9.99976e-07	9.99981e-07	9.9998e-07	9.99979e-07	9.99981e-07	9.99978e-07	9.99979e-07	9.9998e-07	9.99979e-07	9.99979e-07	9.99981e-07	9.99984e-07	9.99979e-07	9.99975e-07	9.99981e-07	9.99985e-07	9.99981e-07	9.99979e-07	9.99981e-07	9.99981e-07	9.99978e-07	9.99979e-07	9.9998e-07	9.99976e-07	9.9998e-07	9.9998e-07	9.9998e-07	9.9998e-07	9.99979e-07	9.9998e-07	9.99978e-07	9.99977e-07	9.99976e-07	9.99979e-07	9.99982e-07	9.99982e-07	9.99982e-07	9.99988e-07	9.99978e-07
1.24		9.99979e-07	9.99984e-07	9.99982e-07	9.99983e-07	9.99979e-07	9.99979e-07	9.9998e-07	9.99981e-07	9.99976e-07	9.9998e-07	9.9998e-07	9.99989e-07	9.9998e-07	9.9998e-07	9.99979e-07	9.99979e-07	9.99973e-07	9.99979e-07	9.99979e-07	9.9998e-07	9.99976e-07	9.99984e-07	9.99979e-07	9.99982e-07	9.99975e-07	9.99976e-07	9.99981e-07	9.99987e-07	9.99982e-07	9.99975e-07	9.99979e-07	9.99982e-07	9.99982e-07	9.99987e-07	9.99978e-07	9.9998e-07	9.99985e-07	9.99979e-07	9.99978e-07	9.99983e-07	9.99983e-07	9.99979e-07	9.99978e-07	9.99979e-07	9.99977e-07	9.9998e-07	9.99985e-07	9.99979e-07
1.23		9.99981e-07	9.99979e-07	9.99982e-07	9.99981e-07	9.99981e-07	9.99981e-07	9.99979e-07	9.9998e-07	9.9998e-07	9.99977e-07	9.99982e-07	9.9998e-07	9.99979e-07	9.9998e-07	9.9998e-07	9.99979e-07	9.9999e-07	9.99982e-07	9.9998e-07	9.99976e-07	9.99987e-07	9.99978e-07	9.99977e-07	9.9998e-07	9.99978e-07	9.99978e-07	9.99981e-07	9.99973e-07	9.99975e-07	9.99983e-07	9.99981e-07	9.99983e-07	9.99979e-07	9.99979e-07	9.99977e-07	9.99977e-07	9.99979e-07	9.99981e-07	9.9998e-07	9.99985e-07	9.99978e-07	9.99978e-07	9.99979e-07	9.99982e-07	9.99978e-07	9.99979e-07	9.99978e-07	9.99979e-07
1.22		9.99982e-07	9.99982e-07	9.9998e-07	9.9998e-07	9.99979e-07	9.99982e-07	9.99979e-07	9.99979e-07	9.99982e-07	9.99984e-07	9.99977e-07	9.99978e-07	9.99981e-07	9.99981e-07	9.99982e-07	9.99981e-07	9.99979e-07	9.99988e-07	9.9998e-07	9.99991e-07	9.9998e-07	9.99976e-07	9.99981e-07	9.9998e-07	9.99978e-07	9.9998e-07	9.99976e-07	9.99977e-07	9.99984e-07	9.99984e-07	9.9998e-07	9.99979e-07	9.99977e-07	9.99979e-07	9.9998e-07	9.9998e-07	9.99981e-07	9.99981e-07	9.99978e-07	9.99975e-07	9.99981e-07	9.9998e-07	9.99979e-07	9.99985e-07	9.9998e-07	9.99978e-07	9.99975e-07	9.99977e-07
1.21		9.99986e-07	1e-06	9.99981e-07	9.99983e-07	9.99981e-07	9.99983e-07	9.99981e-07	9.9998e-07	9.99981e-07	9.99981e-07	9.9998e-07	9.99986e-07	9.99981e-07	9.9998e-07	9.99979e-07	9.99981e-07	9.99989e-07	9.99981e-07	9.99981e-07	9.9999e-07	9.99975e-07	9.99983e-07	9.9998e-07	9.99981e-07	9.9998e-07	9.99977e-07	9.99978e-07	9.9998e-07	9.9998e-07	9.99983e-07	9.99979e-07	9.99981e-07	9.99979e-07	9.9998e-07	9.99983e-07	9.9998e-07	9.9998e-07	9.9998e-07	9.99981e-07	9.99984e-07	9.9998e-07	9.9998e-07	9.99979e-07	9.99972e-07	9.9998e-07	9.99979e-07	9.99979e-07	9.99979e-07
1.2		9.99985e-07	9.9998e-07	9.9998e-07	9.99982e-07	9.99981e-07	9.99982e-07	9.99982e-07	9.99981e-07	9.99978e-07	9.9998e-07	9.99982e-07	9.9998e-07	9.99982e-07	9.9998e-07	9.99981e-07	9.99981e-07	9.9998e-07	9.9998e-07	9.9998e-07	9.99979e-07	9.9998e-07	9.99979e-07	9.9998e-07	9.99981e-07	9.99979e-07	9.99978e-07	9.99982e-07	9.99976e-07	9.9998e-07	9.99981e-07	9.9998e-07	9.99982e-07	9.99981e-07	9.9998e-07	9.99979e-07	9.99972e-07	9.99979e-07	9.99982e-07	9.99976e-07	9.99979e-07	9.99978e-07	9.9998e-07	9.99979e-07	9.99979e-07	9.99981e-07	9.99978e-07	9.99979e-07	9.99977e-07
1.19		9.99979e-07	9.99986e-07	9.99983e-07	9.99983e-07	9.99974e-07	9.9998e-07	9.99983e-07	9.99981e-07	9.99979e-07	9.9998e-07	9.99982e-07	9.99981e-07	9.99981e-07	9.9998e-07	9.99981e-07	9.99979e-07	9.99979e-07	9.99981e-07	9.9998e-07	9.99977e-07	9.99977e-07	9.99982e-07	9.9998e-07	9.99981e-07	9.99979e-07	9.99979e-07	9.99978e-07	9.99979e-07	9.99981e-07	9.99984e-07	9.99979e-07	9.99979e-07	9.99981e-07	9.99979e-07	9.99979e-07	9.99976e-07	9.9998e-07	9.99984e-07	9.99975e-07	9.9998e-07	9.9998e-07	9.99978e-07	9.99979e-07	9.99983e-07	9.99978e-07	9.99979e-07	9.9997e-07	9.9998e-07
1.18		9.99978e-07	9.99979e-07	9.99984e-07	9.99982e-07	9.99998e-07	9.99982e-07	9.9998e-07	9.99982e-07	9.99982e-07	9.9998e-07	9.99979e-07	9.99979e-07	9.99982e-07	9.99978e-07	9.99981e-07	9.9998e-07	9.9998e-07	9.99981e-07	9.99981e-07	9.99979e-07	9.9998e-07	9.99974e-07	9.99978e-07	9.99978e-07	9.9998e-07	9.9998e-07	9.99981e-07	9.99984e-07	9.99981e-07	9.99978e-07	9.99981e-07	9.99987e-07	9.99977e-07	9.9998e-07	9.99985e-07	9.9998e-07	9.99982e-07	9.99977e-07	9.99978e-07	9.99979e-07	9.99982e-07	9.99978e-07	9.99979e-07	9.9998e-07	9.99977e-07	9.99981e-07	9.99981e-07	9.99979e-07
1.17		9.99983e-07	9.99982e-07	9.99981e-07	9.99983e-07	9.99983e-07	9.99982e-07	9.9998e-07	9.99982e-07	9.9998e-07	9.9998e-07	9.99979e-07	9.99981e-07	9.9998e-07	9.99981e-07	9.9998e-07	9.99979e-07	9.99979e-07	9.99977e-07	9.9998e-07	9.99982e-07	9.99982e-07	9.9998e-07	9.99979e-07	9.99981e-07	9.99977e-07	9.99976e-07	9.9998e-07	9.99978e-07	9.9998e-07	9.9998e-07	9.9998e-07	9.99984e-07	9.9998e-07	9.9998e-07	9.99979e-07	9.99977e-07	9.9998e-07	9.99978e-07	9.99982e-07	9.99979e-07	9.99976e-07	9.99979e-07	9.99979e-07	9.99974e-07	9.9998e-07	9.99978e-07	9.99984e-07	9.9998e-07
1.16		9.99985e-07	9.99983e-07	9.99981e-07	9.99983e-07	9.99979e-07	9.99982e-07	9.99982e-07	9.99981e-07	9.9998e-07	9.99979e-07	9.99983e-07	9.99982e-07	9.99982e-07	9.99981e-07	9.99981e-07	9.99982e-07	9.99981e-07	9.99979e-07	9.9998e-07	9.99978e-07	9.9998e-07	9.99983e-07	9.99978e-07	9.99983e-07	9.99978e-07	9.99985e-07	9.99983e-07	9.99978e-07	9.9998e-07	9.9999e-07	9.9998e-07	9.99977e-07	9.9998e-07	9.9998e-07	9.9998e-07	9.99981e-07	9.99979e-07	9.9998e-07	9.9998e-07	9.99977e-07	9.9998e-07	9.9998e-07	9.99979e-07	9.99972e-07	9.99979e-07	9.99978e-07	9.99978e-07	9.9998e-07
1.15		9.9998e-07	9.99983e-07	9.99983e-07	9.99984e-07	9.99994e-07	9.99983e-07	9.99983e-07	9.99981e-07	9.99981e-07	9.99982e-07	9.99981e-07	9.9998e-07	9.99981e-07	9.99981e-07	9.9998e-07	9.99981e-07	9.9998e-07	9.99977e-07	9.99981e-07	9.99988e-07	9.99982e-07	9.99976e-07	9.99981e-07	9.99983e-07	9.99987e-07	9.99985e-07	9.99979e-07	9.99979e-07	9.9998e-07	9.99983e-07	9.99973e-07	9.99977e-07	9.99975e-07	9.9998e-07	9.99977e-07	9.99979e-07	9.99981e-07	9.99982e-07	9.99981e-07	9.99978e-07	9.99984e-07	9.9998e-07	9.9998e-07	9.9998e-07	9.9998e-07	9.9998e-07	9.99975e-07	9.99982e-07
1.14		9.99982e-07	9.99986e-07	9.99983e-07	9.99984e-07	9.99983e-07	9.99981e-07	9.99982e-07	9.99981e-07	9.99981e-07	9.99982e-07	9.99984e-07	9.99978e-07	9.99982e-07	9.99981e-07	9.99982e-07	9.99984e-07	9.99981e-07	9.9998e-07	9.9998e-07	9.9998e-07	9.99979e-07	9.99979e-07	9.99978e-07	9.99978e-07	9.9998e-07	9.9998e-07	9.99979e-07	9.9998e-07	9.9998e-07	9.99975e-07	9.9998e-07	9.9998e-07	9.9998e-07	9.99981e-07	9.99986e-07	9.99978e-07	9.99976e-07	9.9998e-07	9.99982e-07	9.9998e-07	9.99978e-07	9.99978e-07	9.9998e-07	9.99985e-07	9.9998e-07	9.99977e-07	9.9998e-07	9.9998e-07
1.13		9.99986e-07	9.99984e-07	9.99983e-07	9.9998e-07	9.99986e-07	9.99981e-07	9.99985e-07	9.9998e-07	9.9998e-07	9.99979e-07	9.99981e-07	9.9998e-07	9.99981e-07	9.9998e-07	9.9998e-07	9.99983e-07	9.9998e-07	9.99985e-07	9.99981e-07	9.99973e-07	9.9998e-07	9.99978e-07	9.99982e-07	9.99981e-07	9.99979e-07	9.99979e-07	9.99975e-07	9.99979e-07	9.9998e-07	9.99976e-07	9.9998e-07	9.9998e-07	9.9998e-07	9.99981e-07	9.99975e-07	9.9998e-07	9.99984e-07	9.9998e-07	9.99979e-07	9.99982e-07	9.99985e-07	9.9998e-07	9.99981e-07	9.99979e-07	9.9998e-07	9.99972e-07	9.99987e-07	9.99979e-07
1.12		9.99982e-07	9.99986e-07	9.99983e-07	9.99981e-07	9.99981e-07	9.99981e-07	9.99982e-07	9.99981e-07	9.99981e-07	9.99982e-07	9.99982e-07	9.99976e-07	9.99982e-07	9.99978e-07	9.9998e-07	9.99981e-07	9.9998e-07	9.99981e-07	9.99978e-07	9.99976e-07	9.9998e-07	9.99984e-07	9.99973e-07	9.99977e-07	9.99987e-07	9.99981e-07	9.99984e-07	9.99984e-07	9.9998e-07	9.99981e-07	9.99976e-07	9.99981e-07	9.99986e-07	9.9998e-07	9.99982e-07	9.99981e-07	9.99977e-07	9.9998e-07	9.99983e-07	9.9998e-07	9.99987e-07	9.99981e-07	9.9998e-07	9.99979e-07	9.9998e-07	9.99976e-07	9.99978e-07	9.99981e-07
1.11		9.99981e-07	9.99981e-07	9.99982e-07	9.99981e-07	9.99984e-07	9.99981e-07	9.99982e-07	9.99982e-07	9.99981e-07	9.99982e-07	9.99982e-07	9.99978e-07	9.99981e-07	9.99978e-07	9.99979e-07	9.9998e-07	9.99981e-07	9.99984e-07	9.9998e-07	9.99979e-07	9.99984e-07	9.9998e-07	9.99978e-07	9.99984e-07	9.99982e-07	9.99981e-07	9.9998e-07	9.99986e-07	9.9998e-07	9.99978e-07	9.99984e-07	9.99977e-07	9.99986e-07	9.9998e-07	9.99977e-07	9.99979e-07	9.9998e-07	9.9998e-07	9.99979e-07	9.9998e-07	9.99979e-07	9.99982e-07	9.9998e-07	9.9998e-07	9.99979e-07	9.9998e-07	9.99979e-07	9.99978e-07
1.1		9.99987e-07	9.99986e-07	9.99986e-07	9.99983e-07	9.99982e-07	9.99981e-07	9.99982e-07	9.99982e-07	9.99983e-07	9.9998e-07	9.99982e-07	9.99984e-07	9.99982e-07	9.99981e-07	9.99984e-07	9.99984e-07	9.99982e-07	9.99977e-07	9.99982e-07	9.9998e-07	9.99977e-07	9.99976e-07	9.9998e-07	9.9998e-07	9.99978e-07	9.99982e-07	9.9998e-07	9.99991e-07	9.99982e-07	9.99975e-07	9.99976e-07	9.99976e-07	9.99982e-07	9.9998e-07	9.9998e-07	9.99979e-07	9.99982e-07	9.99981e-07	9.99977e-07	9.99978e-07	9.9998e-07	9.9998e-07	9.99975e-07	9.99978e-07	9.99981e-07	9.9998e-07	9.99978e-07	9.99977e-07
1.09		9.99987e-07	9.99981e-07	9.99981e-07	9.99984e-07	9.99985e-07	9.99981e-07	9.99981e-07	9.99981e-07	9.9998e-07	9.99981e-07	9.9998e-07	9.9998e-07	9.99982e-07	9.9998e-07	9.99982e-07	9.9998e-07	9.99989e-07	9.99983e-07	9.99981e-07	9.99972e-07	9.99979e-07	9.9998e-07	9.99982e-07	9.9998e-07	9.9998e-07	9.99982e-07	9.9998e-07	9.99984e-07	9.99981e-07	9.99987e-07	9.99981e-07	9.99984e-07	9.99976e-07	9.99979e-07	9.99981e-07	9.99984e-07	9.99981e-07	9.99982e-07	9.99982e-07	9.99981e-07	9.99981e-07	9.9998e-07	9.9998e-07	9.99983e-07	9.99979e-07	9.99981e-07	9.99981e-07	9.99981e-07
1.08		9.99982e-07	9.99981e-07	9.99985e-07	9.99982e-07	9.99981e-07	9.99981e-07	9.99983e-07	9.99983e-07	9.99979e-07	9.99985e-07	9.99982e-07	9.99984e-07	9.99981e-07	9.99981e-07	9.99983e-07	9.99983e-07	9.9998e-07	9.99977e-07	9.99981e-07	9.99984e-07	9.9998e-07	9.99977e-07	9.99981e-07	9.99978e-07	9.99981e-07	9.9998e-07	9.99979e-07	9.99979e-07	9.99981e-07	9.99976e-07	9.99985e-07	9.99976e-07	9.99979e-07	9.99982e-07	9.9998e-07	9.99979e-07	9.9998e-07	9.99979e-07	9.9998e-07	9.99979e-07	9.99979e-07	9.9998e-07	9.99981e-07	9.9998e-07	9.9998e-07	9.99979e-07	9.99978e-07	9.99977e-07
1.07		9.99984e-07	9.99984e-07	9.99981e-07	9.99982e-07	9.99984e-07	9.99982e-07	9.99982e-07	9.9998e-07	9.99981e-07	9.99981e-07	9.99981e-07	9.99984e-07	9.99981e-07	9.9998e-07	9.99985e-07	9.9997e-07	9.99982e-07	9.99986e-07	9.99981e-07	9.9998e-07	9.9998e-07	9.9998e-07	9.99981e-07	9.99976e-07	9.99978e-07	9.99981e-07	9.99983e-07	9.99984e-07	9.99981e-07	9.99981e-07	9.99979e-07	9.99981e-07	9.99978e-07	9.99978e-07	9.9998e-07	9.99985e-07	9.99981e-07	9.9998e-07	9.99975e-07	9.9998e-07	9.99981e-07	9.9998e-07	9.9998e-07	9.99982e-07	9.9998e-07	9.99982e-07	9.99983e-07	9.99979e-07
1.06		9.99982e-07	9.99984e-07	9.99983e-07	9.99984e-07	9.99982e-07	9.99981e-07	9.99981e-07	9.99982e-07	9.99981e-07	9.99985e-07	9.9998e-07	9.99979e-07	9.99975e-07	9.99983e-07	9.99981e-07	9.99985e-07	9.99981e-07	9.99979e-07	9.99982e-07	9.9998e-07	9.99977e-07	9.99978e-07	9.99982e-07	9.99979e-07	9.99983e-07	9.99981e-07	9.9998e-07	9.99986e-07	9.99982e-07	9.99982e-07	9.9998e-07	9.99984e-07	9.99982e-07	9.9998e-07	9.99981e-07	9.99982e-07	9.99981e-07	9.99981e-07	9.9998e-07	9.99981e-07	9.99981e-07	9.99979e-07	9.9998e-07	9.9998e-07	9.99981e-07	9.99981e-07	9.99977e-07	9.9998e-07
1.05		9.99986e-07	9.99982e-07	9.99985e-07	9.99983e-07	9.99983e-07	9.99983e-07	9.99982e-07	9.99981e-07	9.9998e-07	9.99981e-07	9.99981e-07	9.9998e-07	9.99983e-07	9.99982e-07	9.99981e-07	9.99981e-07	9.99978e-07	9.99982e-07	9.99981e-07	9.99974e-07	9.9998e-07	9.99978e-07	9.9998e-07	9.99982e-07	9.99981e-07	9.99981e-07	9.99979e-07	9.99982e-07	9.9998e-07	9.9998e-07	9.99983e-07	9.99982e-07	9.99984e-07	9.99977e-07	9.99981e-07	9.99981e-07	9.9998e-07	9.9998e-07	9.99979e-07	9.99982e-07	9.99974e-07	9.99982e-07	9.9998e-07	9.99976e-07	9.9998e-07	9.9998e-07	9.99983e-07	9.99979e-07
1.04		9.99983e-07	9.99988e-07	9.99981e-07	9.99984e-07	9.99984e-07	9.99983e-07	9.99981e-07	9.99983e-07	9.99981e-07	9.99982e-07	9.99981e-07	9.99983e-07	9.99974e-07	9.99982e-07	9.99982e-07	9.99983e-07	9.99983e-07	9.99975e-07	9.99982e-07	9.99978e-07	9.99979e-07	9.9998e-07	9.99983e-07	9.99978e-07	9.99979e-07	9.99984e-07	9.99983e-07	9.99982e-07	9.99982e-07	9.99984e-07	9.9998e-07	9.9998e-07	9.99977e-07	9.99983e-07	9.9998e-07	9.99985e-07	9.99977e-07	9.99981e-07	9.99981e-07	9.99983e-07	9.99981e-07	9.99982e-07	9.9998e-07	9.99984e-07	9.99977e-07	9.99982e-07	9.99981e-07	9.99983e-07
1.03		9.99981e-07	9.99988e-07	9.99982e-07	9.99983e-07	9.99984e-07	9.99983e-07	9.99981e-07	9.99983e-07	9.99982e-07	9.99979e-07	9.99982e-07	9.99986e-07	9.99981e-07	9.99981e-07	9.99982e-07	9.99984e-07	9.99979e-07	9.99982e-07	9.9998e-07	9.99984e-07	9.9998e-07	9.99975e-07	9.99981e-07	9.99983e-07	9.99985e-07	9.99981e-07	9.99981e-07	9.99985e-07	9.99982e-07	9.99981e-07	9.99985e-07	9.99982e-07	9.99982e-07	9.9998e-07	9.99981e-07	9.99985e-07	9.99982e-07	9.9998e-07	9.99977e-07	9.99981e-07	9.99981e-07	9.99979e-07	9.99981e-07	9.99983e-07	9.99979e-07	9.99979e-07	9.9998e-07	9.9998e-07
1.02		9.99988e-07	9.99988e-07	9.99982e-07	9.99983e-07	9.99982e-07	9.99982e-07	9.99982e-07	9.99982e-07	9.9998e-07	9.99983e-07	9.99983e-07	9.9998e-07	9.99985e-07	9.99983e-07	9.9998e-07	9.99982e-07	9.99982e-07	9.99983e-07	9.99981e-07	9.99984e-07	9.99981e-07	9.9998e-07	9.99981e-07	9.9998e-07	9.99981e-07	9.99981e-07	9.99981e-07	9.99979e-07	9.99979e-07	9.99982e-07	9.9998e-07	9.99981e-07	9.99976e-07	9.99982e-07	9.99982e-07	9.99981e-07	9.99985e-07	9.99982e-07	9.99981e-07	9.99981e-07	9.99981e-07	9.9998e-07	9.99981e-07	9.99982e-07	9.99981e-07	9.99982e-07	9.99987e-07	9.99982e-07
1.01		9.99986e-07	9.99983e-07	9.99984e-07	9.99982e-07	9.99984e-07	9.99982e-07	9.99982e-07	9.99982e-07	9.99984e-07	9.99985e-07	9.99981e-07	9.99984e-07	9.99982e-07	9.99982e-07	9.9998e-07	9.99982e-07	9.99988e-07	9.99982e-07	9.99981e-07	9.99982e-07	9.99981e-07	9.99975e-07	9.99979e-07	9.99986e-07	9.99984e-07	9.99982e-07	9.9998e-07	9.99981e-07	9.99981e-07	9.99979e-07	9.99982e-07	9.99976e-07	9.99976e-07	9.99985e-07	9.99981e-07	9.9998e-07	9.99981e-07	9.99981e-07	9.99974e-07	9.99981e-07	9.99981e-07	9.9998e-07	9.9998e-07	9.9998e-07	9.99981e-07	9.99982e-07	9.9998e-07	9.9998e-07
1		9.99984e-07	9.99983e-07	9.99983e-07	9.99983e-07	9.99981e-07	9.99983e-07	9.99984e-07	9.99982e-07	9.99978e-07	9.99982e-07	9.99982e-07	9.99981e-07	9.99982e-07	9.9998e-07	9.99982e-07	9.99981e-07	9.99982e-07	9.99982e-07	9.99981e-07	9.99981e-07	9.99983e-07	9.99987e-07	9.99979e-07	9.99981e-07	9.99978e-07	9.99981e-07	9.99981e-07	9.9998e-07	9.99982e-07	9.99981e-07	9.99984e-07	9.99981e-07	9.99981e-07	9.99981e-07	9.99983e-07	9.99983e-07	9.99981e-07	9.99979e-07	9.99983e-07	9.99981e-07	9.99978e-07	9.9998e-07	9.9998e-07	9.99982e-07	9.99981e-07	9.9998e-07	9.9998e-07	9.99981e-07
0.99		9.99983e-07	9.99986e-07	9.99981e-07	9.99985e-07	9.99983e-07	9.99983e-07	9.99984e-07	9.99984e-07	9.99982e-07	9.99978e-07	9.99981e-07	9.99981e-07	9.99984e-07	9.9998e-07	9.99982e-07	9.99982e-07	9.99982e-07	9.99976e-07	9.99981e-07	9.9998e-07	9.9998e-07	9.99987e-07	9.9998e-07	9.99986e-07	9.99978e-07	9.99982e-07	9.99979e-07	9.99983e-07	9.99982e-07	9.99981e-07	9.99983e-07	9.99982e-07	9.99978e-07	9.99982e-07	9.99981e-07	9.9998e-07	9.99981e-07	9.99985e-07	9.99981e-07	9.99981e-07	9.99987e-07	9.99979e-07	9.9998e-07	9.99981e-07	9.99983e-07	9.99974e-07	9.99982e-07	9.99979e-07
0.98		9.99987e-07	9.99983e-07	9.99984e-07	9.9998e-07	9.99983e-07	9.99982e-07	9.99984e-07	9.99982e-07	9.99983e-07	9.99987e-07	9.99983e-07	9.99982e-07	9.99976e-07	9.99983e-07	9.99982e-07	9.99982e-07	9.99985e-07	9.9998e-07	9.9998e-07	9.99981e-07	9.99982e-07	9.99983e-07	9.99984e-07	9.99982e-07	9.99983e-07	9.99981e-07	9.99977e-07	9.99983e-07	9.99983e-07	9.9998e-07	9.99982e-07	9.99982e-07	9.99975e-07	9.99982e-07	9.99984e-07	9.99988e-07	9.99978e-07	9.99981e-07	9.9998e-07	9.99983e-07	9.99979e-07	9.99981e-07	9.9998e-07	9.99982e-07	9.99982e-07	9.9998e-07	9.99981e-07	9.99978e-07
0.97		9.99982e-07	9.9999e-07	9.99984e-07	9.99983e-07	9.99985e-07	9.99984e-07	9.99982e-07	9.99982e-07	9.99979e-07	9.99984e-07	9.99983e-07	9.99981e-07	9.99981e-07	9.9998e-07	9.99981e-07	9.99983e-07	9.99985e-07	9.99988e-07	9.99982e-07	9.9998e-07	9.99984e-07	9.99982e-07	9.99979e-07	9.99981e-07	9.99986e-07	9.99983e-07	9.9998e-07	9.99981e-07	9.99981e-07	9.99982e-07	9.99982e-07	9.99983e-07	9.99981e-07	9.99982e-07	9.99979e-07	9.99979e-07	9.99983e-07	9.99981e-07	9.99981e-07	9.99982e-07	9.99974e-07	9.99981e-07	9.99981e-07	9.99978e-07	9.99983e-07	9.9998e-07	9.99981e-07	9.99978e-07
0.96		9.99983e-07	9.99986e-07	9.99984e-07	9.99983e-07	9.99985e-07	9.99984e-07	9.99982e-07	9.99981e-07	9.99982e-07	9.99984e-07	9.99982e-07	9.99981e-07	9.99979e-07	9.99983e-07	9.99982e-07	9.99983e-07	9.99974e-07	9.99979e-07	9.99982e-07	9.99981e-07	9.99982e-07	9.99981e-07	9.99978e-07	9.99983e-07	9.99984e-07	9.99985e-07	9.99986e-07	9.99983e-07	9.9998e-07	9.99979e-07	9.99984e-07	9.99989e-07	9.99981e-07	9.99975e-07	9.99982e-07	9.99978e-07	9.99982e-07	9.99981e-07	9.99981e-07	9.99981e-07	9.99988e-07	9.99982e-07	9.99981e-07	9.99979e-07	9.99982e-07	9.99982e-07	9.9998e-07	9.99978e-07
0.95		9.99982e-07	9.99983e-07	9.99988e-07	9.99986e-07	9.99984e-07	9.9998e-07	9.99981e-07	9.99983e-07	9.99983e-07	9.99982e-07	9.99982e-07	9.99984e-07	9.99984e-07	9.99983e-07	9.99983e-07	9.99982e-07	9.99989e-07	9.9998e-07	9.99981e-07	9.99981e-07	9.99981e-07	9.9998e-07	9.99984e-07	9.99983e-07	9.99988e-07	9.99982e-07	9.99987e-07	9.99983e-07	9.99982e-07	9.99978e-07	9.99988e-07	9.99985e-07	9.99984e-07	9.99982e-07	9.99982e-07	9.99988e-07	9.99983e-07	9.99981e-07	9.99981e-07	9.99981e-07	9.99989e-07	9.9998e-07	9.99981e-07	9.99981e-07	9.99982e-07	9.99976e-07	9.9998e-07	9.99984e-07
0.94		9.99983e-07	9.9998e-07	9.99981e-07	9.99983e-07	9.99984e-07	9.99984e-07	9.99983e-07	9.99983e-07	9.99982e-07	9.99983e-07	9.99983e-07	9.99984e-07	9.9998e-07	9.99982e-07	9.99982e-07	9.99983e-07	9.99987e-07	9.99984e-07	9.99982e-07	9.99984e-07	9.99977e-07	9.99984e-07	9.99981e-07	9.99981e-07	9.99979e-07	9.99981e-07	9.99981e-07	9.99982e-07	9.99983e-07	9.99986e-07	9.99988e-07	9.99983e-07	9.9998e-07	9.99983e-07	9.99982e-07	9.99979e-07	9.99981e-07	9.99982e-07	9.99979e-07	9.99981e-07	9.9998e-07	9.99984e-07	9.99981e-07	9.99979e-07	9.99981e-07	9.99981e-07	9.99982e-07	9.99981e-07
0.93		9.99987e-07	9.99983e-07	9.99983e-07	9.99984e-07	9.99984e-07	9.99983e-07	9.99983e-07	9.9998e-07	9.99983e-07	9.9998e-07	9.99983e-07	9.99982e-07	9.9998e-07	9.99986e-07	9.99981e-07	9.99982e-07	9.99981e-07	9.99977e-07	9.99982e-07	9.99986e-07	9.99981e-07	9.99982e-07	9.99981e-07	9.99987e-07	9.99986e-07	9.99982e-07	9.99983e-07	9.99982e-07	9.99983e-07	9.99982e-07	9.99981e-07	9.99982e-07	9.99981e-07	9.99978e-07	9.99982e-07	9.99979e-07	9.99982e-07	9.9998e-07	9.99983e-07	9.99982e-07	9.99981e-07	9.9998e-07	9.99982e-07	9.99981e-07	9.99981e-07	9.99986e-07	9.99979e-07	9.99981e-07
0.92		9.99983e-07	9.99983e-07	9.99983e-07	9.99981e-07	9.99984e-07	9.99984e-07	9.99983e-07	9.99983e-07	9.99985e-07	9.99983e-07	9.99984e-07	9.99986e-07	9.99987e-07	9.99982e-07	9.99983e-07	9.99979e-07	9.99975e-07	9.99982e-07	9.9998e-07	9.99982e-07	9.99982e-07	9.99981e-07	9.99979e-07	9.99981e-07	9.99983e-07	9.99983e-07	9.9998e-07	9.9998e-07	9.99981e-07	9.99983e-07	9.99981e-07	9.99981e-07	9.99982e-07	9.9998e-07	9.99981e-07	9.99981e-07	9.99979e-07	9.99982e-07	9.99978e-07	9.99985e-07	9.99982e-07	9.9998e-07	9.99982e-07	9.99982e-07	9.9998e-07	9.99984e-07	9.99982e-07	9.99981e-07
0.91		9.99991e-07	9.99985e-07	9.99983e-07	9.99986e-07	9.99984e-07	9.99982e-07	9.99982e-07	9.99984e-07	9.99982e-07	9.99983e-07	9.99983e-07	9.99981e-07	9.99987e-07	9.99984e-07	9.99982e-07	9.99986e-07	9.99989e-07	9.99981e-07	9.99983e-07	9.99984e-07	9.9998e-07	9.99988e-07	9.99981e-07	9.9998e-07	9.99982e-07	9.99983e-07	9.99987e-07	9.9998e-07	9.99982e-07	9.99986e-07	9.99981e-07	9.99982e-07	9.99984e-07	9.99983e-07	9.99981e-07	9.99979e-07	9.99982e-07	9.99984e-07	9.9998e-07	9.99981e-07	9.99981e-07	9.99982e-07	9.99982e-07	9.9998e-07	9.99983e-07	9.99987e-07	9.99984e-07	9.99982e-07
0.9		9.99981e-07	9.99983e-07	9.99984e-07	9.99985e-07	9.99984e-07	9.99983e-07	9.99984e-07	9.99983e-07	9.99982e-07	9.99981e-07	9.99983e-07	9.99982e-07	9.99986e-07	9.99983e-07	9.99984e-07	9.99981e-07	9.9998e-07	9.99988e-07	9.99983e-07	9.99982e-07	9.9998e-07	9.99981e-07	9.99981e-07	9.99983e-07	9.99982e-07	9.99981e-07	9.99982e-07	9.9998e-07	9.99983e-07	9.99987e-07	9.99982e-07	9.99981e-07	9.99984e-07	9.99985e-07	9.99983e-07	9.99979e-07	9.99979e-07	9.99981e-07	9.99982e-07	9.99985e-07	9.99982e-07	9.99982e-07	9.99981e-07	9.99981e-07	9.9998e-07	9.99982e-07	9.99982e-07	9.99982e-07
0.89		9.99984e-07	9.99986e-07	9.99985e-07	9.99982e-07	9.99984e-07	9.99983e-07	9.99984e-07	9.99982e-07	9.99983e-07	9.99983e-07	9.99986e-07	9.99981e-07	9.99982e-07	9.99983e-07	9.99982e-07	9.99982e-07	9.99982e-07	9.99981e-07	9.99983e-07	9.9998e-07	9.99985e-07	9.99977e-07	9.99983e-07	9.99984e-07	9.99977e-07	9.99982e-07	9.9998e-07	9.9998e-07	9.99982e-07	9.99982e-07	9.99983e-07	9.99983e-07	9.99982e-07	9.99979e-07	9.99981e-07	9.99981e-07	9.99984e-07	9.99983e-07	9.99981e-07	9.99982e-07	9.99983e-07	9.99982e-07	9.99982e-07	9.99981e-07	9.9998e-07	9.99978e-07	9.99982e-07	9.99984e-07
0.88		9.99983e-07	9.99984e-07	9.99985e-07	9.99984e-07	9.99985e-07	9.99983e-07	9.99983e-07	9.99983e-07	9.99984e-07	9.99974e-07	9.99982e-07	9.99985e-07	9.9998e-07	9.99982e-07	9.99981e-07	9.99982e-07	9.99987e-07	9.99982e-07	9.99983e-07	9.99978e-07	9.99986e-07	9.99982e-07	9.99983e-07	9.9998e-07	9.99981e-07	9.99983e-07	9.99983e-07	9.99988e-07	9.99982e-07	9.99983e-07	9.99981e-07	9.99981e-07	9.9998e-07	9.99983e-07	9.99982e-07	9.99986e-07	9.99982e-07	9.99984e-07	9.99977e-07	9.99979e-07	9.99982e-07	9.9998e-07	9.99983e-07	9.99981e-07	9.99982e-07	9.99986e-07	9.99984e-07	9.99978e-07
0.87		9.99989e-07	9.99981e-07	9.99984e-07	9.99985e-07	9.99982e-07	9.99985e-07	9.99984e-07	9.99984e-07	9.99984e-07	9.99988e-07	9.99984e-07	9.99985e-07	9.99976e-07	9.99984e-07	9.99983e-07	9.99979e-07	9.99983e-07	9.99982e-07	9.99982e-07	9.99985e-07	9.99977e-07	9.99975e-07	9.99984e-07	9.99985e-07	9.99987e-07	9.99983e-07	9.99982e-07	9.99986e-07	9.99983e-07	9.99982e-07	9.99982e-07	9.99982e-07	9.99981e-07	9.99973e-07	9.99981e-07	9.99979e-07	9.99982e-07	9.99983e-07	9.9999e-07	9.99984e-07	9.99982e-07	9.99982e-07	9.99982e-07	9.99983e-07	9.99985e-07	9.99981e-07	9.99982e-07	9.9998e-07
0.86		9.99986e-07	9.99986e-07	9.99984e-07	9.99984e-07	9.99985e-07	9.99983e-07	9.99983e-07	9.99983e-07	9.99982e-07	9.99979e-07	9.99984e-07	9.99989e-07	9.99982e-07	9.99983e-07	9.99983e-07	9.99983e-07	9.99989e-07	9.99984e-07	9.99981e-07	9.99983e-07	9.99983e-07	9.99983e-07	9.99981e-07	9.99982e-07	9.99982e-07	9.9998e-07	9.99986e-07	9.99987e-07	9.99983e-07	9.99982e-07	9.99981e-07	9.99983e-07	9.99981e-07	9.99984e-07	9.99982e-07	9.99985e-07	9.9998e-07	9.99982e-07	9.99983e-07	9.99977e-07	9.99981e-07	9.99981e-07	9.99982e-07	9.99989e-07	9.9998e-07	9.99982e-07	9.99982e-07	9.99984e-07
0.85		9.99984e-07	9.99983e-07	9.99983e-07	9.99984e-07	9.99984e-07	9.99984e-07	9.99984e-07	9.99983e-07	9.99983e-07	9.99981e-07	9.99983e-07	9.99987e-07	9.99987e-07	9.99983e-07	9.99982e-07	9.99984e-07	9.99985e-07	9.99973e-07	9.99983e-07	9.99983e-07	9.99988e-07	9.99987e-07	9.99985e-07	9.99982e-07	9.99982e-07	9.99983e-07	9.9998e-07	9.99981e-07	9.99982e-07	9.99982e-07	9.99982e-07	9.99982e-07	9.99987e-07	9.99988e-07	9.99982e-07	9.99981e-07	9.99984e-07	9.99983e-07	9.99981e-07	9.99983e-07	9.99981e-07	9.99982e-07	9.99982e-07	9.99979e-07	9.99982e-07	9.99979e-07	9.99982e-07	9.99978e-07
0.84		9.99985e-07	9.99984e-07	9.99983e-07	9.99982e-07	9.99984e-07	9.99984e-07	9.99983e-07	9.99982e-07	9.99984e-07	9.99983e-07	9.99982e-07	9.99981e-07	9.99987e-07	9.99983e-07	9.99984e-07	9.99984e-07	9.99983e-07	9.99985e-07	9.99983e-07	9.99982e-07	9.99986e-07	9.99981e-07	9.99983e-07	9.99984e-07	9.99988e-07	9.9998e-07	9.9998e-07	9.99983e-07	9.99983e-07	9.99982e-07	9.99979e-07	9.99982e-07	9.99979e-07	9.99981e-07	9.99983e-07	9.99988e-07	9.99982e-07	9.99982e-07	9.99982e-07	9.99984e-07	9.99982e-07	9.99981e-07	9.99983e-07	9.99984e-07	9.99982e-07	9.99984e-07	9.99982e-07	9.99981e-07
0.83		9.99987e-07	9.99985e-07	9.99986e-07	9.99985e-07	9.99983e-07	9.99983e-07	9.99984e-07	9.99984e-07	9.99982e-07	9.99985e-07	9.99983e-07	9.99988e-07	9.99983e-07	9.99984e-07	9.99983e-07	9.99986e-07	9.99985e-07	9.99987e-07	9.99981e-07	9.99984e-07	9.9998e-07	9.9998e-07	9.99979e-07	9.99981e-07	9.99982e-07	9.99984e-07	9.99982e-07	9.99982e-07	9.99983e-07	9.99982e-07	9.99982e-07	9.9998e-07	9.99982e-07	9.9998e-07	9.99982e-07	9.99978e-07	9.99981e-07	9.99982e-07	9.99985e-07	9.99983e-07	9.99978e-07	9.99982e-07	9.99983e-07	9.99981e-07	9.99981e-07	9.99974e-07	9.9998e-07	9.99982e-07
0.82		9.99988e-07	9.99985e-07	9.99984e-07	9.99984e-07	9.99985e-07	9.99985e-07	9.99984e-07	9.99985e-07	9.99985e-07	9.99983e-07	9.99985e-07	9.99986e-07	9.99982e-07	9.99984e-07	9.99984e-07	9.99985e-07	9.99986e-07	9.99984e-07	9.99983e-07	9.99983e-07	9.99982e-07	9.99981e-07	9.99982e-07	9.99983e-07	9.99983e-07	9.99983e-07	9.99983e-07	9.99982e-07	9.99983e-07	9.99982e-07	9.99985e-07	9.99982e-07	9.99984e-07	9.9998e-07	9.99981e-07	9.99987e-07	9.99983e-07	9.99982e-07	9.99983e-07	9.99977e-07	9.99983e-07	9.99983e-07	9.99983e-07	9.99981e-07	9.99982e-07	9.99984e-07	9.99983e-07	9.99981e-07
0.81		9.99986e-07	9.99986e-07	9.99986e-07	9.99984e-07	9.99984e-07	9.99985e-07	9.99983e-07	9.99983e-07	9.99983e-07	9.99982e-07	9.99983e-07	9.99983e-07	9.99987e-07	9.99984e-07	9.99985e-07	9.99979e-07	9.99977e-07	9.99975e-07	9.99984e-07	9.99984e-07	9.99982e-07	9.99982e-07	9.99982e-07	9.99983e-07	9.99985e-07	9.99986e-07	9.99978e-07	9.99984e-07	9.99983e-07	9.99982e-07	9.99983e-07	9.99983e-07	9.99982e-07	9.99983e-07	9.99981e-07	9.99978e-07	9.99983e-07	9.99985e-07	9.99981e-07	9.99987e-07	9.99983e-07	9.99982e-07	9.9998e-07	9.99988e-07	9.99981e-07	9.99981e-07	9.99982e-07	9.9998e-07
0.8		9.99988e-07	9.99971e-07	9.99986e-07	9.99984e-07	9.99987e-07	9.99985e-07	9.99984e-07	9.99985e-07	9.99982e-07	9.99985e-07	9.99984e-07	9.99984e-07	9.99985e-07	9.99984e-07	9.99984e-07	9.99982e-07	9.99978e-07	9.99983e-07	9.99984e-07	9.99982e-07	9.99982e-07	9.99984e-07	9.99988e-07	9.99983e-07	9.99983e-07	9.9998e-07	9.99982e-07	9.99981e-07	9.99983e-07	9.99983e-07	9.99983e-07	9.99983e-07	9.99981e-07	9.99985e-07	9.99982e-07	9.99982e-07	9.99982e-07	9.99981e-07	9.99986e-07	9.99983e-07	9.99982e-07	9.99981e-07	9.99982e-07	9.99983e-07	9.99983e-07	9.99986e-07	9.99985e-07	9.99981e-07
0.79		9.99983e-07	9.99986e-07	9.99986e-07	9.99985e-07	9.99987e-07	9.99984e-07	9.99984e-07	9.99984e-07	9.99983e-07	9.99987e-07	9.99984e-07	9.99993e-07	9.99985e-07	9.99983e-07	9.99984e-07	9.99984e-07	9.99984e-07	9.99986e-07	9.99984e-07	9.99983e-07	9.99983e-07	9.99976e-07	9.99988e-07	9.99983e-07	9.9998e-07	9.99982e-07	9.99982e-07	9.99983e-07	9.99984e-07	9.99984e-07	9.99981e-07	9.99987e-07	9.9998e-07	9.99982e-07	9.99983e-07	9.99982e-07	9.99984e-07	9.99983e-07	9.99982e-07	9.99978e-07	9.99982e-07	9.99982e-07	9.99982e-07	9.99982e-07	9.99983e-07	9.99976e-07	9.99982e-07	9.99981e-07
0.78		9.9999e-07	9.9999e-07	9.99983e-07	9.99984e-07	9.99984e-07	9.99985e-07	9.99984e-07	9.99983e-07	9.99984e-07	9.99983e-07	9.99986e-07	9.99979e-07	9.99982e-07	9.99984e-07	9.99985e-07	9.99984e-07	9.99984e-07	9.99984e-07	9.99983e-07	9.99983e-07	9.99983e-07	9.99976e-07	9.99979e-07	9.99982e-07	9.99981e-07	9.99984e-07	9.99984e-07	9.9998e-07	9.99983e-07	9.99984e-07	9.99983e-07	9.99975e-07	9.99983e-07	9.99983e-07	9.99984e-07	9.99989e-07	9.99983e-07	9.99983e-07	9.99983e-07	9.99981e-07	9.99982e-07	9.99983e-07	9.99983e-07	9.99982e-07	9.99983e-07	9.99988e-07	9.99983e-07	9.99985e-07
0.77		9.9998e-07	9.99983e-07	9.99985e-07	9.99984e-07	9.99986e-07	9.99985e-07	9.99983e-07	9.99985e-07	9.99984e-07	9.99987e-07	9.99986e-07	9.99984e-07	9.99982e-07	9.99984e-07	9.99983e-07	9.99984e-07	9.99976e-07	9.9998e-07	9.99982e-07	9.99983e-07	9.99983e-07	9.99984e-07	9.9998e-07	9.99984e-07	9.99982e-07	9.99979e-07	9.99983e-07	9.9998e-07	9.99982e-07	9.99982e-07	9.99982e-07	9.99982e-07	9.9998e-07	9.99983e-07	9.99984e-07	9.99985e-07	9.99983e-07	9.99982e-07	9.99983e-07	9.99982e-07	9.99983e-07	9.99983e-07	9.99983e-07	9.99978e-07	9.99983e-07	9.99981e-07	9.99981e-07	9.99988e-07
0.76		9.99992e-07	9.99982e-07	9.99985e-07	9.99986e-07	9.99987e-07	9.99986e-07	9.99984e-07	9.99985e-07	9.99984e-07	9.99977e-07	9.99984e-07	9.99985e-07	9.99984e-07	9.99985e-07	9.99984e-07	9.99985e-07	9.99989e-07	9.99989e-07	9.99983e-07	9.99984e-07	9.9998e-07	9.99983e-07	9.99987e-07	9.99984e-07	9.99982e-07	9.99986e-07	9.99984e-07	9.99981e-07	9.99984e-07	9.99982e-07	9.99985e-07	9.9998e-07	9.99984e-07	9.99982e-07	9.99984e-07	9.9998e-07	9.99983e-07	9.99982e-07	9.99982e-07	9.99983e-07	9.99984e-07	9.99984e-07	9.99983e-07	9.99979e-07	9.99984e-07	9.99982e-07	9.99987e-07	9.99982e-07
0.75		9.99989e-07	9.99977e-07	9.99985e-07	9.99986e-07	9.99985e-07	9.99983e-07	9.99983e-07	9.99984e-07	9.99985e-07	9.99987e-07	9.99984e-07	9.99987e-07	9.99984e-07	9.99984e-07	9.99985e-07	9.99984e-07	9.99978e-07	9.99988e-07	9.99984e-07	9.99984e-07	9.99982e-07	9.99984e-07	9.99983e-07	9.99983e-07	9.99985e-07	9.99982e-07	9.99985e-07	9.99981e-07	9.99984e-07	9.99983e-07	9.99982e-07	9.99987e-07	9.99984e-07	9.99983e-07	9.99984e-07	9.99982e-07	9.99983e-07	9.99981e-07	9.99987e-07	9.99983e-07	9.99982e-07	9.99981e-07	9.99983e-07	9.99983e-07	9.99981e-07	9.9998e-07	9.99981e-07	9.99985e-07
0.74		9.99985e-07	9.99986e-07	9.99986e-07	9.99986e-07	9.99986e-07	9.99983e-07	9.99986e-07	9.99982e-07	9.99986e-07	9.99982e-07	9.99983e-07	9.99993e-07	9.99986e-07	9.99985e-07	9.99983e-07	9.99983e-07	9.99985e-07	9.99979e-07	9.99982e-07	9.99984e-07	9.99983e-07	9.99981e-07	9.99983e-07	9.99982e-07	9.99983e-07	9.99979e-07	9.99983e-07	9.99984e-07	9.99982e-07	9.99984e-07	9.99982e-07	9.99983e-07	9.99983e-07	9.99984e-07	9.99984e-07	9.99977e-07	9.99982e-07	9.99983e-07	9.99981e-07	9.99984e-07	9.9999e-07	9.99983e-07	9.99983e-07	9.99982e-07	9.99982e-07	9.99981e-07	9.99983e-07	9.99987e-07
0.73		9.99987e-07	9.99986e-07	9.99989e-07	9.99984e-07	9.99987e-07	9.99985e-07	9.99983e-07	9.99985e-07	9.99985e-07	9.99984e-07	9.99984e-07	9.99983e-07	9.99983e-07	9.99984e-07	9.99982e-07	9.99984e-07	9.99983e-07	9.99984e-07	9.99983e-07	9.99983e-07	9.99982e-07	9.99986e-07	9.99985e-07	9.9999e-07	9.99982e-07	9.99985e-07	9.99983e-07	9.99985e-07	9.99985e-07	9.99983e-07	9.99982e-07	9.99984e-07	9.99983e-07	9.99982e-07	9.99982e-07	9.99978e-07	9.99982e-07	9.99984e-07	9.99982e-07	9.99985e-07	9.99984e-07	9.99985e-07	9.99983e-07	9.99982e-07	9.99984e-07	9.99977e-07	9.99983e-07	9.9998e-07
0.72		9.99984e-07	9.99998e-07	9.99985e-07	9.99984e-07	9.99982e-07	9.99984e-07	9.99983e-07	9.99984e-07	9.99984e-07	9.99985e-07	9.99984e-07	9.99984e-07	9.99984e-07	9.99985e-07	9.99984e-07	9.99984e-07	9.99981e-07	9.99979e-07	9.99984e-07	9.99981e-07	9.99984e-07	9.99984e-07	9.99982e-07	9.99983e-07	9.99983e-07	9.99988e-07	9.99987e-07	9.99983e-07	9.99983e-07	9.99984e-07	9.99991e-07	9.99985e-07	9.99982e-07	9.99983e-07	9.99983e-07	9.99987e-07	9.99984e-07	9.99984e-07	9.99983e-07	9.99988e-07	9.99983e-07	9.99984e-07	9.99983e-07	9.99978e-07	9.99982e-07	9.99984e-07	9.99982e-07	9.99981e-07
0.71		9.99981e-07	9.99985e-07	9.99985e-07	9.99985e-07	9.99985e-07	9.99985e-07	9.99984e-07	9.99986e-07	9.99982e-07	9.99984e-07	9.99985e-07	9.99982e-07	9.99985e-07	9.99982e-07	9.99984e-07	9.99983e-07	9.99985e-07	9.99984e-07	9.99984e-07	9.99987e-07	9.99985e-07	9.99992e-07	9.99985e-07	9.99983e-07	9.99984e-07	9.99984e-07	9.99985e-07	9.99986e-07	9.99985e-07	9.99983e-07	9.99983e-07	9.99984e-07	9.99984e-07	9.99983e-07	9.99983e-07	9.99984e-07	9.99982e-07	9.99984e-07	9.99983e-07	9.99979e-07	9.99984e-07	9.99984e-07	9.99983e-07	9.99984e-07	9.99983e-07	9.99981e-07	9.9998e-07	9.99981e-07
0.7		9.99987e-07	9.9999e-07	9.99986e-07	9.99985e-07	9.99985e-07	9.99986e-07	9.99983e-07	9.99983e-07	9.99985e-07	9.99982e-07	9.99986e-07	9.99979e-07	9.99984e-07	9.99984e-07	9.99979e-07	9.99984e-07	9.99984e-07	9.99981e-07	9.99982e-07	9.99988e-07	9.99985e-07	9.99981e-07	9.99984e-07	9.99984e-07	9.99982e-07	9.99983e-07	9.99988e-07	9.99987e-07	9.99984e-07	9.99984e-07	9.99981e-07	9.99983e-07	9.99983e-07	9.99984e-07	9.99981e-07	9.99992e-07	9.99983e-07	9.99984e-07	9.99984e-07	9.99983e-07	9.99984e-07	9.99983e-07	9.99984e-07	9.99977e-07	9.99983e-07	9.99983e-07	9.99988e-07	9.9998e-07
0.69		9.99983e-07	9.99993e-07	9.99986e-07	9.99985e-07	9.99985e-07	9.99984e-07	9.99987e-07	9.99984e-07	9.99984e-07	9.9998e-07	9.99983e-07	9.99984e-07	9.99984e-07	9.99985e-07	9.99983e-07	9.99985e-07	9.99982e-07	9.99981e-07	9.99984e-07	9.99982e-07	9.99985e-07	9.99984e-07	9.99982e-07	9.99976e-07	9.99983e-07	9.99985e-07	9.99985e-07	9.9999e-07	9.99985e-07	9.99984e-07	9.99981e-07	9.99984e-07	9.99985e-07	9.99988e-07	9.99983e-07	9.9998e-07	9.99984e-07	9.99983e-07	9.99984e-07	9.99983e-07	9.99983e-07	9.99983e-07	9.99983e-07	9.99982e-07	9.99984e-07	9.99982e-07	9.99983e-07	9.99984e-07
0.68		9.99988e-07	9.99978e-07	9.99985e-07	9.99982e-07	9.99986e-07	9.99984e-07	9.99985e-07	9.99985e-07	9.99985e-07	9.99983e-07	9.99986e-07	9.99984e-07	9.99984e-07	9.99985e-07	9.99986e-07	9.99983e-07	9.99985e-07	9.99986e-07	9.99985e-07	9.99984e-07	9.99984e-07	9.99987e-07	9.99983e-07	9.99979e-07	9.99986e-07	9.99983e-07	9.99985e-07	9.99984e-07	9.99984e-07	9.99983e-07	9.99984e-07	9.99983e-07	9.99987e-07	9.99983e-07	9.99984e-07	9.99988e-07	9.99982e-07	9.99982e-07	9.99983e-07	9.99983e-07	9.99982e-07	9.9998e-07	9.99984e-07	9.99988e-07	9.99982e-07	9.99983e-07	9.99985e-07	9.99984e-07
0.67		9.99986e-07	9.99978e-07	9.99985e-07	9.99984e-07	9.99985e-07	9.99986e-07	9.99984e-07	9.99985e-07	9.99985e-07	9.99985e-07	9.99985e-07	9.99988e-07	9.9999e-07	9.99984e-07	9.99988e-07	9.99985e-07	9.99992e-07	9.99982e-07	9.99983e-07	9.99979e-07	9.99985e-07	9.99989e-07	9.99983e-07	9.99983e-07	9.99986e-07	9.99984e-07	9.99979e-07	9.9999e-07	9.99988e-07	9.99984e-07	9.99983e-07	9.99986e-07	9.99982e-07	9.99984e-07	9.99983e-07	9.99982e-07	9.99984e-07	9.99983e-07	9.99984e-07	9.99984e-07	9.99982e-07	9.99982e-07	9.99984e-07	9.99984e-07	9.99983e-07	9.99984e-07	9.99982e-07	9.99984e-07
0.66		9.99985e-07	9.99829e-07	9.99985e-07	9.99985e-07	9.99986e-07	9.99985e-07	9.99985e-07	9.99985e-07	9.99986e-07	9.99988e-07	9.99986e-07	9.99981e-07	9.99985e-07	9.99984e-07	9.99988e-07	9.99985e-07	9.99986e-07	9.9998e-07	9.99985e-07	9.99984e-07	9.99984e-07	9.99987e-07	9.99983e-07	9.99983e-07	9.99984e-07	9.99983e-07	9.99983e-07	9.99981e-07	9.9998e-07	9.99983e-07	9.9998e-07	9.99983e-07	9.99984e-07	9.99985e-07	9.99984e-07	9.99988e-07	9.99984e-07	9.99983e-07	9.99984e-07	9.99987e-07	9.99983e-07	9.99985e-07	9.99983e-07	9.99983e-07	9.99981e-07	9.99982e-07	9.99984e-07	9.99983e-07
0.65		9.9998e-07	9.99987e-07	9.99987e-07	9.99987e-07	9.99986e-07	9.99985e-07	9.99984e-07	9.99985e-07	9.99983e-07	9.99986e-07	9.99987e-07	9.99989e-07	9.99985e-07	9.99984e-07	9.99985e-07	9.99986e-07	9.99984e-07	9.99976e-07	9.99984e-07	9.99987e-07	9.99985e-07	9.99982e-07	9.99985e-07	9.99986e-07	9.99986e-07	9.99985e-07	9.9998e-07	9.99985e-07	9.99984e-07	9.99984e-07	9.99984e-07	9.99984e-07	9.99984e-07	9.99984e-07	9.99983e-07	9.9998e-07	9.99985e-07	9.99984e-07	9.99981e-07	9.99985e-07	9.99984e-07	9.99985e-07	9.99984e-07	9.99983e-07	9.99984e-07	9.99983e-07	9.99988e-07	9.99984e-07
0.64		9.99986e-07	9.7755e-07	9.99988e-07	9.99984e-07	9.99986e-07	9.99986e-07	9.99985e-07	9.99985e-07	9.99985e-07	9.99984e-07	9.99985e-07	9.99984e-07	9.99985e-07	9.99983e-07	9.99985e-07	9.99984e-07	9.99985e-07	9.99983e-07	9.99984e-07	9.99983e-07	9.99984e-07	9.99983e-07	9.99983e-07	9.99981e-07	9.99984e-07	9.99985e-07	9.99981e-07	9.99985e-07	9.99981e-07	9.99984e-07	9.99985e-07	9.99986e-07	9.99984e-07	9.99984e-07	9.99985e-07	9.99983e-07	9.99985e-07	9.99984e-07	9.99984e-07	9.99983e-07	9.99985e-07	9.99984e-07	9.99983e-07	9.99984e-07	9.99984e-07	9.99982e-07	9.99981e-07	9.99984e-07
0.63		9.99987e-07	9.99936e-07	9.99986e-07	9.99984e-07	9.99986e-07	9.99987e-07	9.99986e-07	9.99985e-07	9.99984e-07	9.99983e-07	9.99985e-07	9.9998e-07	9.99982e-07	9.99984e-07	9.99986e-07	9.99985e-07	9.99986e-07	9.99981e-07	9.99984e-07	9.99992e-07	9.99983e-07	9.99983e-07	9.99985e-07	9.99985e-07	9.99984e-07	9.99983e-07	9.9998e-07	9.99984e-07	9.99984e-07	9.99983e-07	9.99986e-07	9.99985e-07	9.99984e-07	9.99984e-07	9.99979e-07	9.99984e-07	9.99982e-07	9.99983e-07	9.99985e-07	9.99984e-07	9.99983e-07	9.99982e-07	9.99984e-07	9.99984e-07	9.99983e-07	9.99984e-07	9.99985e-07	9.99983e-07
0.62		9.99991e-07	9.9999e-07	9.99986e-07	9.99985e-07	9.99987e-07	9.99985e-07	9.99985e-07	9.99984e-07	9.99986e-07	9.99988e-07	9.99986e-07	9.99985e-07	9.9999e-07	9.99985e-07	9.99985e-07	9.99985e-07	9.99982e-07	9.99982e-07	9.99984e-07	9.99993e-07	9.99985e-07	9.99983e-07	9.99985e-07	9.99983e-07	9.99985e-07	9.99984e-07	9.99984e-07	9.99982e-07	9.99984e-07	9.99984e-07	9.99977e-07	9.99985e-07	9.99982e-07	9.99985e-07	9.99984e-07	9.99985e-07	9.9999e-07	9.99985e-07	9.99984e-07	9.99982e-07	9.99984e-07	9.99984e-07	9.99983e-07	9.99983e-07	9.99985e-07	9.99982e-07	9.99983e-07	9.99983e-07
0.61		9.99988e-07	9.99988e-07	9.99987e-07	9.99986e-07	9.99986e-07	9.99986e-07	9.99985e-07	9.99986e-07	9.99986e-07	9.99984e-07	9.99984e-07	9.9999e-07	9.99985e-07	9.99985e-07	9.99985e-07	9.99985e-07	9.99981e-07	9.99983e-07	9.99984e-07	9.99977e-07	9.99985e-07	9.9999e-07	9.99985e-07	9.99982e-07	9.99985e-07	9.99985e-07	9.99985e-07	9.99986e-07	9.99984e-07	9.99984e-07	9.99991e-07	9.99985e-07	9.99984e-07	9.9998e-07	9.99983e-07	9.99987e-07	9.99977e-07	9.99984e-07	9.99984e-07	9.99985e-07	9.99983e-07	9.99984e-07	9.99983e-07	9.99984e-07	9.99983e-07	9.99982e-07	9.99984e-07	9.99983e-07
0.6		9.99986e-07	9.99987e-07	9.99986e-07	9.99985e-07	9.99986e-07	9.99988e-07	9.99986e-07	9.99986e-07	9.99983e-07	9.99983e-07	9.99984e-07	9.99985e-07	9.99986e-07	9.99985e-07	9.99984e-07	9.9999e-07	9.99987e-07	9.99985e-07	9.99985e-07	9.99986e-07	9.99985e-07	9.99988e-07	9.99985e-07	9.99983e-07	9.99984e-07	9.99984e-07	9.99984e-07	9.99986e-07	9.99984e-07	9.99984e-07	9.99984e-07	9.99984e-07	9.99982e-07	9.99983e-07	9.99984e-07	9.99984e-07	9.99986e-07	9.99984e-07	9.99984e-07	9.99984e-07	9.99984e-07	9.99985e-07	9.99984e-07	9.99984e-07	9.99983e-07	9.99989e-07	9.99986e-07	9.99983e-07
0.59		9.99987e-07	9.99985e-07	9.99984e-07	9.99985e-07	9.99986e-07	9.99985e-07	9.99985e-07	9.99986e-07	9.99985e-07	9.9999e-07	9.99985e-07	9.99983e-07	9.99984e-07	9.99986e-07	9.99987e-07	9.99985e-07	9.99984e-07	9.99981e-07	9.99984e-07	9.99981e-07	9.99985e-07	9.99986e-07	9.99984e-07	9.99984e-07	9.99983e-07	9.99984e-07	9.99986e-07	9.99985e-07	9.99985e-07	9.99985e-07	9.99984e-07	9.99986e-07	9.9999e-07	9.99985e-07	9.99985e-07	9.99982e-07	9.99983e-07	9.99987e-07	9.99982e-07	9.9998e-07	9.99984e-07	9.99985e-07	9.99984e-07	9.99983e-07	9.99984e-07	9.99986e-07	9.99983e-07	9.99984e-07
0.58		9.99985e-07	9.99983e-07	9.99989e-07	9.99987e-07	9.99986e-07	9.99986e-07	9.99987e-07	9.99985e-07	9.99984e-07	9.99985e-07	9.99985e-07	9.99985e-07	9.99986e-07	9.99986e-07	9.99982e-07	9.99986e-07	9.99984e-07	9.99993e-07	9.99984e-07	9.99993e-07	9.99984e-07	9.9999e-07	9.99984e-07	9.99984e-07	9.99983e-07	9.99983e-07	9.99985e-07	9.99983e-07	9.99984e-07	9.99984e-07	9.99986e-07	9.99985e-07	9.99984e-07	9.99985e-07	9.99979e-07	9.99985e-07	9.99985e-07	9.99984e-07	9.99987e-07	9.99979e-07	9.99981e-07	9.99986e-07	9.99984e-07	9.99983e-07	9.99984e-07	9.99985e-07	9.99988e-07	9.99984e-07
0.57		9.99987e-07	9.9991e-07	9.99986e-07	9.99986e-07	9.99987e-07	9.99987e-07	9.99985e-07	9.99988e-07	9.99986e-07	9.99983e-07	9.99986e-07	9.99984e-07	9.99986e-07	9.99985e-07	9.99986e-07	9.9998e-07	9.9998e-07	9.99984e-07	9.99984e-07	9.99979e-07	9.99984e-07	9.99984e-07	9.99982e-07	9.99985e-07	9.99982e-07	9.99985e-07	9.99985e-07	9.99985e-07	9.99985e-07	9.99984e-07	9.9998e-07	9.99987e-07	9.99985e-07	9.99985e-07	9.99979e-07	9.99991e-07	9.99985e-07	9.99985e-07	9.99983e-07	9.99985e-07	9.99985e-07	9.99979e-07	9.99984e-07	9.99984e-07	9.99985e-07	9.99984e-07	9.9998e-07	9.99984e-07
0.56		9.99982e-07	9.99745e-07	9.99989e-07	9.99985e-07	9.99986e-07	9.99986e-07	9.99985e-07	9.99985e-07	9.99986e-07	9.99987e-07	9.99985e-07	9.99985e-07	9.99986e-07	9.99986e-07	9.99987e-07	9.99982e-07	9.99985e-07	9.99986e-07	9.99984e-07	9.99989e-07	9.99985e-07	9.99988e-07	9.99985e-07	9.99986e-07	9.99987e-07	9.99984e-07	9.99984e-07	9.99988e-07	9.99985e-07	9.99984e-07	9.99981e-07	9.9998e-07	9.99987e-07	9.99986e-07	9.99984e-07	9.99986e-07	9.99983e-07	9.99986e-07	9.99983e-07	9.99981e-07	9.99984e-07	9.99985e-07	9.99984e-07	9.99984e-07	9.99984e-07	9.99986e-07	9.99984e-07	9.99984e-07
0.55		9.99988e-07	9.58603e-07	9.99987e-07	9.99987e-07	9.99987e-07	9.99986e-07	9.99985e-07	9.99987e-07	9.99985e-07	9.99987e-07	9.99986e-07	9.99984e-07	9.99986e-07	9.99989e-07	9.99986e-07	9.99985e-07	9.99985e-07	9.99991e-07	9.99985e-07	9.9998e-07	9.99985e-07	9.99994e-07	9.99985e-07	9.99986e-07	9.99985e-07	9.99985e-07	9.9999e-07	9.99987e-07	9.99984e-07	9.99985e-07	9.99984e-07	9.99984e-07	9.99986e-07	9.99985e-07	9.99985e-07	9.99985e-07	9.99985e-07	9.99985e-07	9.99986e-07	9.99988e-07	9.99983e-07	9.99987e-07	9.99984e-07	9.99984e-07	9.99984e-07	9.99987e-07	9.99981e-07	9.99982e-07
0.54		9.99989e-07	9.82911e-07	9.99987e-07	9.99989e-07	9.99987e-07	9.99987e-07	9.99987e-07	9.99985e-07	9.99986e-07	9.99982e-07	9.99987e-07	9.99985e-07	9.99986e-07	9.99985e-07	9.99985e-07	9.99984e-07	9.99985e-07	9.99986e-07	9.99981e-07	9.99981e-07	9.99984e-07	9.99985e-07	9.99985e-07	9.99982e-07	9.99986e-07	9.99985e-07	9.99983e-07	9.99987e-07	9.99987e-07	9.99985e-07	9.99986e-07	9.99984e-07	9.99986e-07	9.99985e-07	9.99984e-07	9.99989e-07	9.99986e-07	9.99985e-07	9.99981e-07	9.99984e-07	9.99985e-07	9.99985e-07	9.99984e-07	9.99984e-07	9.99985e-07	9.99985e-07	9.99982e-07	9.99984e-07
0.53		9.9986e-07	9.96818e-07	9.99991e-07	9.99985e-07	9.99988e-07	9.99988e-07	9.99986e-07	9.99986e-07	9.99986e-07	9.99986e-07	9.99985e-07	9.99985e-07	9.99985e-07	9.99986e-07	9.99984e-07	9.99986e-07	9.99986e-07	9.99982e-07	9.99985e-07	9.99981e-07	9.99986e-07	9.99987e-07	9.99985e-07	9.99984e-07	9.99982e-07	9.99985e-07	9.99984e-07	9.99984e-07	9.99985e-07	9.99985e-07	9.99983e-07	9.99985e-07	9.99985e-07	9.99986e-07	9.99984e-07	9.99983e-07	9.99982e-07	9.99984e-07	9.99982e-07	9.99982e-07	9.99985e-07	9.99984e-07	9.99985e-07	9.99984e-07	9.99984e-07	9.99984e-07	9.9999e-07	9.99984e-07
0.52		9.99991e-07	9.69785e-07	9.99988e-07	9.99985e-07	9.99985e-07	9.99989e-07	9.99986e-07	9.99986e-07	9.99984e-07	9.99984e-07	9.99986e-07	9.99986e-07	9.99986e-07	9.99987e-07	9.99984e-07	9.99986e-07	9.99986e-07	9.99987e-07	9.99985e-07	9.99988e-07	9.99985e-07	9.99986e-07	9.99984e-07	9.99987e-07	9.99989e-07	9.99986e-07	9.99988e-07	9.99982e-07	9.99983e-07	9.99985e-07	9.99982e-07	9.99984e-07	9.99985e-07	9.99985e-07	9.99987e-07	9.99984e-07	9.99985e-07	9.99985e-07	9.99985e-07	9.99987e-07	9.99985e-07	9.99984e-07	9.99984e-07	9.99985e-07	9.99983e-07	9.99986e-07	9.99983e-07	9.99985e-07
0.51		9.97221e-07	9.80757e-07	9.99988e-07	9.99988e-07	9.99986e-07	9.99986e-07	9.99986e-07	9.99986e-07	9.99988e-07	9.99982e-07	9.99985e-07	9.99985e-07	9.99986e-07	9.99986e-07	9.99986e-07	9.99987e-07	9.9998e-07	9.99992e-07	9.99987e-07	9.99986e-07	9.99986e-07	9.99983e-07	9.99983e-07	9.99984e-07	9.99985e-07	9.99985e-07	9.99981e-07	9.99985e-07	9.99986e-07	9.99984e-07	9.99988e-07	9.99986e-07	9.99986e-07	9.99985e-07	9.99986e-07	9.99991e-07	9.99984e-07	9.99984e-07	9.99984e-07	9.99982e-07	9.99985e-07	9.99985e-07	9.99984e-07	9.99985e-07	9.99986e-07	9.99985e-07	9.99981e-07	9.99984e-07
0.5		9.99986e-07	9.93418e-07	9.99986e-07	9.99987e-07	9.99987e-07	9.99987e-07	9.99986e-07	9.99988e-07	9.99987e-07	9.99986e-07	9.99986e-07	9.99983e-07	9.99986e-07	9.99986e-07	9.99985e-07	9.99986e-07	9.99991e-07	9.99985e-07	9.99984e-07	9.99987e-07	9.99984e-07	9.99992e-07	9.99983e-07	9.99988e-07	9.99987e-07	9.99984e-07	9.99987e-07	9.99984e-07	9.99985e-07	9.99987e-07	9.9998e-07	9.99986e-07	9.99986e-07	9.99984e-07	9.99985e-07	9.99984e-07	9.99985e-07	9.99985e-07	9.99986e-07	9.99985e-07	9.99985e-07	9.99986e-07	9.99984e-07	9.99984e-07	9.99984e-07	9.99983e-07	9.99981e-07	9.99983e-07
0.49		9.99986e-07	9.61677e-07	9.99987e-07	9.99986e-07	9.99986e-07	9.99987e-07	9.99987e-07	9.99985e-07	9.99985e-07	9.99982e-07	9.99986e-07	9.99985e-07	9.99988e-07	9.99985e-07	9.99988e-07	9.99983e-07	9.99982e-07	9.99985e-07	9.99985e-07	9.99976e-07	9.99988e-07	9.99978e-07	9.99985e-07	9.99987e-07	9.99987e-07	9.99988e-07	9.99984e-07	9.99983e-07	9.99987e-07	9.99986e-07	9.99986e-07	9.99987e-07	9.99981e-07	9.99989e-07	9.99985e-07	9.99984e-07	9.99985e-07	9.99984e-07	9.99986e-07	9.99991e-07	9.99985e-07	9.99982e-07	9.99984e-07	9.99985e-07	9.99986e-07	9.99982e-07	9.99982e-07	9.99985e-07
0.48		9.96492e-07	9.07201e-07	9.99987e-07	9.99988e-07	9.99987e-07	9.99987e-07	9.99986e-07	9.99988e-07	9.99986e-07	9.99988e-07	9.99987e-07	9.99986e-07	9.99984e-07	9.99986e-07	9.99986e-07	9.99985e-07	9.99987e-07	9.99985e-07	9.99984e-07	9.99984e-07	9.99985e-07	9.99984e-07	9.99985e-07	9.99988e-07	9.99986e-07	9.99985e-07	9.99986e-07	9.99985e-07	9.99986e-07	9.99985e-07	9.99986e-07	9.99984e-07	9.99988e-07	9.9998e-07	9.99986e-07	9.99985e-07	9.99985e-07	9.99984e-07	9.99984e-07	9.99984e-07	9.99985e-07	9.99985e-07	9.99984e-07	9.99984e-07	9.99984e-07	9.99983e-07	9.99987e-07	9.99984e-07
0.47		9.97681e-07	8.53529e-07	9.99987e-07	9.99987e-07	9.99988e-07	9.99987e-07	9.99987e-07	9.99986e-07	9.99986e-07	9.99985e-07	9.99986e-07	9.99988e-07	9.99981e-07	9.99986e-07	9.99986e-07	9.9999e-07	9.99985e-07	9.99983e-07	9.99985e-07	9.99982e-07	9.99986e-07	9.99984e-07	9.99992e-07	9.99987e-07	9.99984e-07	9.99985e-07	9.99985e-07	9.99984e-07	9.99986e-07	9.99985e-07	9.99985e-07	9.99987e-07	9.99982e-07	9.99986e-07	9.99985e-07	9.99988e-07	9.99985e-07	9.99986e-07	9.99987e-07	9.99985e-07	9.99986e-07	9.99983e-07	9.99985e-07	9.99984e-07	9.99984e-07	9.99984e-07	9.99981e-07	9.99985e-07
0.46		9.34167e-07	8.58441e-07	9.99988e-07	9.99987e-07	9.99986e-07	9.99987e-07	9.99988e-07	9.99986e-07	9.99987e-07	9.99986e-07	9.99985e-07	9.99986e-07	9.99985e-07	9.99987e-07	9.99988e-07	9.99985e-07	9.99986e-07	9.99984e-07	9.99986e-07	9.99983e-07	9.99983e-07	9.99985e-07	9.99986e-07	9.99989e-07	9.9998e-07	9.99984e-07	9.99984e-07	9.99985e-07	9.99985e-07	9.99987e-07	9.99986e-07	9.99985e-07	9.99985e-07	9.99986e-07	9.99985e-07	9.99987e-07	9.99986e-07	9.99985e-07	9.99985e-07	9.99986e-07	9.99985e-07	9.99985e-07	9.99985e-07	9.99984e-07	9.99983e-07	9.99983e-07	9.99986e-07	9.99985e-07
0.45		9.9944e-07	8.40822e-07	9.99988e-07	9.99986e-07	9.99986e-07	9.99988e-07	9.99983e-07	9.99986e-07	9.99987e-07	9.99987e-07	9.99988e-07	9.99987e-07	9.99985e-07	9.99985e-07	9.99986e-07	9.99986e-07	9.99987e-07	9.99986e-07	9.99985e-07	9.99978e-07	9.99986e-07	9.99988e-07	9.99985e-07	9.99984e-07	9.99986e-07	9.99985e-07	9.99986e-07	9.99989e-07	9.99987e-07	9.99986e-07	9.99985e-07	9.99986e-07	9.99988e-07	9.99985e-07	9.99984e-07	9.99991e-07	9.99984e-07	9.99986e-07	9.99984e-07	9.99984e-07	9.99985e-07	9.99985e-07	9.99985e-07	9.99985e-07	9.99984e-07	9.99984e-07	9.99985e-07	9.99985e-07
0.44		9.37474e-07	7.46302e-07	9.99989e-07	9.99988e-07	9.99989e-07	9.99987e-07	9.99987e-07	9.99985e-07	9.99985e-07	9.99986e-07	9.99987e-07	9.99986e-07	9.99988e-07	9.99989e-07	9.99985e-07	9.99987e-07	9.99985e-07	9.99984e-07	9.99986e-07	9.99987e-07	9.99985e-07	9.9999e-07	9.99986e-07	9.99986e-07	9.99985e-07	9.99986e-07	9.99989e-07	9.99985e-07	9.99986e-07	9.99984e-07	9.99984e-07	9.99986e-07	9.99984e-07	9.99985e-07	9.99984e-07	9.99984e-07	9.99982e-07	9.99985e-07	9.99985e-07	9.99989e-07	9.99982e-07	9.99985e-07	9.99985e-07	9.99986e-07	9.99986e-07	9.99986e-07	9.99985e-07	9.99985e-07
0.43		8.43485e-07	5.98768e-07	9.9999e-07	9.99988e-07	9.9999e-07	9.99986e-07	9.99986e-07	9.99987e-07	9.99985e-07	9.99986e-07	9.99987e-07	9.99985e-07	9.99989e-07	9.99987e-07	9.99987e-07	9.99985e-07	9.99986e-07	9.99991e-07	9.99985e-07	9.99986e-07	9.99984e-07	9.99986e-07	9.99984e-07	9.99984e-07	9.99983e-07	9.99985e-07	9.99986e-07	9.99986e-07	9.99985e-07	9.99987e-07	9.99986e-07	9.99985e-07	9.99988e-07	9.99986e-07	9.99985e-07	9.99984e-07	9.99986e-07	9.99986e-07	9.99985e-07	9.99987e-07	9.99987e-07	9.99985e-07	9.99985e-07	9.99986e-07	9.99987e-07	9.99982e-07	9.99984e-07	9.99984e-07
0.42		8.39657e-07	6.25291e-07	9.99986e-07	9.99988e-07	9.99985e-07	9.99989e-07	9.99988e-07	9.99988e-07	9.99985e-07	9.99986e-07	9.99988e-07	9.99984e-07	9.99984e-07	9.99986e-07	9.99987e-07	9.99983e-07	9.9999e-07	9.99987e-07	9.99985e-07	9.99981e-07	9.99986e-07	9.99986e-07	9.99986e-07	9.99983e-07	9.99986e-07	9.99986e-07	9.99984e-07	9.99986e-07	9.99985e-07	9.99982e-07	9.99986e-07	9.99986e-07	9.99223e-07	9.99984e-07	9.99987e-07	9.99988e-07	9.99984e-07	9.99985e-07	9.99986e-07	9.99985e-07	9.99984e-07	9.99985e-07	9.99985e-07	9.99984e-07	9.99985e-07	9.99986e-07	9.99986e-07	9.99985e-07
0.41		7.44022e-07	5.94341e-07	9.9999e-07	9.99986e-07	9.9999e-07	9.99987e-07	9.99987e-07	9.99986e-07	9.99986e-07	9.99986e-07	9.99987e-07	9.99992e-07	9.99988e-07	9.99988e-07	9.99987e-07	9.99987e-07	9.99981e-07	9.99985e-07	9.99987e-07	9.99987e-07	9.99986e-07	9.99985e-07	9.99986e-07	9.99979e-07	9.99982e-07	9.99986e-07	9.99989e-07	9.99984e-07	9.99985e-07	9.99986e-07	9.99987e-07	9.99988e-07	9.99705e-07	9.99987e-07	9.99987e-07	9.99986e-07	9.99988e-07	9.99986e-07	9.99985e-07	9.99989e-07	9.99988e-07	9.99979e-07	9.99985e-07	9.99985e-07	9.99986e-07	9.99982e-07	9.99985e-07	9.99986e-07
0.4		7.00315e-07	5.50642e-07	9.99986e-07	9.99988e-07	9.99989e-07	9.99988e-07	9.99988e-07	9.99986e-07	9.99987e-07	9.99988e-07	9.99986e-07	9.99991e-07	9.99987e-07	9.99985e-07	9.99989e-07	9.99989e-07	9.99986e-07	9.99986e-07	9.99987e-07	9.99985e-07	9.99986e-07	9.99985e-07	9.99985e-07	9.99986e-07	9.99987e-07	9.99985e-07	9.99981e-07	9.99982e-07	9.99985e-07	9.99986e-07	9.99981e-07	9.99987e-07	9.9999e-07	9.99986e-07	9.99985e-07	9.99986e-07	9.9999e-07	9.99986e-07	9.99981e-07	9.99991e-07	9.99983e-07	9.99986e-07	9.99986e-07	9.99985e-07	9.99985e-07	9.99981e-07	9.99985e-07	9.99984e-07
0.39		6.59893e-07	5.21068e-07	9.86258e-07	9.99987e-07	9.99987e-07	9.99989e-07	9.99988e-07	9.99987e-07	9.99987e-07	9.99985e-07	9.99987e-07	9.99989e-07	9.99991e-07	9.99986e-07	9.99989e-07	9.99994e-07	9.99985e-07	9.99986e-07	9.99985e-07	9.99992e-07	9.99983e-07	9.99989e-07	9.99988e-07	9.99987e-07	9.99989e-07	9.99986e-07	9.99986e-07	9.99994e-07	9.99987e-07	9.99985e-07	9.99987e-07	9.99986e-07	9.99984e-07	9.99987e-07	9.99986e-07	9.99988e-07	9.99987e-07	9.99986e-07	9.99988e-07	9.99987e-07	9.99987e-07	9.99982e-07	9.99986e-07	9.99986e-07	9.99986e-07	9.9998e-07	9.9999e-07	9.99985e-07
0.38		6.06969e-07	4.5766e-07	8.84947e-07	9.99987e-07	9.99988e-07	9.99987e-07	9.99986e-07	9.99987e-07	9.99989e-07	9.99987e-07	9.99986e-07	9.99986e-07	9.99985e-07	9.99988e-07	9.99987e-07	9.99984e-07	9.99987e-07	9.99988e-07	9.99986e-07	9.99979e-07	9.99987e-07	9.99986e-07	9.99988e-07	9.99988e-07	9.99986e-07	9.99987e-07	9.99989e-07	9.99988e-07	9.99986e-07	9.99986e-07	9.99987e-07	9.99987e-07	9.99988e-07	9.99986e-07	9.99982e-07	9.99993e-07	9.99988e-07	9.99986e-07	9.99985e-07	9.99985e-07	9.99986e-07	9.99989e-07	9.99986e-07	9.99985e-07	9.99985e-07	9.99985e-07	9.99985e-07	9.99982e-07
0.37		5.91643e-07	4.20154e-07	9.09164e-07	9.99985e-07	9.99988e-07	9.99989e-07	9.99989e-07	9.99986e-07	9.99988e-07	9.99987e-07	9.99987e-07	9.99985e-07	9.99984e-07	9.99985e-07	9.99986e-07	9.99996e-07	9.99996e-07	9.99991e-07	9.99988e-07	9.99985e-07	9.99987e-07	9.9998e-07	9.99987e-07	9.99985e-07	9.99989e-07	9.99987e-07	9.9998e-07	9.99985e-07	9.99987e-07	9.99981e-07	9.99983e-07	9.99985e-07	9.99984e-07	9.99987e-07	9.99987e-07	9.99982e-07	9.99985e-07	9.99987e-07	9.99989e-07	9.99985e-07	9.99991e-07	9.99984e-07	9.99986e-07	9.99987e-07	9.99986e-07	9.99991e-07	9.99984e-07	9.99985e-07
0.36		5.97371e-07	4.02808e-07	8.54256e-07	9.99986e-07	9.98634e-07	9.99988e-07	9.99987e-07	9.99993e-07	9.99986e-07	9.99987e-07	9.99986e-07	9.99986e-07	9.99986e-07	9.99987e-07	9.99987e-07	9.99986e-07	9.99984e-07	9.99989e-07	9.99987e-07	9.99986e-07	9.99981e-07	9.99987e-07	9.99988e-07	9.99983e-07	9.99981e-07	9.99986e-07	9.99982e-07	9.99986e-07	9.99987e-07	9.99983e-07	9.99986e-07	9.99987e-07	9.99988e-07	9.99985e-07	9.99986e-07	9.99988e-07	9.99985e-07	9.99987e-07	9.99984e-07	9.99986e-07	9.99983e-07	9.99986e-07	9.99985e-07	9.99986e-07	9.99985e-07	9.99993e-07	9.99985e-07	9.99987e-07
0.35		5.54821e-07	4.26459e-07	8.07493e-07	9.99985e-07	9.99812e-07	9.99988e-07	9.99987e-07	9.99984e-07	9.99987e-07	9.9999e-07	9.99987e-07	9.99986e-07	9.99983e-07	9.99988e-07	9.99987e-07	9.99987e-07	9.99986e-07	9.99986e-07	9.99987e-07	9.99987e-07	9.99986e-07	9.99989e-07	9.99985e-07	9.99989e-07	9.99988e-07	9.99986e-07	9.99985e-07	9.99985e-07	9.99987e-07	9.99988e-07	9.99991e-07	9.99989e-07	9.9997e-07	9.9999e-07	9.99986e-07	9.99992e-07	9.99984e-07	9.99985e-07	9.99985e-07	9.99986e-07	9.99981e-07	9.99986e-07	9.99986e-07	9.99985e-07	9.99987e-07	9.99987e-07	9.99984e-07	9.99984e-07
0.34		5.39003e-07	4.0329e-07	7.98211e-07	9.99988e-07	9.91438e-07	9.99989e-07	9.99987e-07	9.99991e-07	9.99985e-07	9.99987e-07	9.99988e-07	9.99988e-07	9.99988e-07	9.99987e-07	9.99987e-07	9.99981e-07	9.99997e-07	9.99984e-07	9.99984e-07	9.99987e-07	9.99981e-07	9.99984e-07	9.99985e-07	9.99988e-07	9.99988e-07	9.99987e-07	9.99987e-07	9.99986e-07	9.99987e-07	9.99987e-07	9.99986e-07	9.99983e-07	9.99786e-07	9.99984e-07	9.99986e-07	9.99988e-07	9.99989e-07	9.99986e-07	9.99986e-07	9.99986e-07	9.99979e-07	9.99985e-07	9.99986e-07	9.99986e-07	9.99986e-07	9.99987e-07	9.99983e-07	9.9998e-07
0.33		4.5849e-07	3.88615e-07	7.87956e-07	9.99825e-07	9.73801e-07	9.99987e-07	9.99989e-07	9.99986e-07	9.99984e-07	9.99989e-07	9.99988e-07	9.99986e-07	9.99986e-07	9.99987e-07	9.99987e-07	9.99992e-07	9.99987e-07	9.99982e-07	9.99987e-07	9.99986e-07	9.99985e-07	9.9998e-07	9.99986e-07	9.99982e-07	9.99987e-07	9.99987e-07	9.99987e-07	9.99987e-07	9.99986e-07	9.99988e-07	9.99988e-07	9.99987e-07	8.80981e-07	9.99988e-07	9.99985e-07	9.99989e-07	9.99986e-07	9.99986e-07	9.99986e-07	9.99979e-07	9.99986e-07	9.99989e-07	9.99986e-07	9.99986e-07	9.99986e-07	9.9998e-07	9.99989e-07	9.99989e-07
0.32		4.09707e-07	3.63209e-07	7.65543e-07	9.93714e-07	9.2227e-07	9.99987e-07	9.99989e-07	9.99988e-07	9.99987e-07	9.99607e-07	9.99807e-07	9.99986e-07	9.9957e-07	9.99991e-07	9.99987e-07	9.99987e-07	9.99988e-07	9.99987e-07	9.99986e-07	9.99991e-07	9.99981e-07	9.9998e-07	9.99986e-07	9.99986e-07	9.99987e-07	9.99986e-07	9.99988e-07	9.99983e-07	9.99986e-07	9.99972e-07	9.99987e-07	9.99987e-07	8.28599e-07	9.9999e-07	9.99988e-07	9.99986e-07	9.99986e-07	9.99989e-07	9.99987e-07	9.99987e-07	9.99984e-07	9.99986e-07	9.99988e-07	9.99984e-07	9.99986e-07	9.99991e-07	9.99988e-07	9.99986e-07
0.31		3.53027e-07	3.47418e-07	7.28433e-07	9.7053e-07	8.76643e-07	9.85345e-07	9.99987e-07	9.99986e-07	9.99988e-07	7.82069e-07	9.90244e-07	9.99986e-07	9.98813e-07	9.99987e-07	9.99988e-07	9.96952e-07	9.99986e-07	9.99557e-07	9.99987e-07	9.99985e-07	9.99982e-07	9.99983e-07	9.99985e-07	9.99989e-07	9.99989e-07	9.99986e-07	9.99989e-07	9.99773e-07	9.99987e-07	9.99802e-07	9.99986e-07	9.98736e-07	7.00825e-07	9.99981e-07	9.99986e-07	9.99987e-07	9.99988e-07	9.99985e-07	9.99989e-07	9.99981e-07	9.99984e-07	9.99989e-07	9.99986e-07	9.99986e-07	9.99986e-07	9.99982e-07	9.99984e-07	9.99986e-07
0.3		3.21239e-07	3.08844e-07	7.7255e-07	9.26901e-07	8.71822e-07	9.36212e-07	9.9999e-07	9.99988e-07	9.99989e-07	9.99797e-07	9.73722e-07	9.98045e-07	9.8905e-07	9.97072e-07	9.99986e-07	9.99989e-07	9.99954e-07	9.99863e-07	9.99987e-07	9.99923e-07	9.99979e-07	9.99983e-07	9.99973e-07	9.9999e-07	9.99987e-07	9.99987e-07	9.99987e-07	9.99987e-07	9.99989e-07	9.99988e-07	9.9906e-07	9.97998e-07	7.28849e-07	9.99986e-07	9.99987e-07	9.99991e-07	9.99984e-07	9.99986e-07	9.99987e-07	9.9999e-07	9.99987e-07	9.99986e-07	9.99985e-07	9.99987e-07	9.99986e-07	9.99986e-07	9.99988e-07	9.99986e-07
0.29		2.86653e-07	3.01611e-07	7.11363e-07	8.95429e-07	8.24705e-07	8.73938e-07	9.99986e-07	9.99971e-07	9.99986e-07	9.99978e-07	9.12255e-07	9.99987e-07	9.93175e-07	9.97009e-07	9.99988e-07	9.99987e-07	9.99987e-07	9.99983e-07	9.99986e-07	9.9999e-07	9.99836e-07	9.99859e-07	9.99986e-07	9.99525e-07	9.99985e-07	9.99987e-07	9.9999e-07	9.99653e-07	9.99984e-07	9.98473e-07	9.99988e-07	9.94734e-07	8.80902e-07	9.998e-07	9.99987e-07	9.99987e-07	9.99986e-07	9.99986e-07	9.99984e-07	9.99984e-07	9.9999e-07	9.99987e-07	9.99986e-07	9.99986e-07	9.99986e-07	9.99987e-07	9.99985e-07	9.99986e-07
0.28		2.72631e-07	2.79918e-07	6.47323e-07	8.4722e-07	7.74338e-07	7.98537e-07	9.95186e-07	9.98207e-07	9.9831e-07	9.96769e-07	9.06167e-07	9.99987e-07	9.41104e-07	9.46438e-07	9.99988e-07	9.99989e-07	9.93041e-07	9.99992e-07	9.99986e-07	9.9999e-07	9.97378e-07	9.99819e-07	9.99988e-07	9.98628e-07	9.99992e-07	9.99987e-07	9.99985e-07	9.92085e-07	9.99987e-07	8.455e-07	9.99845e-07	9.69686e-07	9.14249e-07	9.99984e-07	9.99987e-07	9.87031e-07	9.99985e-07	9.99987e-07	9.99988e-07	9.94958e-07	9.99984e-07	9.99984e-07	9.99985e-07	9.99985e-07	9.99986e-07	9.99984e-07	9.99986e-07	9.99987e-07
0.27		2.62725e-07	2.63928e-07	6.02327e-07	8.27399e-07	7.32899e-07	8.42851e-07	9.81325e-07	9.92027e-07	9.73878e-07	9.98755e-07	8.61192e-07	9.99417e-07	9.38483e-07	9.18759e-07	9.99987e-07	9.93147e-07	9.57142e-07	9.99988e-07	9.99987e-07	9.99692e-07	9.98451e-07	9.9943e-07	9.99482e-07	9.99988e-07	9.99984e-07	9.99986e-07	9.99567e-07	9.69641e-07	9.99904e-07	8.08939e-07	9.55251e-07	9.31583e-07	6.57129e-07	9.78699e-07	9.99984e-07	9.80603e-07	9.99961e-07	9.99987e-07	9.99987e-07	9.81694e-07	9.99987e-07	9.99975e-07	9.99987e-07	9.99987e-07	9.99987e-07	9.99989e-07	9.99987e-07	9.99987e-07
0.26		2.37983e-07	2.523e-07	5.02865e-07	7.91438e-07	6.24931e-07	7.83837e-07	9.83278e-07	9.98587e-07	9.60102e-07	9.70356e-07	9.0908e-07	9.94176e-07	8.11183e-07	9.06889e-07	9.81904e-07	9.91482e-07	9.44909e-07	9.99989e-07	9.99987e-07	9.96947e-07	9.99959e-07	9.95674e-07	9.99381e-07	9.75298e-07	9.92798e-07	9.9998e-07	9.99805e-07	8.96982e-07	9.99987e-07	9.40123e-07	9.99987e-07	9.39435e-07	5.5345e-07	9.54942e-07	9.6519e-07	9.17944e-07	9.99986e-07	9.93261e-07	9.99986e-07	9.7799e-07	9.99167e-07	9.89443e-07	9.99987e-07	9.99987e-07	9.99986e-07	9.99987e-07	9.99987e-07	9.99987e-07
0.25		2.40433e-07	2.30996e-07	3.36678e-07	7.95004e-07	6.08202e-07	7.35163e-07	9.59311e-07	9.60612e-07	9.1604e-07	8.06526e-07	8.25871e-07	9.57008e-07	8.10192e-07	8.77239e-07	9.98121e-07	9.8009e-07	8.96622e-07	9.27319e-07	9.9313e-07	9.99986e-07	9.99692e-07	9.97468e-07	9.93568e-07	9.99988e-07	9.83917e-07	9.99988e-07	9.9903e-07	7.84381e-07	9.99987e-07	9.32975e-07	9.99986e-07	8.22511e-07	5.39141e-07	9.09283e-07	9.99985e-07	9.47705e-07	9.99057e-07	9.55324e-07	9.99987e-07	9.95277e-07	9.99742e-07	9.88464e-07	9.99987e-07	9.99986e-07	9.99987e-07	9.99321e-07	9.99984e-07	9.99987e-07
0.24		2.19552e-07	2.15011e-07	2.24578e-07	7.28295e-07	1.26167e-07	7.11097e-07	9.65212e-07	7.41744e-07	8.84187e-07	8.07931e-07	7.66133e-07	9.37923e-07	8.92101e-07	7.98818e-07	9.84601e-07	9.48184e-07	8.76847e-07	8.12509e-07	9.84744e-07	9.99988e-07	9.99822e-07	9.81523e-07	9.97179e-07	9.98484e-07	9.92801e-07	9.99864e-07	9.99395e-07	8.44661e-07	9.99803e-07	8.63888e-07	9.99988e-07	8.09979e-07	4.85347e-07	8.62699e-07	9.55132e-07	8.88773e-07	9.96024e-07	9.24683e-07	9.99987e-07	9.96617e-07	9.99281e-07	9.76677e-07	9.99899e-07	9.99987e-07	9.99987e-07	9.99987e-07	9.99986e-07	9.99986e-07
0.23		2.06394e-07	1.91074e-07	2.14929e-07	6.17542e-07	1.54085e-07	6.81741e-07	8.94506e-07	7.34298e-07	8.41566e-07	8.45637e-07	7.52939e-07	8.68349e-07	8.35669e-07	7.90078e-07	8.7213e-07	9.07004e-07	8.71411e-07	8.76566e-07	9.63514e-07	9.86728e-07	9.88659e-07	8.94504e-07	9.53107e-07	9.98626e-07	9.8313e-07	9.96649e-07	9.93988e-07	8.05172e-07	9.99446e-07	9.41765e-07	9.99987e-07	7.50568e-07	4.75011e-07	8.1417e-07	9.99484e-07	8.4346e-07	9.07085e-07	8.62176e-07	9.99987e-07	9.52576e-07	9.99988e-07	8.56408e-07	9.99979e-07	9.748e-07	9.99987e-07	9.99986e-07	9.99777e-07	9.99987e-07
0.22		1.96342e-07	1.74805e-07	1.97402e-07	3.83097e-07	2.05421e-07	6.50111e-07	8.24977e-07	6.49072e-07	9.61879e-07	8.46427e-07	7.22819e-07	8.34919e-07	5.65427e-07	7.26097e-07	8.58712e-07	9.42008e-07	9.75851e-07	7.69229e-07	8.71758e-07	7.99495e-07	9.4244e-07	8.11482e-07	9.64353e-07	9.75337e-07	9.87392e-07	9.83934e-07	9.98731e-07	8.05147e-07	9.73629e-07	9.01847e-07	9.99456e-07	7.24176e-07	4.28153e-07	7.50951e-07	9.9999e-07	8.42933e-07	9.12505e-07	8.25445e-07	9.99843e-07	8.13313e-07	9.99987e-07	9.14156e-07	9.99905e-07	9.29414e-07	9.99987e-07	9.57153e-07	9.998e-07	9.99981e-07
0.21		1.96822e-07	1.43814e-07	1.78346e-07	2.91571e-07	2.12206e-07	6.14714e-07	7.9852e-07	6.15684e-07	7.34935e-07	7.34763e-07	6.7005e-07	7.50755e-07	5.52115e-07	6.65137e-07	8.64936e-07	7.18475e-07	9e-07	6.77158e-07	8.58311e-07	7.90972e-07	9.46619e-07	7.21901e-07	9.02996e-07	9.33441e-07	9.57898e-07	9.13798e-07	9.97813e-07	7.5517e-07	9.20224e-07	8.5107e-07	9.99846e-07	6.97442e-07	4.21977e-07	7.45245e-07	9.97343e-07	8.42579e-07	9.8092e-07	9.95882e-07	9.99671e-07	6.34024e-07	9.99987e-07	7.8358e-07	9.99987e-07	8.761e-07	9.99988e-07	9.59898e-07	9.96696e-07	9.7061e-07
0.2		1.85307e-07	1.14565e-07	1.70747e-07	2.79202e-07	1.92983e-07	5.80386e-07	7.45555e-07	7.16473e-07	7.00024e-07	7.3209e-07	5.8889e-07	7.34392e-07	6.24083e-07	5.56046e-07	6.45246e-07	6.0329e-07	9.4722e-07	6.25998e-07	8.29041e-07	7.32948e-07	9.14396e-07	7.21759e-07	9.15979e-07	7.43589e-07	8.45946e-07	8.7497e-07	8.42914e-07	7.57445e-07	8.71798e-07	7.95883e-07	8.33652e-07	6.67917e-07	3.70183e-07	7.23044e-07	9.2553e-07	7.64242e-07	7.3302e-07	9.93232e-07	9.99986e-07	5.938e-07	9.99987e-07	9.39118e-07	9.88637e-07	8.44867e-07	8.86305e-07	9.54377e-07	9.98143e-07	9.43928e-07
0.19		1.61414e-07	9.63116e-08	1.54384e-07	2.56332e-07	1.72968e-07	5.53068e-07	6.82194e-07	6.57045e-07	7.30118e-07	6.89645e-07	5.59962e-07	5.73123e-07	5.07726e-07	4.47716e-07	8.84879e-07	5.29619e-07	7.75163e-07	5.84228e-07	7.69042e-07	5.84514e-07	9.02266e-07	6.41926e-07	7.88684e-07	7.09734e-07	7.6638e-07	8.22038e-07	9.0081e-07	5.18863e-07	8.43092e-07	6.88659e-07	8.02987e-07	5.94635e-07	3.45478e-07	6.67107e-07	8.96862e-07	7.60699e-07	6.41446e-07	9.35897e-07	9.91691e-07	5.73134e-07	9.99987e-07	7.97966e-07	9.97585e-07	7.97309e-07	8.22586e-07	9.52214e-07	8.6573e-07	9.10412e-07
0.18		1.45669e-07	8.92958e-08	1.28959e-07	2.35665e-07	1.67759e-07	5.2736e-07	5.93825e-07	5.32429e-07	5.85586e-07	6.40798e-07	5.23802e-07	3.63164e-07	4.91475e-07	3.97962e-07	6.86644e-07	5.31052e-07	7.54403e-07	5.67417e-07	7.25386e-07	3.99613e-07	6.21103e-07	5.2143e-07	8.56686e-07	5.72382e-07	6.97128e-07	7.88684e-07	8.85986e-07	4.43217e-07	8.16797e-07	7.21019e-07	4.96216e-07	4.6605e-07	3.54125e-07	6.32662e-07	8.2614e-07	6.43934e-07	5.87297e-07	8.58236e-07	9.99988e-07	5.03405e-07	9.99987e-07	7.91767e-07	8.55905e-07	7.41574e-07	8.02155e-07	8.52346e-07	9.48657e-07	8.73253e-07
0.17		1.33687e-07	8.41298e-08	1.18627e-07	1.99068e-07	6.5117e-08	4.80537e-07	5.69165e-07	4.46646e-07	5.59797e-07	6.55572e-07	4.17974e-07	3.30788e-07	4.45058e-07	3.66119e-07	3.95807e-07	5.29831e-07	6.54468e-07	5.76488e-07	6.93413e-07	3.80843e-07	6.09456e-07	4.34823e-07	6.69046e-07	5.35623e-07	6.67381e-07	7.80486e-07	7.13611e-07	3.97347e-07	7.56691e-07	6.86548e-07	6.08414e-07	5.44815e-07	3.43671e-07	5.6259e-07	6.80892e-07	8.06233e-07	5.49314e-07	8.73561e-07	8.93261e-07	4.81466e-07	9.99987e-07	9.76516e-07	9.20546e-07	7.15035e-07	7.72513e-07	8.89884e-07	8.94366e-07	8.22229e-07
0.16		1.26504e-07	7.73688e-08	1.11902e-07	1.70889e-07	6.11075e-08	4.76569e-07	5.55305e-07	3.32579e-07	5.18269e-07	6.00426e-07	2.98382e-07	3.43288e-07	3.62972e-07	3.42173e-07	3.58034e-07	4.9128e-07	5.15165e-07	5.45781e-07	5.15876e-07	3.50935e-07	3.20422e-07	3.51026e-07	3.29109e-07	5.10142e-07	6.42799e-07	7.0601e-07	6.51649e-07	3.72473e-07	7.04871e-07	6.39808e-07	5.43663e-07	5.39076e-07	3.27073e-07	5.10665e-07	5.97021e-07	6.62564e-07	5.05001e-07	8.02699e-07	9.22147e-07	4.53689e-07	9.99987e-07	9.27068e-07	8.48216e-07	6.64119e-07	7.63199e-07	7.75064e-07	6.29498e-07	7.45948e-07
0.15		1.03784e-07	7.29198e-08	1.03668e-07	1.63265e-07	5.66449e-08	3.17692e-07	5.15253e-07	3.04864e-07	5.02273e-07	4.58142e-07	1.35141e-07	1.99567e-07	3.05281e-07	3.10103e-07	3.71288e-07	4.71294e-07	3.91547e-07	5.04595e-07	4.28004e-07	3.069e-07	2.82245e-07	2.92063e-07	2.69836e-07	4.29671e-07	5.52539e-07	6.39535e-07	5.82297e-07	3.39566e-07	6.77711e-07	6.07688e-07	6.65895e-07	4.75273e-07	2.98567e-07	5.47199e-07	6.83123e-07	4.98507e-07	5.01907e-07	7.32687e-07	8.35708e-07	4.32453e-07	9.99593e-07	8.87372e-07	8.05475e-07	6.36584e-07	6.74315e-07	7.7552e-07	6.68249e-07	7.03934e-07
0.14		8.74957e-08	6.63009e-08	9.07576e-08	1.51368e-07	5.21134e-08	2.43299e-07	5.18042e-07	2.94977e-07	4.88556e-07	4.04555e-07	7.5644e-08	1.46722e-07	2.82783e-07	2.78157e-07	4.94744e-07	4.26336e-07	3.7307e-07	4.49976e-07	5.21102e-07	2.62636e-07	2.07012e-07	2.62817e-07	2.72677e-07	2.77662e-07	4.19404e-07	4.80387e-07	5.8281e-07	3.24666e-07	6.08016e-07	6.00815e-07	4.66191e-07	3.30271e-07	2.53984e-07	4.90419e-07	7.1416e-07	5.0878e-07	4.87787e-07	6.75156e-07	8.18194e-07	3.89965e-07	9.06469e-07	7.99789e-07	7.50138e-07	5.81218e-07	5.98746e-07	6.36425e-07	5.72346e-07	6.74319e-07
0.13		7.35486e-08	6.05508e-08	8.47525e-08	1.51736e-07	4.83296e-08	2.21833e-07	4.23921e-07	2.5607e-07	4.1827e-07	3.62439e-07	7.05624e-08	7.75983e-08	2.57914e-07	2.49416e-07	2.08516e-07	4.05532e-07	3.32157e-07	3.03279e-07	2.50518e-07	2.43237e-07	1.18759e-07	2.47025e-07	2.7205e-07	2.4031e-07	4.4577e-07	4.38861e-07	4.62945e-07	2.76924e-07	5.76763e-07	5.3813e-07	2.56635e-07	2.88486e-07	2.42239e-07	3.78685e-07	5.3025e-07	5.20767e-07	3.82706e-07	5.12277e-07	7.62961e-07	3.71787e-07	9.22807e-07	5.23167e-07	6.90062e-07	5.4088e-07	5.83401e-07	5.33876e-07	3.94482e-07	5.78372e-07
0.12		6.5384e-08	5.54748e-08	7.50561e-08	1.20211e-07	4.42749e-08	1.70018e-07	4.62609e-07	2.35469e-07	4.23464e-07	1.76386e-07	6.39401e-08	6.9674e-08	2.41268e-07	2.65061e-07	2.71039e-07	3.68485e-07	3.13696e-07	1.17782e-07	2.17569e-07	2.30626e-07	8.32876e-08	2.41857e-07	2.68707e-07	2.00883e-07	3.27051e-07	3.49839e-07	3.01529e-07	2.07736e-07	5.23147e-07	4.90178e-07	2.24081e-07	2.36339e-07	2.33181e-07	3.37674e-07	2.41956e-07	3.0881e-07	3.63304e-07	5.31559e-07	5.493e-07	3.33597e-07	8.47034e-07	4.77006e-07	6.29788e-07	4.96148e-07	5.1198e-07	3.552e-07	3.27045e-07	5.6938e-07
0.11		5.87409e-08	4.80775e-08	6.65306e-08	1.08999e-07	4.09429e-08	1.33706e-07	3.81482e-07	1.83472e-07	1.71378e-07	1.46218e-07	5.90676e-08	6.33548e-08	2.16424e-07	1.99462e-07	1.77806e-07	3.39814e-07	2.59322e-07	9.46192e-08	1.74081e-07	2.02821e-07	7.47554e-08	2.06443e-07	2.54591e-07	1.90631e-07	2.47041e-07	3.49446e-07	3.12484e-07	1.86071e-07	4.79049e-07	3.2159e-07	2.26965e-07	2.08759e-07	1.74053e-07	2.85555e-07	2.22619e-07	3.37916e-07	3.65492e-07	3.75846e-07	4.69371e-07	3.02557e-07	7.87667e-07	4.3669e-07	5.73164e-07	4.59063e-07	4.61529e-07	2.971e-07	2.58434e-07	4.71507e-07
0.1		5.5498e-08	4.21834e-08	6.07242e-08	9.46124e-08	3.67965e-08	1.28147e-07	1.33778e-07	1.5053e-07	1.57847e-07	1.1912e-07	5.38683e-08	5.65355e-08	1.97392e-07	1.76499e-07	1.00147e-07	3.34898e-07	2.32225e-07	6.58995e-08	1.15992e-07	1.61644e-07	6.6295e-08	2.13689e-07	2.14506e-07	1.6949e-07	2.21661e-07	2.99498e-07	2.00663e-07	1.59065e-07	4.48133e-07	3.09321e-07	1.9939e-07	1.81518e-07	1.55392e-07	2.34465e-07	1.95795e-07	3.42696e-07	3.31792e-07	3.04805e-07	3.12697e-07	2.54842e-07	6.86353e-07	4.22759e-07	5.20633e-07	4.14999e-07	3.01758e-07	2.60335e-07	1.93687e-07	4.12209e-07
0.09		4.77033e-08	3.86348e-08	5.46189e-08	5.29748e-08	3.28378e-08	1.17099e-07	1.16195e-07	8.22045e-08	1.3373e-07	8.95219e-08	4.83338e-08	5.1209e-08	1.8163e-07	1.05261e-07	8.3246e-08	2.87768e-07	2.12386e-07	5.99678e-08	9.08515e-08	1.43187e-07	5.87381e-08	1.85e-07	2.03731e-07	1.62636e-07	2.00709e-07	2.7298e-07	1.74591e-07	1.44606e-07	2.66224e-07	2.60434e-07	2.60516e-07	1.4014e-07	1.00524e-07	1.98854e-07	1.69963e-07	2.0413e-07	3.46038e-07	3.24743e-07	2.77416e-07	2.16364e-07	6.21015e-07	3.79059e-07	4.73699e-07	3.75419e-07	2.68082e-07	2.245e-07	1.25474e-07	2.73978e-07
0.08		3.86236e-08	3.42918e-08	4.88566e-08	2.84723e-08	2.92193e-08	9.38952e-08	1.01985e-07	6.08514e-08	1.12436e-07	6.79415e-08	4.28521e-08	4.57202e-08	1.52595e-07	7.78546e-08	6.90996e-08	2.16105e-07	1.57146e-07	5.17533e-08	5.74134e-08	1.28123e-07	5.21588e-08	1.63474e-07	1.59067e-07	1.48582e-07	1.70863e-07	2.25895e-07	1.55116e-07	1.27077e-07	1.87707e-07	1.43977e-07	2.63016e-07	9.83047e-08	6.84731e-08	1.82202e-07	1.46506e-07	1.46409e-07	2.71356e-07	3.23768e-07	2.38351e-07	1.66577e-07	5.53083e-07	3.38195e-07	4.09579e-07	3.28285e-07	2.55388e-07	1.75528e-07	9.72558e-08	1.94437e-07
0.07		3.38735e-08	2.96058e-08	4.1709e-08	2.47591e-08	2.60111e-08	6.82198e-08	4.48162e-08	4.64268e-08	9.65357e-08	5.26651e-08	3.71064e-08	4.01008e-08	1.0054e-07	5.63996e-08	6.38252e-08	1.54723e-07	9.06097e-08	4.32707e-08	4.96786e-08	1.0505e-07	4.59087e-08	1.43443e-07	1.06651e-07	1.21382e-07	1.35394e-07	1.52263e-07	1.0042e-07	5.75613e-08	1.54292e-07	8.54864e-08	1.17606e-07	7.39911e-08	5.90232e-08	1.44203e-07	1.29199e-07	8.60096e-08	2.01693e-07	1.76132e-07	2.10437e-07	1.42175e-07	4.68943e-07	2.87655e-07	3.89412e-07	2.38367e-07	2.20588e-07	1.01975e-07	6.16576e-08	1.66755e-07
0.06		2.92859e-08	2.59235e-08	3.35778e-08	2.13872e-08	2.22508e-08	5.72437e-08	3.08332e-08	4.39077e-08	7.25621e-08	4.31645e-08	3.16048e-08	3.49871e-08	7.9287e-08	4.53253e-08	4.90493e-08	1.41021e-07	6.44181e-08	3.52104e-08	4.25434e-08	8.16187e-08	3.8051e-08	1.18446e-07	3.56328e-08	1.08256e-07	6.18532e-08	1.30206e-07	4.22309e-08	5.01081e-08	1.3259e-07	5.49395e-08	1.11783e-07	4.48657e-08	5.09657e-08	8.15211e-08	8.05699e-08	7.14892e-08	1.72135e-07	1.14376e-07	1.50294e-07	8.62544e-08	4.04696e-07	2.49192e-07	3.29302e-07	1.37128e-07	1.78494e-07	7.82103e-08	5.07065e-08	1.24317e-07
0.05		2.42713e-08	2.16166e-08	2.81866e-08	1.79147e-08	1.86202e-08	5.56206e-08	2.42575e-08	2.13021e-08	5.59536e-08	2.48993e-08	2.64348e-08	2.91584e-08	4.17298e-08	2.91058e-08	2.90144e-08	1.07801e-07	2.75694e-08	2.9375e-08	2.98015e-08	3.26262e-08	3.21135e-08	9.27995e-08	2.98787e-08	7.44486e-08	4.65587e-08	1.02561e-07	3.18393e-08	4.10112e-08	1.11685e-07	4.3499e-08	8.07046e-08	3.42211e-08	4.12748e-08	4.64407e-08	9.26893e-08	4.72805e-08	1.5667e-07	9.57857e-08	1.04128e-07	6.96014e-08	3.38971e-07	2.02951e-07	2.04312e-07	8.65453e-08	1.28137e-07	6.9083e-08	3.74156e-08	7.98746e-08
0.04		2.00281e-08	1.77428e-08	2.24452e-08	1.45996e-08	1.56562e-08	4.52901e-08	1.96169e-08	1.73984e-08	4.45269e-08	2.06296e-08	2.15835e-08	2.32805e-08	2.37798e-08	2.32376e-08	2.33323e-08	8.80016e-08	2.25507e-08	2.37537e-08	2.43206e-08	2.6736e-08	2.5984e-08	2.47448e-08	2.41616e-08	2.37078e-08	2.43805e-08	8.27462e-08	2.57466e-08	2.60184e-08	8.88143e-08	2.66451e-08	2.76443e-08	2.75571e-08	2.71657e-08	2.83412e-08	5.70144e-08	2.97715e-08	8.19147e-08	6.53228e-08	7.82832e-08	4.27917e-08	2.57598e-07	1.53121e-07	1.08693e-07	6.5384e-08	7.97181e-08	4.95237e-08	3.01966e-08	5.90771e-08
0.03		1.50952e-08	1.37121e-08	1.57777e-08	1.15365e-08	1.24375e-08	1.76498e-08	1.56735e-08	1.34951e-08	1.59455e-08	1.58946e-08	1.66443e-08	1.84542e-08	1.88067e-08	1.80799e-08	1.85017e-08	6.8041e-08	1.7686e-08	1.83978e-08	1.88157e-08	2.07563e-08	2.01687e-08	1.93234e-08	1.82193e-08	1.82218e-08	1.85076e-08	4.75861e-08	1.99707e-08	1.98273e-08	6.79163e-08	2.04862e-08	2.1084e-08	2.1276e-08	2.08135e-08	2.17199e-08	4.17036e-08	2.25077e-08	4.75736e-08	2.35572e-08	5.42427e-08	2.19086e-08	1.98457e-07	1.11158e-07	7.27095e-08	4.7857e-08	5.36268e-08	2.51607e-08	2.29869e-08	4.34583e-08
0.02		9.19264e-09	9.75273e-09	1.15324e-08	8.53496e-09	9.0934e-09	1.26534e-08	1.11075e-08	9.80305e-09	1.15696e-08	1.14025e-08	1.19215e-08	1.31897e-08	1.3421e-08	1.28719e-08	1.32037e-08	4.22947e-08	1.25316e-08	1.31179e-08	1.33429e-08	1.47896e-08	1.41377e-08	1.34809e-08	1.32211e-08	1.31814e-08	1.30628e-08	1.35708e-08	1.4227e-08	1.39637e-08	4.53767e-08	1.43888e-08	1.47398e-08	1.49147e-08	1.49087e-08	1.52184e-08	1.70564e-08	1.61717e-08	2.51065e-08	1.66482e-08	1.80919e-08	1.53061e-08	1.35465e-07	7.61104e-08	4.37062e-08	1.95979e-08	1.84683e-08	1.86088e-08	1.62605e-08	2.67008e-08
0.01		5.54014e-09	6.0791e-09	6.62311e-09	5.51915e-09	5.79105e-09	7.51549e-09	6.74558e-09	6.15304e-09	6.95425e-09	7.06544e-09	7.22288e-09	7.91693e-09	7.9647e-09	7.70972e-09	7.91731e-09	7.6154e-09	7.47888e-09	7.81491e-09	7.87424e-09	8.57748e-09	8.24245e-09	8.00705e-09	7.87949e-09	7.85024e-09	7.84664e-09	8.1137e-09	8.29413e-09	8.24157e-09	8.83474e-09	8.4215e-09	8.74188e-09	8.68319e-09	8.71385e-09	8.97484e-09	9.35642e-09	9.31852e-09	1.15036e-08	9.5232e-09	9.4431e-09	8.83694e-09	6.84295e-08	4.02888e-08	9.11009e-09	1.11786e-08	1.12128e-08	9.92921e-09	9.49715e-09	1.28617e-08
0		2.49719e-09	2.48956e-09	2.50201e-09	2.50397e-09	2.50218e-09	2.51188e-09	2.51536e-09	2.52544e-09	2.53216e-09	2.53709e-09	2.53576e-09	2.54721e-09	2.55772e-09	2.55768e-09	2.5699e-09	2.57925e-09	2.57704e-09	2.59003e-09	2.59418e-09	2.60679e-09	2.61052e-09	2.61229e-09	2.61456e-09	2.61758e-09	2.62745e-09	2.63477e-09	2.64296e-09	2.64626e-09	2.66233e-09	2.66256e-09	2.6745e-09	2.68024e-09	2.68325e-09	2.69069e-09	2.71587e-09	2.7121e-09	2.77386e-09	2.73322e-09	2.73266e-09	2.72543e-09	2.71686e-09	2.95961e-09	2.75636e-09	2.77473e-09	2.7597e-09	2.78815e-09	2.77255e-09	2.78937e-09
[truncated: 2 more columns]

## Sheet: Fig 3b- Endurance
Cycles	HRS Current (A)	LRS Current (A)
1	6.85487e-08	0.000555073
2	4.68247e-08	0.000173891
3	1.47989e-08	0.000439379
4	1.68394e-09	0.000360394
5	3.23736e-08	9.95157e-05
6	3.64131e-09	0.000105703
7	2.07384e-09	9.39929e-05
8	7.80764e-09	0.000103718
9	4.4811e-08	0.000412038
10	9.24879e-08	0.000211937
11	1.10858e-07	0.000273976
12	1.91808e-07	0.000368836
13	7.53856e-08	0.000446909
14	1.41359e-07	0.000306562
15	2.95237e-08	0.000353319
16	9.18359e-08	0.000190514
17	2.69426e-07	0.000563414
18	1.21223e-07	0.000226768
19	1.94916e-07	0.000594217
20	1.15889e-07	0.00029234
21	1.12532e-07	0.000379982
22	2.24938e-07	0.000409843
23	1.08338e-07	0.000319786
24	1.70085e-07	0.000254437
25	2.30318e-07	0.000406558
26	1.7083e-07	0.000399108
27	9.82214e-08	0.000311984
28	2.86348e-08	0.00027175
29	9.58486e-08	0.000290724
30	8.69018e-08	0.000319952
31	1.0461e-07	0.000216339
32	2.06432e-07	0.000266274
33	1.44406e-07	0.000275658
34	2.42493e-07	0.00031755
35	2.87198e-07	0.000385327
36	1.39085e-07	0.000296394
37	9.93945e-08	0.000313513
38	2.07471e-07	0.00022757
39	2.53438e-07	0.000367657
40	2.26076e-07	0.000321204
41	6.25503e-08	0.000266568
42	3.70521e-08	0.000576891
43	1.56873e-09	0.00048397
44	4.34674e-08	0.000376765
45	3.61414e-08	0.000132224
46	4.20953e-10	9.92255e-05
47	8.65021e-09	0.000106742
48	1.08367e-08	9.54482e-05
49	2.03275e-08	0.000121111
50	5.7669e-08	0.000230836
51	1.63586e-08	0.000403306
52	4.82906e-08	0.000503235
53	1.91442e-07	0.000277442
54	1.68584e-07	0.000269542
55	7.64923e-08	0.000270493
56	2.34651e-07	0.000383444
57	4.82734e-08	0.000352822
58	9.46753e-08	0.000397396
59	1.18934e-07	0.000322066
60	7.1829e-08	0.00033993
61	8.79617e-08	0.000457517
62	1.76193e-07	0.000584795
63	1.05065e-07	0.000341516
64	1.76921e-07	0.000549954
65	8.78439e-08	0.000372474
66	1.15956e-07	0.00035358
67	2.97828e-07	0.000326886
68	1.35579e-07	0.000256339
69	2.18136e-07	0.000299508
70	2.12176e-07	0.0003628
71	1.94496e-07	0.000438568
72	2.2766e-07	0.000459502
73	1.1228e-07	0.000234916
74	4.65192e-08	0.000261151
75	3.43672e-08	0.000368549
76	1.07938e-07	0.000296137
77	7.91345e-08	0.00040261
78	1.19408e-07	0.000327065
79	8.35788e-08	0.000286825
80	1.61013e-07	0.00041411
81	3.047e-07	0.000305786
82	3.06866e-07	0.000308339
83	2.06176e-07	0.000312894
84	2.11581e-07	0.000335208
85	2.56673e-07	0.000296087
86	2.68968e-07	0.000293912
87	2.03105e-07	0.000371042
88	2.58519e-08	0.000449428
89	1.95341e-08	0.000358097
90	1.69871e-07	0.000231034
91	4.89919e-10	0.00027933
92	3.57212e-09	9.66891e-05
93	1.0565e-09	9.74714e-05
94	8.61786e-10	0.000100214
95	1.72138e-08	9.99826e-05
96	7.88504e-08	0.000285337
97	3.69209e-08	0.000317065
98	1.86331e-07	0.000251443
99	1.07585e-07	0.000243678
100	1.05646e-07	0.000189614
101	1.69745e-07	0.000230167
102	1.4785e-07	0.000324392
103	7.89506e-08	0.000363561
104	9.29422e-08	0.000281374
105	1.65471e-07	0.000354976
106	2.87745e-08	0.000332653
107	1.08536e-07	0.000273711
108	1.72563e-07	0.000304559
109	8.91522e-08	0.000369416
110	1.29438e-07	0.000303281
111	1.10235e-07	0.000493565
112	1.44384e-07	0.0002757
113	1.45473e-07	0.000345335
114	3.47713e-07	0.00042631
115	1.41662e-07	0.000308585
116	2.32056e-07	0.000379036
117	1.63961e-07	0.000372912
118	1.96548e-07	0.000247859
119	4.53717e-08	0.000312133
120	3.26632e-08	4.2447e-05
121	3.78243e-08	0.000215263
122	8.33264e-08	0.000343494
123	8.1543e-08	0.000320162
124	1.25478e-07	0.000139885
125	2.41824e-07	0.000247898
126	1.80803e-07	0.000218602
127	2.36306e-07	0.000353336
128	2.46586e-07	0.000334396
129	2.13411e-07	0.000285285
130	2.28894e-07	0.000321466
131	2.18681e-07	0.000389054
132	8.55978e-08	0.000244402
133	1.30252e-07	0.000313887
134	2.76509e-07	0.000280432
135	2.53228e-07	0.000322045
136	4.61138e-08	0.000381606
137	8.06256e-09	0.000416447
138	6.58397e-08	0.00042279
139	7.05594e-08	0.000384109
140	5.68715e-08	0.000112648
141	8.53747e-10	9.51959e-05
142	1.96195e-08	0.000100828
143	8.44804e-10	9.81234e-05
144	2.6222e-08	0.000147068
145	1.66278e-07	0.000413755
146	4.99577e-08	0.000224106
147	1.2129e-07	0.00025755
148	1.10059e-07	0.000412876
149	1.01149e-07	0.000432309
150	1.58433e-07	0.000513582
151	1.19355e-07	0.000412985
152	5.64087e-08	0.000359191
153	1.2532e-07	0.00035975
154	1.08548e-07	0.00035461
155	2.27424e-07	0.000460827
156	5.06408e-07	0.000545445
157	2.05836e-07	0.000323984
158	1.42777e-07	0.000294035
159	1.46377e-07	0.000340456
160	4.64465e-08	0.000287991
161	4.55993e-08	0.000255166
162	2.35738e-08	0.000268078
163	8.45337e-08	0.000351691
164	7.68828e-08	0.000291292
165	1.78313e-07	0.000321197
166	1.59625e-07	0.000206518
167	1.51481e-07	0.000289984
168	1.86629e-07	0.000367531
169	2.46872e-07	0.000317971
170	2.25824e-07	0.000260091
171	9.65847e-08	0.00035249
172	1.2581e-07	0.000228819
173	4.0737e-08	0.000339324
174	1.03845e-08	0.000348856
175	1.40652e-07	0.000415429
176	5.04107e-10	0.000175767
177	4.99551e-10	0.000123752
178	9.30053e-09	0.000100538
179	3.88281e-09	0.000103146
180	1.40783e-08	8.22068e-05
181	9.78807e-08	0.000122507
182	1.63107e-07	0.00028397
183	8.1816e-08	0.00028023
184	1.28041e-07	0.000347884
185	7.72562e-08	0.000380979
186	1.4798e-07	0.000232619
187	2.52297e-07	0.000255624
188	1.26157e-07	0.000389194
189	1.3473e-07	0.000251522
190	1.57992e-07	0.000183078
191	9.67912e-08	0.00033866
192	7.22631e-08	0.000322095
193	1.20608e-07	0.000461807
194	8.68151e-08	0.000342143
195	1.50315e-07	0.000491941
196	1.96889e-07	0.000254808
197	9.76409e-08	0.000320884
198	2.38046e-07	0.000251518
199	1.37594e-07	0.000317056
200	3.67383e-07	0.000424468
201	1.51573e-07	0.000348713
202	1.17024e-07	0.000262017
203	4.8542e-08	0.000259296
204	3.88107e-08	0.000191784
205	4.7612e-08	0.000178741
206	1.3323e-07	0.000286762
207	7.03563e-08	0.000306964
208	1.25171e-07	0.000126994
209	2.02996e-07	0.000341193
210	1.57471e-07	0.00031334
211	2.36171e-07	0.000327182
212	2.58115e-07	0.000306295
213	3.14741e-07	0.000353563
214	2.14105e-07	0.000433209
215	1.55494e-07	0.000232714
216	1.53854e-07	0.000294783
217	2.01155e-08	0.00025848
218	2.56554e-08	0.000416459
219	4.06074e-08	0.000434651
220	6.11444e-10	0.000150853
221	9.88217e-10	9.997e-05
222	3.97535e-09	0.000111062
223	4.66354e-08	0.000103428
224	6.65616e-10	0.000111411
225	4.91673e-08	0.000193148
226	1.83008e-08	0.000520443
227	1.57058e-07	0.000299562
228	4.76567e-08	0.000229179
229	1.21151e-07	0.000254458
230	5.20756e-08	0.00024168
231	5.55691e-08	0.000356995
232	8.56439e-08	0.000383419
233	1.06294e-07	0.000330605
234	3.8778e-08	0.000291453
235	6.67492e-08	0.000215374
236	1.18425e-07	0.000607261
237	1.11409e-07	0.000295142
238	1.05431e-07	0.000296075
239	2.32644e-07	0.000373942
240	1.28092e-07	0.000256751
241	1.49461e-07	0.000253588
242	2.83379e-07	0.000299933
243	2.2281e-07	0.00042088
244	7.38132e-08	0.000297194
245	3.27789e-08	0.000296705
246	4.05954e-08	0.000405458
247	1.05961e-07	0.000393626
248	6.79856e-08	0.000250489
249	2.76981e-07	0.000309765
250	1.1659e-07	0.00016444
251	2.278e-07	0.000269786
252	1.60722e-07	0.000396608
253	2.18307e-07	0.000326413
254	2.03353e-07	0.000319687
255	2.37109e-07	0.000340907
256	2.98702e-07	0.00034677
257	1.32393e-07	0.000265012
258	9.45068e-08	0.000328633
259	1.64125e-07	0.000385949
260	1.89237e-07	0.000342874
261	3.93409e-08	0.000358492
262	1.19797e-08	0.000271166
263	8.47606e-08	0.000386161
264	3.56686e-08	0.000112093
265	6.17645e-10	0.000107546
266	2.4664e-08	0.000104029
267	7.687e-10	9.77701e-05
268	3.70689e-08	8.68674e-05
269	9.00011e-10	0.000181008
270	1.02314e-08	0.000161853
271	3.5767e-08	0.000446538
272	4.76904e-08	0.000364297
273	2.02972e-07	0.000333566
274	1.20911e-07	0.000225969
275	2.35833e-07	0.00028985
276	1.28639e-07	0.000535093
277	7.56493e-08	0.000293573
278	1.54269e-07	0.000360877
279	4.49831e-08	0.000278687
280	1.01477e-07	0.000409536
281	5.29615e-08	0.000527429
282	1.02188e-07	0.000218125
283	3.00184e-07	0.000446829
284	1.38696e-07	0.000490524
285	1.5413e-07	0.000326785
286	1.51972e-07	0.000314819
287	2.05428e-07	0.000345789
288	3.0845e-07	0.000352107
289	4.60431e-08	0.000363515
290	5.33204e-08	0.000238989
291	1.45071e-07	0.000250888
292	1.84177e-07	0.000298846
293	1.50934e-07	0.000218611
294	1.98907e-07	0.000250417
295	2.02302e-07	0.000264327
296	1.75546e-07	0.00032333
297	3.08191e-07	0.000342686
298	2.29731e-07	0.000372087
299	2.32352e-07	0.000328028
300	1.66208e-07	0.000312991
301	1.34492e-07	0.000185685
302	2.30922e-07	0.000270152
303	2.026e-07	0.000336316
304	4.39693e-08	0.000348511
305	1.5768e-08	0.000424594
306	3.81946e-09	0.000332569
307	4.61495e-08	0.00052088
308	4.10786e-10	0.00011828
309	8.13659e-09	8.94501e-05
310	6.55537e-09	0.000102077
311	3.44899e-09	9.91792e-05
312	1.06748e-08	0.000251636
313	5.90462e-08	0.00011372
314	4.59901e-08	0.000384033
315	3.87339e-08	0.000303361
316	1.14766e-07	0.000228792
317	7.93132e-08	0.000288803
318	1.32159e-07	0.000303605
319	5.95876e-08	0.000130053
320	1.41485e-07	0.00036651
321	5.97811e-08	0.000354677
322	1.96527e-07	0.000391041
323	1.12107e-07	0.000462707
324	5.93659e-08	0.00039703
325	1.56894e-07	0.00053397
326	1.87462e-07	0.000602398
327	1.2256e-07	0.000160747
328	1.23368e-07	0.000342567
329	1.01271e-07	0.000332969
330	1.73509e-07	0.000274047
331	2.16735e-07	0.000304942
332	1.74494e-07	0.000284912
333	2.42227e-07	0.000395407
334	3.97438e-07	0.000420619
335	1.51164e-07	0.000386351
336	3.73208e-08	0.000193298
337	2.87757e-08	0.000360869
338	2.92249e-08	0.000247893
339	7.56626e-08	0.000383392
340	1.26004e-07	0.000239246
341	5.76196e-08	0.000168117
342	2.54569e-07	0.000260936
343	3.04288e-07	0.000305862
344	1.82448e-07	0.000253639
345	3.18926e-07	0.000359056
346	2.56248e-07	0.00031212
347	2.31422e-07	0.000296322
348	3.42982e-07	0.000370745
349	2.33261e-07	0.000253488
350	1.26233e-07	0.000359935
351	2.32926e-08	0.000467486
352	3.63378e-08	0.000550387
353	1.86608e-09	0.000270737
354	2.2893e-08	0.000101219
355	1.15977e-08	0.000100996
356	1.21008e-08	9.35891e-05
357	1.43542e-08	0.000182215
358	9.8213e-09	0.000155056
359	1.0822e-08	0.000564575
360	1.52923e-07	0.00025625
361	2.11742e-07	0.000430075
362	8.84665e-08	0.000309085
363	1.89195e-07	0.000200185
364	6.37264e-08	0.000323841
365	1.3393e-07	0.000262513
366	1.58538e-07	0.000378127
367	1.44249e-07	0.000312476
368	8.98e-08	0.000322508
369	5.54459e-07	0.000604089
370	1.25105e-07	0.000379368
371	2.258e-07	0.000318049
372	1.3584e-07	0.00034261
373	1.82267e-07	0.000333255
374	8.92868e-08	0.00041436
375	1.29089e-07	0.000279919
376	1.50479e-07	0.000335387
377	3.20632e-07	0.000402667
378	9.92983e-08	0.000378077
379	3.91636e-08	0.000175624
380	4.7964e-08	0.000288036
381	5.04832e-08	6.62745e-05
382	7.62456e-08	0.000439018
383	9.23364e-08	0.000266875
384	6.42387e-08	9.55194e-05
385	1.98129e-07	0.000314337
386	2.13175e-07	0.000359498
387	1.49037e-07	0.000376099
388	2.03299e-07	0.000349083
389	2.69418e-07	0.00032974
390	3.06e-07	0.000324146
391	1.67709e-07	0.000170089
392	2.52354e-07	0.000381453
393	3.37433e-08	0.000573539
394	1.2977e-08	0.000342483
395	6.26125e-08	0.000391154
396	6.33987e-10	0.000406495
397	4.25201e-08	7.99901e-05
398	1.01549e-09	9.09391e-05
399	2.26814e-08	0.000102283
400	1.76311e-08	0.00010858
401	5.79189e-09	0.000119626
402	9.59078e-08	0.000598268
403	3.79628e-08	0.000526592
404	1.88745e-07	0.000294334
405	6.88953e-08	0.000264814
406	6.58439e-08	0.0003527
407	9.36321e-08	0.000411096
408	1.166e-07	0.000392
409	1.65509e-07	0.000300946
410	3.81706e-08	0.000437381
411	6.09122e-08	0.00010585
412	1.58782e-07	0.000457971
413	7.10074e-08	0.000288601
414	2.3773e-07	0.000520216
415	1.24163e-07	0.000320527
416	1.53587e-07	0.000507134
417	2.69851e-07	0.000408619
418	2.14249e-07	0.000286561
419	1.9927e-07	0.000289644
420	2.49908e-07	0.00050575
421	4.91012e-08	0.000326117
422	4.04516e-08	0.000306863
423	3.51142e-08	0.000291149
424	3.57439e-08	0.000261462
425	7.75344e-08	0.000330236
426	9.50242e-08	0.000277832
427	1.56684e-07	0.000220095
428	2.14639e-07	0.000283498
429	2.47271e-07	0.000398337
430	2.30282e-07	0.000328503
431	2.80817e-07	0.000320936
432	1.94432e-07	0.000321323
433	1.78588e-08	0.000694851
434	1.57085e-07	0.000606802
435	8.85326e-08	0.000410645
436	7.6886e-08	0.000337305
437	3.7466e-08	0.0002553
438	1.63241e-07	0.000503971
439	8.50298e-08	0.000534782
440	2.79719e-08	0.000347018
441	1.62716e-08	0.000162215
442	7.24523e-08	0.0003155
443	2.51149e-08	0.000252078
444	1.07842e-07	0.000449811
445	1.8493e-08	0.000287204
446	3.1526e-09	0.000330765
447	8.67545e-09	0.000379785
448	1.5209e-08	0.000356919
449	2.49214e-08	0.000469778
450	2.68648e-08	0.000316253
451	3.85092e-08	0.000357567
452	3.67947e-08	0.000133216
453	1.43542e-07	0.000258951
454	9.60677e-09	0.000494288
455	1.36383e-08	0.00036712
456	3.44622e-08	0.000265647
457	4.92876e-09	0.00034091
458	8.8008e-09	0.000580395
459	2.39824e-08	0.000343288
460	4.21638e-08	0.00039343
461	5.20161e-08	0.000450471
462	3.44728e-08	0.000435488
463	2.42525e-08	0.00035213
464	4.79334e-09	0.000447417
465	3.29333e-08	0.000343881
466	1.33448e-08	0.000254352
467	2.14073e-08	0.000455161
468	8.09394e-09	0.000196647
469	4.11699e-09	0.000207306
470	1.56293e-08	0.000502754
471	2.52284e-08	0.00057725
472	1.05215e-08	0.000463043
473	2.3659e-08	0.000391803
474	2.0664e-08	0.000439749
475	9.88924e-09	0.000286828
476	3.2092e-09	0.000387045
477	6.53673e-08	0.00026414
478	9.64233e-09	0.000271581
479	8.10546e-08	0.000427547
480	6.67988e-08	0.000309754
481	2.63108e-08	0.000633865
482	1.12974e-07	0.00027056
483	2.59974e-08	0.00037096
484	7.60279e-08	0.000433903
485	6.28194e-08	0.000433032
486	4.59838e-08	0.000474123
487	5.34179e-08	0.000537895
488	6.87212e-08	0.000479284
489	4.67498e-08	0.000372419
490	3.07247e-08	0.000268154
491	2.51578e-08	0.000328897
492	4.12435e-08	0.00023786
493	9.4507e-08	0.000293913
494	1.40901e-08	0.000389287
495	2.14628e-07	0.000290456
496	2.83371e-08	0.000467768
497	3.48651e-09	0.00046948
498	2.93062e-08	0.000558022
499	2.16298e-08	0.000663272
500	5.13998e-08	0.000482596
501	1.25865e-08	0.000316297
502	1.43545e-08	0.000553852
503	1.41383e-08	0.000355778
504	1.15719e-07	0.000336282
505	1.61772e-07	0.000589514
506	9.65113e-09	0.000646253
507	1.46624e-08	0.000328525
508	7.17303e-08	0.000393076
509	1.36987e-08	0.000665636
510	4.30548e-08	0.000422554
511	2.00603e-08	0.000348964
512	1.98315e-08	0.000126451
513	4.685e-09	0.000455335
514	9.81687e-08	0.000487509
515	3.22859e-08	0.000398717
516	1.47365e-07	0.00046535
517	6.61771e-08	0.000394516
518	4.21022e-08	0.000369055
519	2.94715e-08	0.000557053
520	7.32694e-08	0.000530432
521	3.60203e-08	0.000369438
522	3.9235e-08	0.000531184
523	3.06999e-08	0.000130934
524	4.98977e-08	0.000296853
525	1.30008e-07	0.000551257
526	1.07532e-07	0.000541503
527	2.54496e-08	0.000475648
528	1.24674e-08	0.000378229
529	8.90861e-09	0.000365097
530	6.60239e-09	0.000350412
531	7.80123e-09	0.000492536
532	4.41925e-08	0.000698919
533	2.46922e-07	0.00031105
534	1.40211e-07	0.000506188
535	5.12179e-08	0.000661303
536	3.27417e-08	0.000375848
537	1.25656e-08	0.000384761
538	2.7937e-08	0.000305884
539	1.17933e-08	0.000353954
540	4.0403e-09	0.000359014
541	1.8655e-08	0.000320312
542	3.49653e-09	0.000113977
543	6.63024e-09	0.000489657
544	3.40756e-09	0.000306011
545	6.64833e-09	0.000230579
546	2.78887e-08	0.000361475
547	1.36063e-08	0.000453046
548	2.10417e-08	0.000384117
549	1.10231e-08	0.000411084
550	2.36897e-08	0.000397468
551	1.00093e-09	0.000331101
552	1.32546e-08	0.000421225
553	1.58147e-09	0.000293295
554	4.03319e-09	0.000264507
555	1.52317e-08	0.000553874
556	3.27318e-08	0.000345631
557	1.83589e-08	0.000557868
558	7.43606e-08	0.000462118
559	9.13882e-08	0.000328491
560	3.43904e-08	0.000444561
561	4.08964e-09	0.000153176
562	3.47488e-09	0.000375604
563	2.41511e-08	0.000383912
564	3.77046e-09	0.000380829
565	2.11368e-08	9.61025e-05
566	4.33097e-09	0.000365455
567	6.80468e-09	0.00036744
568	2.92623e-09	0.000400875
569	4.69911e-09	0.000251744
570	2.19158e-08	3.62206e-05
571	1.46547e-08	0.000210498
572	3.59972e-08	0.000295947
573	2.41133e-08	0.000255173
574	8.20583e-09	0.000475939
575	8.51627e-09	0.000264876
576	1.10035e-08	0.000409599
577	3.77865e-08	0.00051635
578	2.62931e-08	0.000646888
579	8.82225e-09	0.00028643
580	4.44118e-08	0.000470834
581	6.4195e-09	0.0003858
582	5.04902e-08	0.000441247
583	4.78826e-08	0.000477732
584	2.22574e-08	0.00034992
585	6.12126e-08	0.000188382
586	3.36596e-08	0.000361273
587	1.05112e-08	0.000384374
588	4.69744e-08	0.000314175
589	8.04279e-09	0.000326373
590	8.44745e-09	0.000488887
591	4.87277e-08	0.000508097
592	3.34783e-08	0.000447397
593	5.07173e-08	0.00039025
594	1.24394e-08	0.000340578
595	2.28417e-08	0.000374367
596	4.53647e-08	0.000220472
597	2.75493e-08	0.000368528
598	1.04643e-07	0.000485225
599	2.6e-09	0.000306993
600	3.13639e-08	0.000370543
601	9.97125e-09	0.000277468
602	7.66646e-09	0.000439931
603	3.76998e-08	0.000234223
604	1.14764e-08	0.000604362
605	6.65898e-08	0.000521156
606	2.42997e-08	0.000378042
607	9.16779e-08	0.000437979
608	1.19786e-07	0.000362681
609	6.77172e-08	0.000509618
610	1.85161e-08	0.000270725
611	1.87332e-09	0.000583742
612	5.45295e-08	0.000662999
613	2.7387e-08	0.000400513
614	2.13938e-08	0.000454918
615	2.69225e-07	0.000426214
616	1.3254e-08	0.000389077
617	3.79553e-08	0.000292836
618	1.5841e-08	0.000353008
619	1.03128e-07	0.00036129
620	3.34282e-08	0.000419628
621	1.10081e-07	0.00025728
622	4.85399e-08	0.000348078
623	1.16138e-07	0.000281488
624	9.62456e-08	0.000394895
625	1.64943e-07	0.000353302
626	6.80785e-08	0.000483649
627	2.3168e-08	0.000438918
628	4.86042e-09	0.0004944
629	1.67517e-08	0.00070262
630	9.77826e-09	0.000159024
631	8.99628e-08	0.000495796
632	8.72761e-08	0.000339484
633	2.72215e-08	0.000347926
634	1.27999e-07	0.000332249
635	1.53444e-08	0.000366968
636	2.63444e-08	0.000348881
637	4.13713e-08	0.000310903
638	1.73207e-08	0.000301851
639	6.23946e-09	0.000304324
640	1.79331e-08	0.000361004
641	8.16015e-09	0.000209699
642	1.3966e-08	0.000359662
643	3.049e-08	0.000306049
644	1.52733e-08	0.000170951
645	1.37548e-08	0.000242996
646	4.78775e-08	0.000322314
647	2.68324e-08	0.000387369
648	1.83656e-08	0.000376647
649	2.22784e-08	0.000345604
650	1.06542e-08	0.00050199
651	5.34684e-09	0.000312547
652	5.22653e-09	0.000383987
653	7.01135e-09	0.000470569
654	2.5334e-08	0.000624649
655	8.75141e-09	0.000487233
656	2.3627e-08	0.000408282
657	3.53625e-08	0.000332949
658	3.0287e-08	0.000429822
659	3.82489e-08	0.000329938
660	6.69952e-09	0.000295447
661	4.93505e-09	0.000574898
662	1.20375e-08	0.000278782
663	1.19008e-08	0.000432767
664	1.0116e-08	0.000191831
665	5.15492e-08	0.000283308
666	7.72336e-08	0.000343469
667	8.92345e-08	0.000294745
668	7.45036e-09	0.000651249
669	4.02222e-08	0.000284721
670	1.87332e-08	0.000451219
671	1.99014e-08	0.000432056
672	2.83079e-09	0.000528172
673	1.99085e-09	0.000331633
674	8.31562e-08	0.000378646
675	1.98034e-08	0.000328634
676	1.95312e-08	0.000472247
677	5.26649e-08	0.000248006
678	2.73216e-08	0.000456899
679	4.97928e-08	0.000238946
680	8.80417e-09	0.000561803
681	4.66556e-08	0.000393741
682	1.83958e-08	0.000401434
683	4.06003e-08	0.000312459
684	5.13315e-08	0.000453655
685	1.49213e-07	0.000576058
686	1.73286e-08	0.000330352
687	7.46313e-08	0.000150769
688	4.0281e-08	0.000537049
689	3.72675e-08	0.000362409
690	5.73342e-08	0.000276239
691	4.4172e-09	0.000631594
692	3.37891e-08	0.000631451
693	6.76275e-09	0.000517099
694	2.14346e-08	0.000109678
695	2.25363e-08	0.000661421
696	4.78167e-08	0.000741885
697	6.32961e-08	0.000523932
698	5.09859e-09	0.000282369
699	9.00584e-08	0.000332197
700	9.90058e-09	0.000585177
701	8.9583e-09	0.000419871
702	3.83207e-08	0.000187103
703	5.1118e-08	0.000449799
704	9.33942e-09	0.000515746
705	3.76287e-08	0.000404799
706	1.1574e-07	0.000336892
707	9.29483e-08	0.000232624
708	1.37719e-08	0.000483702
709	2.70597e-08	0.000611563
710	1.13792e-08	0.000387326
711	6.52732e-09	0.000698854
712	1.75301e-08	0.000722847
713	3.89504e-08	0.000119801
714	6.17607e-08	0.00048215
715	6.42505e-08	0.000418627
716	7.63991e-08	0.000607008
717	5.39402e-08	0.000439743
718	4.42437e-08	0.000393145
719	1.13442e-07	0.000389944
720	4.80734e-08	0.000344494
721	1.93855e-08	0.000233359
722	4.46938e-08	0.000487569
723	4.12255e-08	0.00037987
724	1.49921e-08	0.000457241
725	5.28045e-09	0.000568903
726	6.60071e-09	0.000496831
727	1.63584e-08	0.000660663
728	9.93516e-08	0.000731147
729	3.76742e-08	0.000408623
730	9.28539e-08	0.000400951
731	6.76191e-08	0.000440263
732	2.45988e-08	0.000285017
733	7.97044e-08	0.00047634
734	1.85595e-08	0.000330954
735	3.33836e-08	0.000217775
736	2.04667e-08	0.00041905
737	5.74562e-09	0.000351064
738	2.07683e-08	0.000332212
739	4.83785e-08	0.000254887
740	1.54231e-08	0.000412329
741	2.91363e-08	0.000284803
742	3.36537e-08	0.000358774
743	1.34423e-08	0.000184268
744	1.83151e-08	0.000285139
745	1.69185e-08	0.000377194
746	1.28003e-08	0.000192719
747	2.66334e-08	0.000244809
748	2.92015e-08	0.00038723
749	1.63666e-08	0.000375246
750	5.4722e-09	0.000617436
751	1.23285e-07	0.000584531
752	2.52528e-08	0.000348462
753	1.62094e-07	0.000458454
754	4.09705e-08	0.000403803
755	1.45874e-07	0.00037976
756	1.13935e-08	0.000448052
757	5.19698e-09	0.000476414
758	3.87562e-09	0.000329387
759	3.01726e-08	0.000447808
760	3.83255e-09	0.000172861
761	1.26596e-09	0.000270769
762	4.25853e-08	0.000596565
763	2.42714e-08	0.000430415
764	4.97699e-08	0.000616216
765	3.37081e-08	0.000303355
766	7.80244e-09	0.000310013
767	1.44633e-08	0.000412228
768	2.28602e-08	0.000161353
769	3.2516e-08	0.000441103
770	7.53407e-09	0.000316293
771	2.72538e-08	0.000373972
772	1.22019e-08	0.000351974
773	6.92049e-08	0.000363851
774	5.82975e-08	0.000208766
775	2.16815e-08	0.000526214
776	7.84088e-08	0.00046606
777	4.74905e-08	0.000472908
778	5.38975e-09	0.000556886
779	3.07083e-08	0.000489682
780	6.8839e-08	0.000246294
781	3.52454e-08	0.000174434
782	1.66464e-08	0.000291974
783	4.41342e-08	0.000302351
784	2.49449e-08	0.000294065
785	9.07128e-09	0.000327778
786	1.04485e-08	0.000359973
787	1.55876e-07	0.00043241
788	8.23334e-08	0.000368255
789	3.20544e-08	0.000475208
790	5.16848e-09	0.00060451
791	4.15968e-09	0.000298599
792	4.66265e-08	0.000661013
793	3.56622e-08	0.000632742
794	2.05786e-08	0.000495047
795	6.47894e-09	0.000351652
796	1.07516e-08	0.000429024
797	3.89294e-08	0.000368906
798	1.92649e-08	0.000372965
799	6.37167e-08	0.000445155
800	2.89606e-08	0.000289599
801	1.6449e-08	0.000504027
802	1.1176e-07	0.000283437
803	1.24287e-07	0.000224615
804	3.52457e-08	0.000539407
805	1.69613e-07	0.000461245
806	9.90773e-09	0.000265249
807	2.24459e-08	0.000280131
808	3.95432e-08	0.000631569
809	7.07964e-08	0.000420216
810	3.9324e-08	0.000317483
811	1.22937e-07	0.000149376
812	7.92595e-08	0.000228361
813	1.04966e-07	0.000128583
814	4.48141e-08	0.000142056
815	1.2517e-07	0.000646648
816	9.03354e-08	0.000287027
817	3.89868e-08	0.000416566
818	6.48815e-08	0.000311083
819	5.76294e-08	0.000299659
820	7.41359e-08	0.00063853
821	8.09001e-08	0.000640453
822	3.53721e-08	0.000473785
823	1.10371e-08	0.000301152
824	1.20841e-08	0.000341832
825	7.83551e-09	0.00042921
826	9.66553e-09	0.00050685
827	1.31754e-08	0.000691957
828	8.4852e-08	0.000675763
829	5.99506e-08	0.000388685
830	2.83808e-08	0.000638993
831	8.75495e-08	0.000568348
832	4.90389e-08	0.00029915
833	6.68409e-08	0.000403453
834	2.70314e-08	0.000392896
835	3.78114e-08	0.000322108
836	3.19505e-08	0.000220245
837	1.08456e-07	0.000387259
838	6.37449e-09	0.000457429
839	3.91217e-08	0.000466914
840	2.93344e-09	0.000395394
841	1.457e-08	0.000240081
842	2.06522e-08	0.000357121
843	1.34894e-07	0.000334824
844	1.85813e-08	0.000362308
845	2.30318e-08	0.000345323
846	2.5459e-08	0.00036256
847	2.8963e-08	0.000266488
848	2.64176e-08	0.000209253
849	3.1545e-08	0.000359144
850	3.93728e-09	0.00029862
851	2.87956e-07	0.000472916
852	7.02173e-09	0.00061678
853	1.67222e-08	0.000528012
854	1.00449e-07	0.0001779
855	8.64162e-09	0.000511835
856	1.69354e-08	0.00028356
857	8.23949e-09	0.000107228
858	6.22798e-09	0.00041423
859	1.2427e-08	0.000455118
860	1.0333e-08	0.00032688
861	3.27974e-09	0.000360113
862	2.32295e-08	0.000485454
863	3.43315e-08	0.000514174
864	1.95745e-08	0.000365732
865	7.57319e-09	0.000278681
866	2.19272e-08	0.000426171
867	1.1966e-08	0.000347953
868	6.20905e-08	0.000387878
869	7.43354e-09	0.000284099
870	2.99825e-08	0.000355242
871	1.14015e-07	0.000407273
872	3.04681e-08	0.000341415
873	2.8539e-08	0.000586153
874	1.86428e-08	0.000539788
875	4.42158e-08	0.000523147
876	2.88086e-08	0.000619833
877	1.47921e-08	0.000255851
878	1.99337e-08	0.000370859
879	2.05584e-08	0.000546745
880	7.65285e-09	0.000172478
881	4.5434e-08	0.000370274
882	1.82755e-08	0.000663284
883	1.51307e-08	0.000249895
884	4.44404e-08	0.000405283
885	2.39981e-08	0.000305649
886	3.49346e-08	0.000638669
887	7.29908e-08	0.000650964
888	6.73288e-08	0.000492109
889	4.63245e-09	0.000395054
890	9.32451e-09	0.0004862
891	5.79483e-08	0.000535034
892	9.35372e-08	0.000349692
893	2.40562e-08	0.000509353
894	4.01148e-09	0.000432065
895	4.26535e-08	0.00036642
896	2.6952e-08	0.000374539
897	2.46085e-08	0.000193433
898	1.82309e-08	0.000689583
899	3.6612e-08	0.00025104
900	1.90932e-08	0.000397985
901	7.41953e-08	0.000261703
902	6.27324e-08	0.000398519
903	1.40251e-08	0.000398494
904	2.31379e-08	0.000352388
905	4.29446e-09	0.000154983
906	9.12909e-08	0.000447666
907	1.69832e-07	0.000336
908	5.64267e-08	0.000504322
909	7.57471e-08	0.000162011
910	5.6704e-08	0.000337436
911	2.69678e-08	0.000683088
912	4.17614e-08	0.000416953
913	1.73592e-07	0.00069768
914	4.83375e-08	0.000595933
915	2.36892e-08	0.000629693
916	9.63256e-08	0.00032056
917	4.13786e-08	0.000314024
918	2.73498e-08	0.00040022
919	1.0444e-08	0.000456387
920	1.09976e-08	0.000339396
921	1.13477e-08	0.000677467
922	2.28414e-07	0.000488031
923	1.21822e-07	0.000737742
924	2.63726e-08	0.0006667
925	2.13766e-07	0.000513704
926	3.03915e-08	0.000542143
927	5.79694e-08	0.000388967
928	5.97024e-08	0.00034955
929	3.70109e-08	0.000404921
930	4.40513e-09	0.000269063
931	3.22007e-08	0.000321002
932	7.10095e-08	0.000324602
933	1.91135e-08	0.000130722
934	9.20799e-09	0.000238277
935	1.02432e-08	0.000312185
936	7.58344e-09	0.000362396
937	1.68895e-08	0.000247009
938	4.32782e-08	0.000406995
939	1.09878e-08	0.00027419
940	1.87736e-08	0.000175241
941	4.45376e-09	0.00035172
942	1.07089e-08	0.000541041
943	2.43804e-09	0.000352919
944	1.35895e-08	0.000220051
945	3.88134e-08	0.000419681
946	7.15002e-08	0.000579277
947	3.21353e-08	0.000494997
948	1.2297e-07	0.000307477
949	2.86318e-08	0.000494287
950	8.68663e-09	0.000344378
951	1.39417e-08	0.000355722
952	5.36776e-08	0.000574314
953	1.27353e-08	0.00038122
954	1.93663e-08	0.000408678
955	9.31002e-09	0.000390482
956	1.00899e-08	0.000491792
957	1.77187e-08	0.000164201
958	8.58946e-09	0.000458778
959	6.99649e-08	0.000342119
960	7.35824e-09	0.000312819
961	1.05345e-07	0.000364853
962	1.60992e-08	0.000380097
963	1.44372e-07	0.000466631
964	6.7277e-09	0.000329265
965	2.63797e-08	0.00044989
966	1.17891e-07	0.000278064
967	4.27069e-08	0.000332922
968	4.93713e-08	0.000425444
969	4.53507e-08	0.000287091
970	8.46975e-09	0.000422146
971	1.88901e-08	0.000559687
972	2.66583e-08	0.000445495
973	7.85602e-08	0.000240292
974	3.31552e-08	0.000240834
975	4.47614e-08	0.000331947
976	1.4122e-08	0.000587104
977	6.87969e-08	0.000130037
978	2.45643e-08	0.000334454
979	4.3181e-08	0.000495117
980	3.4749e-08	0.000466842
981	1.12111e-07	0.0006225
982	4.45834e-08	0.000615488
983	8.94677e-09	0.000394153
984	4.26182e-08	0.000402006
985	5.7512e-08	0.000224052
986	2.96699e-08	0.000329968
987	3.72329e-08	0.000561116
988	9.8358e-09	0.000344551
989	1.10233e-07	0.000359997
990	3.72956e-08	0.00051448
991	5.91273e-09	0.000447204
992	4.41595e-08	0.000357048
993	2.32889e-08	0.000394086
994	5.5964e-08	0.000505176
995	2.98015e-08	0.000418293
996	2.29549e-08	0.000758479
997	1.41311e-07	0.000394944
998	6.87688e-08	0.000396172
999	3.74239e-08	0.000297869
1000	7.08343e-09	0.000424527
1001	3.83359e-08	0.000273224
1002	2.5237e-08	0.000416918
1003	7.25295e-08	0.000524992
1004	1.10948e-07	0.000552409
1005	2.19275e-08	0.000467622
1006	4.54649e-08	0.000295844
1007	3.58975e-08	0.000343169
1008	5.91269e-08	0.000711813
1009	4.48032e-08	0.00018443
1010	9.49037e-08	0.000663663
1011	6.89577e-08	0.000595836
1012	1.60791e-07	0.000321915
1013	3.47748e-07	0.000384345
1014	4.70302e-08	0.000548893
1015	3.63623e-08	0.000447171
1016	1.79035e-08	0.000428091
1017	4.77129e-09	0.000211978
1018	2.74078e-08	0.000475913
1019	2.87872e-08	0.000416315
1020	2.08829e-08	0.00071738
1021	1.50018e-07	0.000540272
1022	6.56546e-08	0.000421852
1023	2.00322e-07	0.000337827
1024	2.39261e-07	0.000344507
1025	3.7196e-08	0.000337474
1026	9.49319e-08	0.000475516
1027	5.32917e-08	0.000397741
1028	1.03034e-07	0.000281551
1029	1.10769e-08	0.00043153
1030	1.08851e-08	0.000486894
1031	4.1861e-08	0.000313018
1032	6.61258e-09	0.000399987
1033	8.35701e-08	0.000269029
1034	3.82123e-08	0.000258551
1035	1.64659e-08	0.000385699
1036	2.42168e-08	0.000331951
1037	1.73934e-08	0.00043304
1038	1.2773e-08	0.000506667
1039	2.36548e-08	0.000293102
1040	2.22641e-09	0.000294338
1041	1.10467e-08	0.000183351
1042	4.1299e-08	0.00029698
1043	4.75141e-09	7.16615e-06
1044	9.55418e-09	0.000343615
1045	2.43791e-08	0.000409313
1046	6.44292e-08	0.000280052
1047	6.57501e-08	0.000468553
1048	6.91488e-08	0.000567037
1049	2.45861e-08	0.000326577
1050	2.81905e-08	0.000429414
1051	3.47711e-08	0.000360302
1052	2.5474e-08	0.000409805
1053	2.56671e-09	0.000322114
1054	4.75699e-08	0.000240304
1055	3.63691e-09	0.000359646
1056	5.94699e-09	0.000362679
1057	8.24538e-09	0.000615274
1058	4.65028e-08	0.000458597
1059	3.81884e-09	0.000237565
1060	1.11739e-08	0.000269326
1061	2.39084e-08	0.000399942
1062	1.27601e-08	0.000315477
1063	2.06127e-09	0.00062136
1064	2.02905e-08	0.000603829
1065	4.45292e-08	0.000219105
1066	6.68829e-08	0.000355678
1067	2.7672e-09	0.000675781
1068	8.06003e-08	0.000560192
1069	1.28676e-08	0.000364613
1070	2.70162e-08	0.000418588
1071	1.07413e-08	0.000551944
1072	1.07888e-07	0.000386187
1073	1.67216e-08	0.000140779
1074	1.87748e-08	0.000470678
1075	4.12456e-08	0.000455187
1076	5.26818e-08	0.000280281
1077	2.67811e-08	0.000463301
1078	4.3499e-08	0.000290334
1079	4.54512e-08	0.000527892
1080	2.73965e-08	0.000271427
1081	2.36254e-08	0.000632267
1082	8.10336e-09	0.000484517
1083	1.82621e-08	0.00028219
1084	5.20634e-08	0.000414289
1085	1.12071e-08	0.000306223
1086	1.35519e-08	0.000587255
1087	1.10317e-08	0.000420775
1088	2.52475e-08	0.000368254
1089	2.5404e-08	0.000409594
1090	6.71914e-08	0.000282499
1091	1.24212e-08	0.0005241
1092	1.39532e-08	0.000563329
1093	3.64782e-08	0.000471815
1094	1.50814e-07	0.00018261
1095	4.50353e-08	0.000398014
1096	5.88034e-08	0.000663142
1097	1.04525e-07	0.000388596
1098	1.17204e-08	0.000362172
1099	3.86307e-08	0.000374067
1100	6.55971e-09	0.000351997
1101	8.6365e-08	0.000336702
1102	6.37882e-08	0.000493053
1103	4.64866e-08	0.000717513
1104	4.27239e-08	0.000621953
1105	1.61367e-08	0.000680497
1106	6.4709e-08	0.000363082
1107	1.22431e-08	0.000141833
1108	8.33189e-08	0.000310945
1109	1.0298e-07	0.000286051
1110	1.29267e-07	0.000259774
1111	4.10047e-08	0.000283183
1112	7.22051e-08	0.000367133
1113	4.81138e-08	0.000644411
1114	6.40192e-08	0.000420217
1115	8.59816e-08	0.000361156
1116	1.68552e-08	0.000406357
1117	4.15679e-09	0.000439087
1118	6.5923e-09	8.21973e-05
1119	5.53858e-09	0.000661715
1120	1.17107e-07	0.000684378
1121	9.87851e-08	0.00038479
1122	9.84528e-08	0.000709032
1123	2.37343e-07	0.000348469
1124	1.45052e-08	0.00031921
1125	9.79985e-08	0.000442433
1126	6.36481e-08	0.000428998
1127	6.06152e-08	0.000379726
1128	1.96654e-08	0.000444044
1129	2.07258e-08	0.000315391
1130	2.05311e-08	0.000465349
1131	2.31744e-08	0.000300505
1132	1.86465e-08	0.000298751
1133	2.06051e-08	0.000382826
1134	9.91426e-09	0.000305561
1135	3.03734e-08	0.000312274
1136	1.38427e-08	0.000320072
1137	2.0696e-08	0.000233654
1138	1.4867e-08	2.71395e-05
1139	1.6558e-08	0.000362804
1140	8.91311e-09	0.000185589
1141	5.04048e-09	0.000264448
1142	9.01449e-09	0.000369711
1143	4.74488e-08	0.000486387
1144	1.22764e-07	0.000458357
1145	8.28281e-08	0.000272325
1146	4.99827e-08	0.000584123
1147	3.46188e-08	0.000396535
1148	3.24533e-08	0.000277566
1149	9.47533e-09	0.000415353
1150	1.07806e-08	0.000455981
1151	7.59675e-09	0.000362565
1152	2.25375e-08	0.000450635
1153	9.24019e-09	0.000353854
1154	4.90544e-08	0.000456502
1155	3.23444e-08	0.000282479
1156	1.0564e-08	0.000204799
1157	1.37512e-08	0.000353526
1158	1.66734e-08	0.000340819
1159	8.08679e-09	0.00035838
1160	6.87745e-09	0.000266677
1161	3.33716e-08	0.000322312
1162	5.57177e-09	0.000339078
1163	4.30783e-08	0.000353863
1164	4.93536e-08	0.00038773
1165	8.17529e-08	9.20411e-05
1166	1.73291e-08	0.000452137
1167	4.83096e-08	0.000702323
1168	6.85571e-09	0.000320098
1169	1.86108e-08	0.000535741
1170	1.44064e-08	0.000350168
1171	1.04906e-08	0.000449971
1172	3.2732e-08	0.000326516
1173	3.61801e-08	0.000300496
1174	6.33326e-08	0.000303314
1175	3.85837e-08	0.000324691
1176	2.02463e-08	0.000312779
1177	3.07159e-08	0.000166324
1178	4.66875e-08	0.000397283
1179	2.04318e-08	0.000448772
1180	6.05858e-08	0.000346147
1181	1.82516e-08	0.000446854
1182	4.09886e-08	0.000230377
1183	4.50848e-09	0.000666952
1184	8.68614e-08	0.000324163
1185	1.68452e-08	0.000326001
1186	4.19518e-09	0.000543656
1187	6.62238e-09	0.000411647
1188	9.63178e-09	0.000382526
1189	3.01006e-08	0.000350423
1190	1.73046e-08	0.000473355
1191	2.35489e-08	0.000639961
1192	2.376e-08	0.00048117
1193	4.98628e-08	0.00037652
1194	3.67714e-08	0.000381866
1195	2.17379e-08	0.000674339
1196	1.1179e-08	0.000519599
1197	1.79709e-08	0.000413212
1198	2.077e-09	0.000339849
1199	8.66889e-08	0.000308894
1200	1.86078e-08	0.000488098
1201	2.04175e-08	0.000482133
1202	8.52749e-08	0.000322659
1203	4.25632e-08	0.000258075
1204	7.63612e-08	0.000297859
1205	7.65337e-09	0.000407215
1206	5.73307e-08	0.000248501
1207	7.48469e-08	0.000380913
1208	6.72372e-08	0.000235403
1209	2.71992e-08	0.000545234
1210	2.73691e-08	0.000266134
1211	3.4373e-08	0.000203544
1212	3.65659e-08	0.000132289
1213	3.79713e-08	0.000328376
1214	6.41033e-09	0.000517051
1215	2.41801e-09	0.000481011
1216	4.48537e-09	0.00063461
1217	4.59344e-08	0.000713657
1218	1.27051e-07	0.000472182
1219	2.93651e-08	0.000409199
1220	4.88867e-08	0.000333646
1221	8.89881e-08	0.000455796
1222	7.58007e-08	0.000525562
1223	1.2839e-08	0.000495609
1224	6.36565e-09	0.000301565
1225	1.39239e-08	0.000168919
1226	3.16997e-09	0.00031428
1227	1.27663e-08	0.000319563
1228	4.40105e-08	0.000362497
1229	1.55758e-08	0.000327362
1230	8.12061e-09	0.000336561
1231	1.78822e-08	0.000318226
1232	2.94022e-08	0.000301077
1233	2.24421e-08	0.000449807
1234	3.33672e-08	0.000356385
1235	2.08995e-07	0.000286632
1236	9.64715e-09	0.000319639
1237	4.28508e-09	0.000337528
1238	7.75044e-08	0.000357916
1239	6.30411e-08	0.000353152
1240	3.06235e-08	0.000601503
1241	7.15465e-08	0.000620304
1242	6.53504e-08	0.000541182
1243	8.05735e-08	0.000447846
1244	1.38837e-08	0.000327111
1245	4.96698e-09	0.000537711
1246	3.13231e-09	0.000488953
1247	1.46408e-08	0.000474248
1248	8.97014e-09	0.000594028
1249	4.30043e-09	0.000338825
1250	1.29355e-08	0.000331894
1251	3.08864e-08	0.000113205
1252	3.37628e-08	0.000296158
1253	1.35076e-08	0.000375377
1254	2.91155e-09	0.000293685
1255	1.51822e-08	0.00055735
1256	2.57163e-08	0.000418327
1257	1.09257e-08	0.000321698
1258	7.83731e-10	0.000351924
1259	4.17811e-08	0.000323982
1260	7.96707e-08	0.000287768
1261	9.37919e-08	0.000371397
1262	1.65307e-08	0.000183848
1263	1.35361e-07	0.000396934
1264	1.78263e-08	0.000375263
1265	2.11793e-08	0.000459973
1266	7.36133e-08	0.000445369
1267	5.87475e-08	0.000418285
1268	1.54134e-08	0.000400606
1269	5.892e-08	0.000526231
1270	9.49109e-09	0.00029287
1271	4.71877e-08	0.000517822
1272	2.55532e-09	0.000403925
1273	5.33801e-09	0.000645235
1274	5.85625e-08	0.000276731
1275	1.60065e-07	0.00034645
1276	2.6686e-08	0.000403882
1277	6.82164e-08	0.000400383
1278	9.46669e-09	0.000525831
1279	1.35634e-07	0.000640684
1280	3.90325e-08	0.000669539
1281	3.10778e-08	0.000331213
1282	1.78102e-08	0.000263591
1283	7.26052e-09	0.000256727
1284	3.23511e-08	0.000300191
1285	1.23025e-08	0.000392588
1286	2.62314e-08	0.000438177
1287	1.54209e-08	0.000712037
1288	7.40102e-08	0.000251633
1289	1.06548e-07	0.000170067
1290	2.86872e-08	0.000302627
1291	4.19817e-08	0.000245062
1292	5.27333e-08	0.000620548
1293	1.79415e-07	0.000332197
1294	5.44202e-08	0.000337249
1295	2.16349e-08	0.00032935
1296	1.12707e-08	0.000242446
1297	7.02117e-08	0.000339369
1298	8.52755e-08	0.000339108
1299	2.84096e-08	0.000664606
1300	2.34381e-08	0.00046623
1301	4.61413e-08	0.000435831
1302	4.80553e-08	0.000425193
1303	1.05046e-07	0.000349567
1304	7.09305e-08	0.000158381
1305	8.79966e-08	0.000573845
1306	8.58218e-08	0.000297964
1307	6.39098e-08	0.000643073
1308	1.15865e-07	0.000618239
1309	3.8596e-08	0.000429441
1310	7.64411e-08	0.000333583
1311	3.62626e-08	0.000370107
1312	1.37491e-08	0.000363398
1313	1.96597e-08	0.000259249
1314	5.25254e-09	0.000410216
1315	3.48365e-07	0.000495283
1316	5.82848e-08	0.000204698
1317	8.15847e-08	0.00068405
1318	5.60848e-08	0.000383524
1319	2.28863e-08	0.00036444
1320	1.04182e-07	0.000402377
1321	2.61404e-08	0.000417734
1322	1.42789e-07	0.000324867
1323	1.21248e-08	0.000243064
1324	3.97401e-09	0.000366846
1325	3.96854e-08	0.000280807
1326	2.83392e-08	0.000259031
1327	1.17504e-08	0.00021359
1328	1.59413e-08	0.000383701
1329	3.28418e-08	0.000273647
1330	2.70103e-08	0.0003075
1331	2.04028e-08	0.000364171
1332	1.69404e-08	0.000299878
1333	1.57613e-08	0.000311811
1334	2.41823e-08	0.000415483
1335	8.27751e-09	0.000385438
1336	1.04469e-09	0.00056185
1337	1.16305e-07	0.000453975
1338	1.34967e-07	0.000484751
1339	1.95375e-08	0.000473487
1340	7.82473e-08	0.000166224
1341	4.99562e-08	0.000593141
1342	1.64445e-08	0.000326081
1343	2.0044e-08	0.000329042
1344	3.33792e-09	0.000270302
1345	1.93949e-08	0.000532958
1346	1.18259e-08	0.000296048
1347	4.42225e-09	0.000515053
1348	1.60008e-09	0.000387659
1349	1.46951e-08	0.000303657
1350	1.37957e-08	0.000533779
1351	6.91278e-08	0.000248788
1352	1.46219e-08	0.000453928
1353	1.60432e-09	0.000336806
1354	2.41658e-09	0.000431812
1355	1.39741e-08	0.000536071
1356	1.88346e-08	0.000375815
1357	2.52057e-09	0.000335376
1358	6.83286e-08	0.000572593
1359	7.05762e-09	0.000477337
1360	9.18233e-09	0.000518247
1361	9.56134e-08	0.000308606
1362	1.04485e-08	0.000683352
1363	1.59136e-08	0.000345588
1364	4.38439e-08	0.000415934
1365	4.4909e-08	0.000325334
1366	9.74474e-08	0.000332363
1367	4.71553e-08	0.000475023
1368	6.79093e-08	0.00032027
1369	3.38299e-08	0.000303701
1370	2.08562e-08	0.000266791
1371	2.23504e-09	0.000360507
1372	2.07246e-08	0.000498158
1373	4.40479e-08	0.000625053
1374	2.44713e-08	0.000507231
1375	3.49838e-08	0.000629344
1376	4.97246e-08	0.00049735
1377	3.9441e-08	0.000663667
1378	5.9164e-08	0.000671709
1379	4.34246e-08	0.000501007
1380	1.7838e-08	0.000491522
1381	2.74942e-08	0.000300107
1382	1.98395e-08	0.000271701
1383	1.1836e-08	0.000423934
1384	1.27745e-08	0.000457598
1385	1.10847e-08	0.000559627
1386	1.60801e-08	0.000598423
1387	4.10979e-08	0.000276652
1388	4.2895e-08	0.00034273
1389	4.83105e-08	0.000398355
1390	1.11945e-07	0.000743239
1391	7.80065e-08	0.000276854
1392	1.22706e-08	0.000368835
1393	1.87567e-08	0.000513462
1394	3.66793e-08	0.000316104
1395	3.51351e-08	0.000715616
1396	3.45924e-08	0.00031435
1397	1.19516e-07	0.000419536
1398	7.16667e-08	0.000282821
1399	3.58651e-08	0.000593089
1400	4.86005e-08	0.000701423
1401	5.59973e-08	0.000193987
1402	6.07675e-08	0.000416961
1403	5.35701e-08	0.000361753
1404	1.57485e-07	0.000311908
1405	1.10725e-07	0.000299996
1406	3.70749e-08	0.00048348
1407	3.87508e-08	0.000402824
1408	1.27488e-08	0.000538785
1409	2.13777e-08	0.000332321
1410	1.34479e-08	0.000314049
1411	4.4173e-09	0.000335194
1412	3.50473e-08	0.000304463
1413	2.58897e-08	0.000535126
1414	4.0266e-08	0.000607925
1415	1.33068e-07	0.00020966
1416	8.67237e-08	0.000581458
1417	9.7539e-08	0.000488517
1418	1.36106e-07	0.000272546
1419	7.28418e-08	0.000433661
1420	7.42132e-08	0.00038381
1421	6.23041e-08	0.000356738
1422	3.2975e-08	0.000168938
1423	8.70771e-08	0.000165207
1424	3.53888e-08	9.33987e-05
1425	1.36265e-07	0.000150059
1426	7.16639e-08	0.000342613
1427	8.46625e-08	0.000222822
1428	8.27653e-08	0.00032638
1429	2.66558e-08	0.000359897
1430	1.41015e-07	0.000399319
1431	9.42284e-08	0.000391634
1432	3.32623e-08	3.42731e-05
1433	7.71473e-08	0.000269115
1434	4.44857e-08	6.24041e-05
1435	1.18371e-07	0.000148999
1436	2.69937e-08	0.000434978
1437	2.64489e-08	0.000433514
1438	2.05497e-08	2.49868e-05
1439	6.13888e-08	7.32217e-05
1440	6.78836e-08	7.17411e-05
1441	3.8172e-09	0.000359242
1442	1.79489e-09	0.000272579
1443	1.02471e-08	0.000347393
1444	1.96585e-08	0.000337436
1445	6.04141e-08	0.000487405
1446	2.94174e-08	0.000328643
1447	1.52036e-07	0.00049552
1448	6.91315e-08	0.000326195
1449	9.20115e-08	0.000514113
1450	2.28227e-07	0.000246252
1451	4.41041e-08	0.00037859
1452	4.92758e-08	0.00042182
1453	1.06108e-07	0.000457381
1454	5.50014e-08	0.000320647
1455	7.28628e-08	0.000196721
1456	1.03003e-07	0.000355156
1457	9.43504e-08	0.00010778
1458	3.86939e-08	0.000333535
1459	2.11838e-07	0.000304486
1460	6.53624e-08	0.000411871
1461	6.336e-08	0.000162981
1462	2.3354e-08	0.000400956
1463	1.54215e-07	0.000313088
1464	5.87075e-08	0.000485105
1465	4.29763e-08	0.00038384
1466	4.78678e-08	0.000391258
1467	1.29691e-07	0.00046844
1468	6.6795e-08	0.00043653
1469	6.54616e-08	0.000474299
1470	3.46677e-08	0.000462988
1471	6.71652e-08	0.000453604
1472	3.26124e-08	0.00034238
1473	3.98993e-08	0.000305117
1474	4.19563e-08	0.000443589
1475	2.17717e-08	0.000306034
1476	2.65066e-08	0.000464553
1477	4.29272e-08	0.000472595
1478	2.24065e-08	0.000164226
1479	4.97401e-08	0.000384805
1480	1.03001e-07	0.000363012
1481	3.14202e-08	0.000296755
1482	6.46371e-08	0.00048675
1483	7.34077e-08	0.000497278
1484	4.82712e-08	0.000555969
1485	4.76679e-08	0.000537448
1486	3.46651e-08	0.000438072
1487	6.39043e-08	0.000516166
1488	2.26144e-08	0.000489915
1489	1.20816e-08	0.000364504
1490	2.54618e-09	0.000435015
1491	3.21448e-08	0.000290077
1492	2.02041e-08	0.000447394
1493	6.23744e-08	0.000612152
1494	7.83104e-08	0.000452607
1495	1.34145e-07	0.000491869
1496	1.9364e-07	0.000371061
1497	1.45979e-07	0.000427158
1498	2.96391e-08	0.000452354
1499	4.03913e-08	8.02999e-05
1500	1.0032e-07	0.00029953
1501	1.03609e-07	0.000368348
1502	1.04e-07	0.000393258
1503	8.9946e-08	0.000318148
1504	5.26835e-08	0.000365925
1505	2.2113e-08	0.000319494
1506	6.56064e-08	0.000304666
1507	7.45034e-08	0.000375999
1508	4.83482e-08	4.94655e-05
1509	3.78508e-08	4.90743e-05
1510	5.41166e-08	0.000478076
1511	6.29671e-08	0.000338187
1512	3.52717e-08	0.000416222
1513	8.06082e-08	0.000114414
1514	7.91418e-09	0.000303117
1515	4.71765e-08	0.000449186
1516	2.34658e-08	0.000294456
1517	4.39038e-08	0.00032252
1518	2.17794e-07	0.000240762
1519	1.17739e-07	0.0003333
1520	9.88305e-08	0.000364537
1521	6.54255e-08	0.000339563
1522	4.19356e-08	0.000197739
1523	1.08527e-07	0.000136022
1524	5.71089e-08	0.000162317
1525	8.2189e-08	0.000239993
1526	1.06352e-07	0.000315006
1527	1.62999e-07	0.000420465
1528	1.57858e-07	0.000302412
1529	3.25682e-08	0.000334717
1530	1.36463e-07	0.000361108
1531	1.28937e-07	0.000254349
1532	3.08321e-08	0.000446301
1533	2.04005e-07	0.000350992
1534	2.00567e-07	0.000253968
1535	5.60389e-08	0.00024238
1536	1.18969e-07	0.000188964
1537	3.99443e-08	0.000459711
1538	3.31802e-08	4.22721e-05
1539	5.16578e-09	0.000335518
1540	9.22452e-09	0.000257045
1541	3.61886e-08	0.000263644
1542	3.46927e-08	0.000570001
1543	4.02151e-08	0.000564616
1544	2.22561e-07	0.000305394
1545	1.15884e-07	0.000387108
1546	1.41928e-07	0.00031647
1547	1.20781e-07	0.000157555
1548	9.00764e-08	0.000279689
1549	6.44285e-08	0.000296843
1550	1.00564e-07	0.000152533
1551	7.56224e-08	0.000360423
1552	3.70786e-08	0.000135509
1553	6.91778e-08	0.000259283
1554	1.32711e-07	0.000268462
1555	7.62576e-08	0.000220912
1556	3.2564e-08	0.000361777
1557	2.81719e-08	0.000354508
1558	1.64038e-08	0.000241057
1559	1.24495e-07	0.000406832
1560	9.15319e-08	0.000291038
1561	1.98978e-07	0.000332601
1562	3.34718e-08	4.07163e-05
1563	7.19228e-08	0.000309424
1564	1.19583e-07	0.000166923
1565	4.48958e-08	0.000214933
1566	9.0095e-08	0.000341981
1567	5.14244e-08	8.07478e-05
1568	4.08854e-08	0.000367067
1569	4.86209e-08	4.96667e-05
1570	1.17876e-08	0.000297695
1571	4.16807e-08	0.000375306
1572	4.74786e-08	0.000318028
1573	3.11828e-08	0.000474214
1574	9.49057e-08	0.000394343
1575	4.73411e-08	0.00059981
1576	1.42331e-07	0.000285447
1577	8.53103e-08	0.000302328
1578	5.74875e-08	0.000336412
1579	4.69364e-08	0.000311817
1580	6.82313e-08	0.00014253
1581	7.17943e-08	0.000192788
1582	1.32534e-07	0.000262682
1583	9.15866e-08	0.000512115
1584	1.61493e-07	0.000271314
1585	1.87174e-07	0.000328614
1586	1.90005e-08	0.000321892
1587	8.17431e-08	0.000372218
1588	1.82757e-07	0.000368238
1589	9.83188e-08	0.000373545
1590	3.43139e-08	4.38374e-05
1591	2.24826e-08	2.57469e-05
1592	5.91349e-08	0.00038136
1593	1.04212e-07	0.000369978
1594	2.67485e-08	2.68999e-05
1595	4.68447e-08	0.000557971
1596	7.03276e-08	7.73775e-05
1597	1.83889e-08	0.000581787
1598	1.56526e-09	0.000440832
1599	1.28476e-07	0.00025935
1600	4.86938e-09	0.000279759
1601	4.28829e-08	0.000322739
1602	2.02394e-07	0.000365559
1603	8.78511e-08	0.000258871
1604	4.47666e-08	0.000149555
1605	1.71227e-07	0.000232026
1606	5.93048e-08	0.000373665
1607	4.50447e-08	0.000176156
1608	1.20983e-07	0.000307884
1609	6.46262e-08	0.000296439
1610	7.68549e-08	0.000273354
1611	4.7278e-08	0.000302853
1612	4.19966e-08	0.000411379
1613	9.93353e-08	0.000325627
1614	5.30187e-08	5.91063e-05
1615	9.10794e-08	0.000329652
1616	1.03371e-07	0.000247566
1617	4.1216e-08	0.000329198
1618	3.79681e-08	0.0003073
1619	4.0577e-08	6.65936e-05
1620	6.50746e-08	0.000381449
1621	1.72537e-07	0.000448365
1622	6.25919e-08	8.05995e-05
1623	1.23256e-08	0.000370591
1624	3.62294e-08	0.000291238
1625	2.27932e-08	0.000476342
1626	1.14161e-08	0.000243067
1627	1.59777e-08	0.000509072
1628	4.50502e-08	0.000443567
1629	5.07022e-08	0.00062499
1630	6.26281e-08	7.35864e-05
1631	1.24083e-07	0.000349671
1632	1.12132e-07	0.000296069
1633	1.04808e-07	0.000295505
1634	7.48862e-08	0.000301247
1635	7.84535e-08	0.000291555
1636	5.18338e-08	0.000297717
1637	4.95892e-08	7.67497e-05
1638	5.5523e-08	0.000222191
1639	4.31509e-08	0.000128871
1640	1.24785e-07	0.00037223
1641	9.7783e-08	0.000103944
1642	7.61903e-08	0.000241313
1643	8.60254e-08	0.000291875
1644	3.14568e-08	0.000353339
1645	6.86015e-08	0.000261298
1646	9.1845e-08	0.000297129
1647	4.29747e-08	4.43464e-05
1648	7.68613e-08	0.000348589
1649	6.653e-08	0.000506578
1650	3.71537e-08	6.48143e-05
1651	3.47648e-08	7.69832e-05
1652	2.79587e-08	0.000538483
1653	1.94535e-08	0.000438377
1654	5.86806e-08	6.30182e-05
1655	4.67291e-08	0.000420071
1656	9.61554e-08	0.000372825
1657	8.2825e-08	0.000454195
1658	3.16541e-08	0.000513768
1659	1.49662e-07	0.00063919
1660	8.37611e-08	0.0002842
1661	3.36909e-08	0.00072889
1662	2.94793e-07	0.0008809
1663	2.63883e-07	0.00080099
1664	6.87015e-07	0.00073331
1665	7.1928e-07	0.00075172
1666	7.00392e-07	0.00077412
1667	1.28082e-09	0.00063326
1668	3.51216e-08	0.00075021
1669	5.87403e-08	0.0007064
1670	1.85535e-07	0.0003747
1671	2.30567e-07	0.00075395
1672	2.34946e-07	0.00078615
1673	2.85812e-07	0.00074129
1674	2.19318e-07	0.0008363
1675	3.69645e-07	0.00074525
1676	4.34498e-07	0.00080674
1677	5.64604e-07	0.00087358
1678	4.71886e-07	0.00088338
1679	5.7411e-07	0.00082099
1680	7.33035e-07	0.0007537
1681	6.22991e-07	0.00090254
1682	6.57275e-07	0.00081973
1683	8.34605e-07	0.0009095
1684	2.18376e-07	0.00073764
1685	2.41062e-07	0.00086799
1686	3.2339e-07	0.00050619
1687	2.28695e-07	0.00059665
1688	6.99719e-07	0.00085382
1689	6.99677e-07	0.00078758
1690	7.84903e-07	0.00080342
1691	5.63257e-07	0.00068656
1692	7.07586e-07	0.00071397
1693	3.15877e-08	0.00025161
1694	1.40849e-07	0.00069329
1695	4.1296e-07	0.00055175
1696	2.4542e-07	0.00067778
1697	4.42655e-07	0.00084252
1698	5.43066e-07	0.00079682
1699	4.90278e-07	0.00076786
1700	5.4681e-07	0.00076845
1701	3.49155e-08	0.00068539
1702	1.34838e-07	0.0006827
1703	7.24706e-07	0.00085055
1704	2.4757e-07	0.00026544
1705	3.55852e-07	0.00076471
1706	6.26188e-07	0.00080964
1707	6.57906e-07	0.00075681
1708	6.3153e-07	0.0008376
1709	7.56634e-07	0.00079207
1710	7.49399e-07	0.0008088
1711	8.18766e-07	0.00082827
1712	6.19878e-08	0.00020703
1713	7.95167e-08	0.00073966
1714	2.7132e-07	0.00088203
1715	2.17972e-07	0.0007471
1716	2.35632e-07	0.00057076
1717	5.66917e-07	0.00076589
1718	3.55099e-07	0.00075714
1719	4.56124e-07	0.00076269
1720	5.73311e-07	0.00083524
1721	5.93587e-07	0.00075828
1722	2.35514e-07	0.00061784
1723	5.3074e-08	0.00070456
1724	4.57651e-08	0.00064919
1725	4.44623e-07	0.00058042
1726	3.40885e-07	0.00075252
1727	4.74553e-07	0.00075008
1728	6.21098e-07	0.0007083
1729	3.80574e-08	0.0006658
1730	5.33096e-08	0.00066782
1731	8.43711e-08	0.00063894
1732	5.85216e-07	0.0006484
1733	2.08171e-07	0.00088674
1734	3.29922e-07	0.00076626
1735	4.78343e-07	0.00082839
1736	7.11161e-07	0.00081713
1737	4.98699e-07	0.00091297
1738	6.01072e-07	0.00069194
1739	8.23729e-08	0.00015349
1740	3.72333e-07	0.00081103
1741	4.73691e-07	0.00091352
1742	3.28711e-07	0.00072053
1743	4.58724e-07	0.00074445
1744	4.25349e-07	0.00079628
1745	4.21146e-07	0.00082099
1746	5.48619e-07	0.0007286
1747	7.08469e-07	0.0007811
1748	6.9627e-07	0.00075227
1749	7.1154e-07	0.00079977
1750	7.36767e-07	0.00081652
1751	2.36229e-07	0.00069863
1752	4.31903e-08	0.00066029
1753	4.77809e-07	0.00068362
1754	4.211e-07	0.00076328
1755	2.51402e-07	0.00080935
1756	4.12199e-07	0.00077938
1757	6.44403e-07	0.00074941
1758	6.57695e-07	0.00083857
1759	6.63627e-07	0.00076156
1760	5.95396e-07	0.00078081
1761	6.22739e-07	0.00083646
1762	7.08595e-07	0.00082566
1763	7.29616e-07	0.00079895
1764	7.84298e-07	0.00078617
1765	3.89269e-08	0.000557485
1766	2.06306e-08	0.000493433
1767	3.05814e-09	0.000512119
1768	8.5608e-09	0.000346872
1769	1.09157e-08	0.000545257
1770	7.54578e-09	0.000375117
1771	2.24038e-09	0.000288359
1772	3.32464e-08	0.00014057
1773	7.53731e-09	8.26145e-05
1774	1.08071e-07	0.000285744
1775	4.28953e-08	0.000408578
1776	1.97691e-08	0.000290167
1777	4.79998e-10	0.000840877
1778	1.78707e-09	0.000578406
1779	7.94827e-10	0.000594822
1780	2.51568e-08	0.000237015
1781	4.50846e-09	0.000476953
1782	1.91931e-08	0.000152292
1783	5.94569e-08	0.000473017
1784	2.41347e-07	0.000370489
1785	2.52834e-09	4.78285e-05
1786	1.56167e-08	0.000204086
1787	2.24107e-08	0.000478857
1788	1.27912e-07	0.000433689
1789	6.74883e-09	0.000420018
1790	2.58554e-09	0.000474958
1791	3.14879e-08	0.000446131
1792	4.7834e-09	0.000452341
1793	4.25562e-09	0.000445899
1794	2.35634e-07	0.000263556
1795	1.39221e-09	0.000374005
1796	2.08464e-08	0.000139915
1797	8.7505e-09	0.000617855
1798	1.4431e-08	0.00062277
1799	4.38099e-08	0.000551869
1800	1.16283e-08	0.000533229
1801	1.19068e-07	0.000457365
1802	5.69947e-09	0.000279939
1803	3.93874e-09	3.45392e-05
1804	1.04876e-08	0.000248504
1805	4.09199e-09	0.000288964
1806	3.25966e-08	0.000363347
1807	3.10626e-08	0.000348104
1808	6.86189e-08	0.000351734
1809	2.33287e-08	0.000453324
1810	5.50249e-08	0.000505708
1811	1.72952e-08	0.000260298
1812	3.12613e-09	0.000542872
1813	1.37018e-08	0.000414806
1814	4.53616e-09	0.000245528
1815	7.49408e-09	0.000436399
1816	1.86672e-08	0.000264283
1817	2.98174e-09	0.000159611
1818	2.78128e-08	0.000638084
1819	7.41381e-08	0.000317307
1820	6.49361e-10	0.00039038
1821	4.05551e-10	0.000687697
1822	8.16808e-09	0.000651702
1823	1.69462e-09	0.000193473
1824	3.85354e-10	0.000698291
1825	2.89853e-08	0.000529485
1826	4.47691e-09	0.000532798
1827	3.89768e-09	0.000425767
1828	7.35484e-09	0.000382874
1829	4.28721e-09	0.000381244
1830	7.56825e-09	0.000156068
1831	1.89804e-08	0.00020158
1832	5.58138e-07	0.000868623
1833	4.5331e-08	0.000647905
1834	3.25149e-09	0.000465264
1835	3.17965e-10	0.000473983
1836	5.17229e-09	0.000645423
1837	1.67285e-08	0.000487582
1838	1.42292e-07	0.000461776
1839	1.47678e-09	0.000180837
1840	2.69568e-09	0.000398571
1841	5.6968e-10	0.000164853
1842	1.04335e-08	0.000353883
1843	1.66141e-07	0.00053905
1844	9.2263e-09	0.000438036
1845	1.66562e-09	0.000502141
1846	2.35146e-07	0.000374812
1847	3.33666e-09	0.000487455
1848	2.62377e-08	0.000194626
1849	1.18055e-08	0.000449346
1850	1.5022e-09	0.000282054
1851	4.8639e-08	0.000282549
1852	7.92384e-09	0.000348781
1853	3.84015e-08	0.000383268
1854	1.00372e-09	0.000330264
1855	2.8118e-09	0.000177082
1856	9.76942e-09	0.00052175
1857	3.75441e-09	0.000467585
1858	4.53304e-09	0.000295719
1859	3.48224e-08	4.93544e-05
1860	2.27746e-09	0.00039781
1861	8.65755e-08	0.000210926
1862	3.90802e-08	0.000383413
1863	1.29689e-08	0.000696672
1864	6.82791e-10	0.000724911
1865	5.50901e-09	0.000108589
1866	8.61452e-09	0.000499601
1867	1.32258e-07	0.000494642
1868	1.05292e-08	0.000149665
1869	4.63218e-08	0.000154368
1870	2.41316e-08	9.14975e-05
1871	7.39795e-08	0.000525966
1872	1.19094e-07	0.000432191
1873	8.2743e-09	0.000245077
1874	4.01066e-08	0.000683744
1875	1.90721e-07	0.000544041
1876	4.0433e-09	0.000239745
1877	2.85327e-08	0.000600442
1878	9.13019e-08	0.000460488
1879	4.51413e-08	0.000521627
1880	2.30208e-07	0.000448907
1881	4.18506e-08	0.000432923
1882	2.014e-09	0.000653336
1883	1.09113e-07	0.000406496
1884	5.59363e-09	0.000618723
1885	2.12728e-07	0.000466833
1886	4.5837e-08	0.000292578
1887	2.00368e-08	0.000243205
1888	8.55294e-08	0.000406348
1889	2.26967e-08	2.45541e-05
1890	1.21333e-08	0.00025763
1891	2.20418e-08	0.000666625
1892	5.4796e-08	0.000463823
1893	8.90396e-09	0.000423995
1894	2.36397e-08	3.12491e-05
1895	1.77357e-08	0.000459117
1896	3.59247e-08	0.000589422
1897	5.24998e-08	0.000431036
1898	2.24111e-08	0.000407399
1899	6.87282e-08	0.000546025
1900	3.23202e-08	0.000478496
1901	1.27097e-07	0.00031291
1902	2.56472e-07	0.000353446
1903	7.3883e-08	0.00082455
1904	8.92548e-08	0.000731584
1905	1.88655e-07	0.000320997
1906	5.7473e-08	0.000453943
1907	3.19858e-08	0.00039066
1908	6.38013e-08	0.00029616
1909	3.45083e-09	0.000188731
1910	8.98831e-09	0.000118566
1911	3.68613e-08	0.000287714
1912	3.07537e-09	0.000113525
1913	9.33589e-09	0.000660407
1914	2.75231e-08	0.000424667
1915	7.01358e-09	0.000493116
1916	1.71503e-08	0.000614877
1917	2.77554e-09	0.000646037
1918	5.9338e-08	0.000510631
1919	1.17748e-08	0.000677903
1920	4.40338e-09	0.000559419
1921	8.03024e-08	0.000363844
1922	2.14159e-08	0.00046442
1923	2.20494e-09	0.000330799
1924	2.2557e-09	0.000434885
1925	4.10216e-08	0.000274276
1926	8.28404e-09	0.000255595
1927	1.15249e-08	0.000366015
1928	4.44783e-09	0.000471899
1929	3.56059e-09	0.000290726
1930	2.0117e-08	0.000277927
1931	1.49167e-09	0.000230786
1932	1.45423e-08	0.000308415
1933	5.40388e-09	0.000206638
1934	1.48751e-08	0.000152717
1935	2.67729e-08	0.000309005
1936	2.23544e-08	0.000292567
1937	9.64422e-09	0.00021789
1938	1.5147e-08	0.000317162
1939	5.44389e-09	0.000452753
1940	2.22115e-08	0.000345706
1941	3.42172e-08	0.000334893
1942	2.10734e-09	0.000453386
1943	4.66702e-09	0.000248195
1944	1.03342e-08	0.000246007
1945	4.8561e-08	0.00012085
1946	1.39098e-08	0.00033131
1947	8.4443e-09	6.11251e-05
1948	4.38058e-09	0.000253943
1949	2.01033e-08	0.000280091
1950	6.20969e-09	0.000378443
1951	1.5725e-08	0.000231237
1952	2.21961e-08	0.000625671
1953	2.46118e-08	0.000216616
1954	6.27166e-09	0.000585035
1955	6.60166e-09	0.00010899
1956	1.79458e-08	5.33816e-05
1957	1.01843e-08	4.00985e-05
1958	3.10663e-09	4.51983e-05
1959	1.31308e-07	0.000224746
1960	8.16528e-09	0.000228834
1961	1.01309e-09	0.00035382
1962	3.96368e-08	0.000187235
1963	1.23291e-08	8.32914e-05
1964	3.13657e-09	0.000171834
1965	3.68032e-09	0.000285583
1966	5.76676e-09	0.000275973
1967	3.26353e-08	0.000294936
1968	3.46582e-08	0.000229104
1969	1.12631e-08	0.000228816
1970	9.24971e-08	0.000359375
1971	1.07811e-08	0.000353665
1972	4.55883e-08	0.000288762
1973	4.68916e-09	0.000268037
1974	5.67817e-09	0.000251958
1975	5.75451e-09	0.000310378
1976	3.20478e-09	0.0001157
1977	3.8382e-08	0.000165192
1978	9.60154e-09	0.000324578
1979	9.62868e-09	0.000288599
1980	2.00739e-09	0.000409418
1981	9.24626e-09	0.000297089
1982	7.98541e-08	0.000182559
1983	1.5311e-09	0.000345549
1984	2.62995e-08	0.000375619
1985	2.75713e-08	0.000204236
1986	5.7291e-08	0.000382268
1987	8.15875e-09	0.000252238
1988	1.33276e-09	0.000377101
1989	5.43499e-08	0.000417009
1990	3.74349e-09	0.000334024
1991	8.6883e-09	0.000438961
1992	3.18759e-08	0.00024451
1993	1.03188e-08	0.000322715
1994	4.62736e-09	0.000573664
1995	5.42062e-08	0.000475421
1996	2.86354e-08	0.000109309
1997	5.75997e-08	0.000458182
1998	4.69016e-08	0.000537744
1999	4.261e-08	0.000351676
[truncated: 3,656 more rows]

## Sheet: Fig 3b-Representative IV
Voltage	Cycle-1 Current (A)	Cycle 1000 Current (A)
0	3.51189e-10	2.386e-09
0.01	5.1642e-09	4.1375e-09
0.02	1.15551e-08	7.435e-09
0.03	1.79712e-08	1.25532e-08
0.04	2.44554e-08	1.4301e-08
0.05	3.10721e-08	2.18446e-08
0.06	3.76186e-08	2.69678e-08
0.07	4.40499e-08	3.05543e-08
0.08	5.23572e-08	3.42199e-08
0.09	5.81368e-08	3.8707e-08
0.1	6.60239e-08	4.86042e-08
0.11	7.42559e-08	4.91195e-08
0.12	8.04773e-08	4.88461e-08
0.13	8.92982e-08	6.36742e-08
0.14	9.70927e-08	7.01145e-08
0.15	1.0644e-07	6.98284e-08
0.16	1.13586e-07	7.58648e-08
0.17	1.23917e-07	9.16016e-08
0.18	1.34253e-07	9.76969e-08
0.19	1.39654e-07	1.03569e-07
0.2	1.49249e-07	9.996e-08
0.21	1.62007e-07	1.23105e-07
0.22	1.7495e-07	1.24392e-07
0.23	1.86665e-07	1.30138e-07
0.24	1.93084e-07	1.35182e-07
0.25	2.08934e-07	1.50472e-07
0.26	2.2125e-07	1.63084e-07
0.27	2.41433e-07	1.83843e-07
0.28	2.66251e-07	1.79851e-07
0.29	2.67176e-07	1.95445e-07
0.3	2.79438e-07	1.88925e-07
0.31	2.92285e-07	2.09087e-07
0.32	2.9599e-07	1.98747e-07
0.33	3.30172e-07	2.15014e-07
0.34	3.44987e-07	2.19418e-07
0.35	3.70609e-07	2.55199e-07
0.36	4.00172e-07	2.5445e-07
0.37	3.99276e-07	2.70191e-07
0.38	4.17044e-07	2.87278e-07
0.39	4.13296e-07	2.95283e-07
0.4	4.29226e-07	2.91418e-07
0.41	4.44125e-07	3.41964e-07
0.42	4.97151e-07	3.50482e-07
0.43	5.8915e-07	4.43426e-07
0.44	5.9159e-07	4.40717e-07
0.45	6.15861e-07	4.30562e-07
0.46	6.66296e-07	4.21922e-07
0.47	6.40974e-07	8.20275e-07
0.48	7.05921e-07	7.55409e-07
0.49	7.17363e-07	7.92553e-07
0.5	7.80207e-07	8.33988e-07
0.51	7.61068e-07	8.34829e-07
0.52	7.96781e-07	9.28594e-07
0.53	8.4099e-07	1.0433e-06
0.54	8.68122e-07	9.06719e-07
0.55	8.98492e-07	1.2483e-06
0.56	8.86504e-07	1.1121e-06
0.57	9.62094e-07	1.0731e-06
0.58	1.018e-06	1.5025e-06
0.59	1.0685e-06	1.3693e-06
0.6	1.0739e-06	1.4443e-06
0.61	1.1378e-06	1.3768e-06
0.62	1.1611e-06	1.2851e-06
0.63	1.208e-06	1.4724e-06
0.64	1.1963e-06	1.434e-06
0.65	1.2168e-06	1.8608e-06
0.66	1.297e-06	1.5238e-06
0.67	1.3928e-06	1.7396e-06
0.68	1.4313e-06	1.5261e-06
0.69	1.5057e-06	1.7923e-06
0.7	1.8664e-06	1.8442e-06
0.71	1.9087e-06	1.7469e-06
0.72	1.9259e-06	2.0218e-06
0.73	2.1075e-06	1.8972e-06
0.74	2.1353e-06	1.9403e-06
0.75	2.3269e-06	1.899e-06
0.76	2.4206e-06	2.0218e-06
0.77	2.4603e-06	2.3853e-06
0.78	2.6182e-06	2.252e-06
0.79	2.6653e-06	2.3062e-06
0.8	2.7556e-06	2.6418e-06
0.81	2.8641e-06	2.6085e-06
0.82	2.7468e-06	2.7611e-06
0.83	3.0266e-06	2.9496e-06
0.84	3.1361e-06	3.2885e-06
0.85	3.2306e-06	2.9469e-06
0.86	3.244e-06	2.8172e-06
0.87	3.2029e-06	2.9239e-06
0.88	3.3438e-06	2.9759e-06
0.89	3.4275e-06	2.7573e-06
0.9	3.5009e-06	2.6721e-06
0.91	3.5086e-06	2.8122e-06
0.92	0.000999996	3.0262e-06
0.93	0.000999984	2.8687e-06
0.94	0.001	3.3875e-06
0.95	0.000999992	3.6732e-06
0.96	0.000999988	3.5535e-06
0.97	0.000999975	3.5267e-06
0.98	0.000999963	3.5351e-06
0.99	0.000999992	3.7424e-06
1	0.000999963	3.3077e-06
1.01	0.000999988	3.7623e-06
1.02	0.000999996	4.002e-06
1.03	0.000999996	3.8605e-06
1.04	0.00099998	4.2369e-06
1.05	0.000999996	4.832e-06
1.06	0.000999996	4.9154e-06
1.07	0.000999975	7.2424e-06
1.08	0.000999992	7.0623e-06
1.09	0.000999996	8.1152e-06
1.1	0.000999967	8.0883e-06
1.11	0.000999988	8.5216e-06
1.12	0.000999984	9.0689e-06
1.13	0.001	9.5375e-06
1.14	0.000999988	9.368e-06
1.15	0.001	9.4033e-06
1.16	0.001	1.05458e-05
1.17	0.000999996	1.0415e-05
1.18	0.00099998	1.32864e-05
1.19	0.000999954	1.91297e-05
1.2	0.000999996	2.07837e-05
1.21	0.000999971	1.6769e-05
1.22	0.000999954	1.60989e-05
1.23	0.000999988	1.53001e-05
1.24	0.000999992	1.6268e-05
1.25	0.00099998	1.72292e-05
1.26	0.000999988	1.55458e-05
1.27	0.000999988	2.3526e-05
1.28	0.000999988	2.22804e-05
1.29	0.001	2.45221e-05
1.3	0.000999967	2.39012e-05
1.31	0.00099998	2.49192e-05
1.32	0.000999984	2.66359e-05
1.33	0.000999967	2.90038e-05
1.34	0.000999946	2.86361e-05
1.35	0.000999988	3.06262e-05
1.36	0.000999984	3.01694e-05
1.37	0.000999996	3.04302e-05
1.38	0.000999984	3.4328e-05
1.39	0.001	3.33433e-05
1.4	0.000999988	3.4577e-05
1.41	0.000999988	3.63939e-05
1.42	0.000999954	3.68511e-05
1.43	0.000999996	3.51815e-05
1.44	0.000999996	3.62382e-05
1.45	0.000999996	4.56407e-05
1.46	0.000999963	0.001
1.47	0.001	0.00099999
1.48	0.000999988	0.001
1.49	0.000999975	0.000999994
1.5	0.000999967	0.00099999
1.51	0.00099998	0.001
1.52	0.000999954	0.001
1.53	0.000999984	0.001
1.54	0.000999971	0.001
1.55	0.000999984	0.001
1.56	0.000999992	0.000999998
1.57	0.00099998	0.001
1.58	0.000999992	0.001
1.59	0.001	0.001
1.6	0.000999984	0.001
1.61	0.000999984	0.000999994
1.62	0.000999959	0.00099999
1.63	0.00099995	0.001
1.64	0.001	0.001
1.65	0.000999992	0.001
1.66	0.000999996	0.001
1.67	0.000999996	0.001
1.68	0.000999967	0.001
1.69	0.001	0.001
1.7	0.000999988	0.000999998
1.71	0.000999988	0.001
1.72	0.000999988	0.000999994
1.73	0.000999963	0.001
1.74	0.000999971	0.001
1.75	0.000999975	0.001
1.76	0.000999975	0.001
1.77	0.000999967	0.001
1.78	0.000999967	0.001
1.79	0.000999967	0.000999998
1.8	0.000999988	0.00099999
1.81	0.000999988	0.001
1.82	0.000999992	0.000999994
1.83	0.000999996	0.001
1.84	0.000999959	0.001
1.85	0.000999959	0.001
1.86	0.000999988	0.001
1.87	0.000999996	0.001
1.88	0.000999971	0.001
1.89	0.000999992	0.001
1.9	0.000999992	0.000999998
1.91	0.000999996	0.000999985
1.92	0.000999984	0.001
1.93	0.000999988	0.000999994
1.94	0.000999992	0.001
1.95	0.000999992	0.001
1.96	0.00099998	0.001
1.97	0.000999988	0.001
1.98	0.000999954	0.001
1.99	0.000999988	0.001
2	0.000999996	0.000999994
2.01	0.000999988	0.001
2.02	0.000999992	0.001
2.03	0.001	0.001
2.04	0.000999996	0.001
2.05	0.000999984	0.001
2.06	0.00099995	0.001
2.07	0.000999984	0.001
2.08	0.000999984	0.001
2.09	0.001	0.001
2.1	0.001	0.001
2.11	0.000999996	0.001
2.12	0.000999975	0.001
2.13	0.00099995	0.001
2.14	0.000999963	0.001
2.15	0.000999992	0.001
2.16	0.00099995	0.001
2.17	0.000999988	0.001
2.18	0.000999996	0.001
2.19	0.001	0.001
2.2	0.000999992	0.00099999
2.21	0.000999971	0.001
2.22	0.001	0.001
2.23	0.001	0.001
2.24	0.000999959	0.001
2.25	0.000999992	0.000999998
2.26	0.000999971	0.001
2.27	0.000999971	0.001
2.28	0.000999992	0.001
2.29	0.001	0.001
2.3	0.001	0.001
2.31	0.000999988	0.001
2.32	0.000999959	0.001
2.33	0.000999984	0.001
2.34	0.000999992	0.001
2.35	0.000999967	0.001
2.36	0.000999996	0.001
2.37	0.001	0.000999994
2.38	0.00099998	0.000999981
2.39	0.000999959	0.001
2.4	0.000999996	0.001
2.41	0.000999996	0.001
2.42	0.000999992	0.001
2.43	0.000999967	0.001
2.44	0.000999954	0.001
2.45	0.000999996	0.001
2.46	0.000999996	0.00099999
2.47	0.000999988	0.001
2.48	0.000999992	0.001
2.49	0.000999963	0.001
2.5	0.001	0.001
2.51	0.001	0.000999994
2.52	0.000999988	0.001
2.53	0.000999996	0.001
2.54	0.000999984	0.000999994
2.55	0.001	0.001
2.56	0.00099995	0.001
2.57	0.000999992	0.001
2.58	0.000999984	0.001
2.59	0.000999967	0.001
2.6	0.000999992	0.001
2.61	0.00099998	0.001
2.62	0.001	0.001
2.63	0.001	0.001
2.64	0.000999996	0.001
2.65	0.001	0.001
2.66	0.001	0.001
2.67	0.001	0.001
2.68	0.000999971	0.001
2.69	0.000999975	0.001
2.7	0.00099995	0.001
2.71	0.001	0.001
2.72	0.000999992	0.001
2.73	0.000999992	0.001
2.74	0.000999984	0.001
2.75	0.000999996	0.001
2.76	0.001	0.001
2.77	0.000999967	0.001
2.78	0.000999996	0.001
2.79	0.000999984	0.001
2.8	0.000999992	0.000999985
2.81	0.000999963	0.001
2.82	0.000999967	0.000999998
2.83	0.000999971	0.001
2.84	0.000999988	0.001
2.85	0.000999992	0.001
2.86	0.001	0.000999994
2.87	0.000999996	0.001
2.88	0.000999959	0.001
2.89	0.000999971	0.001
2.9	0.000999984	0.001
2.91	0.000999959	0.001
2.92	0.001	0.00099999
2.93	0.000999971	0.000999998
2.94	0.000999971	0.001
2.95	0.000999992	0.001
2.96	0.000999984	0.000999998
2.97	0.000999988	0.000999994
2.98	0.000999988	0.001
2.99	0.001	0.001
3	0.000999946	0.001
3.01	0.000999984	0.000999998
3.02	0.000999988	0.001
3.03	0.001	0.001
3.04	0.000999984	0.001
3.05	0.000999988	0.001
3.06	0.000999996	0.000999998
3.07	0.001	0.001
3.08	0.000999996	0.001
3.09	0.000999988	0.001
3.1	0.000999984	0.000999985
3.11	0.000999963	0.001
3.12	0.000999971	0.001
3.13	0.000999975	0.001
3.14	0.000999992	0.000999985
3.15	0.000999992	0.001
3.16	0.000999975	0.001
3.17	0.000999967	0.001
3.18	0.000999988	0.001
3.19	0.001	0.001
3.2	0.000999988	0.001
3.21	0.000999996	0.001
3.22	0.000999959	0.001
3.23	0.000999975	0.001
3.24	0.000999971	0.001
3.25	0.000999996	0.001
3.26	0.000999963	0.001
3.27	0.000999946	0.001
3.28	0.000999959	0.001
3.29	0.000999992	0.001
3.3	0.001	0.001
3.31	0.000999996	0.001
3.32	0.000999988	0.001
3.33	0.000999954	0.001
3.34	0.001	0.001
3.35	0.001	0.00099999
3.36	0.000999942	0.001
3.37	0.000999963	0.001
3.38	0.000999992	0.001
3.39	0.000999992	0.001
3.4	0.000999988	0.001
3.41	0.000999996	0.001
3.42	0.001	0.001
3.43	0.001	0.001
3.44	0.000999959	0.001
3.45	0.000999992	0.000999994
3.46	0.000999988	0.000999981
3.47	0.000999971	0.001
3.48	0.000999971	0.001
3.49	0.000999996	0.001
3.5	0.001	0.00099999
3.51	0.00099998	0.001
3.52	0.000999988	0.001
3.53	0.001	0.001
3.54	0.000999996	0.001
3.55	0.001	0.000999981
3.56	0.000999996	0.001
3.57	0.000999988	0.000999985
3.58	0.000999996	0.001
3.59	0.000999954	0.001
3.6	0.001	0.001
3.61	0.000999967	0.001
3.62	0.001	0.000999998
3.63	0.000999988	0.001
3.64	0.000999996	0.001
3.65	0.000999996	0.001
3.66	0.001	0.001
3.67	0.001	0.001
3.68	0.001	0.001
3.69	0.000999996	0.001
3.7	0.000999963	0.001
3.71	0.000999996	0.001
3.72	0.00099998	0.001
3.73	0.001	0.001
3.74	0.000999996	0.001
3.75	0.001	0.001
3.76	0.000999988	0.001
3.77	0.000999992	0.001
3.78	0.000999954	0.000999994
3.79	0.000999992	0.001
3.8	0.001	0.001
3.81	0.000999959	0.001
3.82	0.000999971	0.00099999
3.83	0.000999988	0.001
3.84	0.001	0.000999998
3.85	0.00099998	0.001
3.86	0.001	0.001
3.87	0.001	0.001
3.88	0.000999992	0.001
3.89	0.000999954	0.001
3.9	0.000999984	0.001
3.91	0.001	0.001
3.92	0.000999992	0.001
3.93	0.000999959	0.001
3.94	0.001	0.000999994
3.95	0.000999992	0.001
3.96	0.001	0.001
3.97	0.000999988	0.001
3.98	0.000999984	0.001
3.99	0.000999992	0.001
4	0.000999967	0.000999985
4.01	0.000999984	0.001
4.02	0.000999963	0.001
4.03	0.00099998	0.001
4.04	0.001	0.001
4.05	0.000999984	0.001
4.06	0.001	0.000999994
4.07	0.000999992	0.000999994
4.08	0.000999988	0.001
4.09	0.001	0.001
4.1	0.000999988	0.001
4.11	0.000999984	0.001
4.12	0.000999975	0.001
4.13	0.001	0.000999998
4.14	0.000999988	0.001
4.15	0.001	0.000999998
4.16	0.001	0.001
4.17	0.000999967	0.00099999
4.18	0.00099998	0.001
4.19	0.000999992	0.001
4.2	0.001	0.001
4.21	0.000999988	0.001
4.22	0.000999996	0.000999998
4.23	0.000999959	0.001
4.24	0.000999959	0.001
4.25	0.001	0.001
4.26	0.000999971	0.001
4.27	0.001	0.001
4.28	0.001	0.001
4.29	0.00099998	0.001
4.3	0.00099998	0.001
4.31	0.001	0.001
4.32	0.000999996	0.001
4.33	0.000999996	0.001
4.34	0.001	0.001
4.35	0.000999975	0.001
4.36	0.000999996	0.001
4.37	0.000999963	0.001
4.38	0.001	0.001
4.39	0.000999988	0.000999998
4.4	0.001	0.001
4.41	0.000999988	0.001
4.42	0.000999992	0.001
4.43	0.000999992	0.001
4.44	0.000999946	0.001
4.45	0.000999992	0.001
4.46	0.001	0.001
4.47	0.000999967	0.001
4.48	0.000999988	0.001
4.49	0.000999959	0.001
4.5	0.000999996	0.001
4.51	0.001	0.001
4.52	0.000999984	0.001
4.53	0.001	0.001
4.54	0.001	0.001
4.55	0.000999967	0.001
4.56	0.001	0.001
4.57	0.00099998	0.001
4.58	0.000999992	0.001
4.59	0.000999971	0.000999998
4.6	0.000999963	0.001
4.61	0.000999967	0.001
4.62	0.000999984	0.001
4.63	0.000999988	0.001
4.64	0.000999996	0.001
4.65	0.000999975	0.001
4.66	0.000999996	0.001
4.67	0.000999954	0.001
4.68	0.001	0.001
4.69	0.000999996	0.001
4.7	0.000999971	0.001
4.71	0.000999984	0.001
4.72	0.001	0.001
4.73	0.000999937	0.001
4.74	0.001	0.001
4.75	0.000999988	0.001
4.76	0.000999984	0.001
4.77	0.000999992	0.001
4.78	0.000999975	0.001
4.79	0.000999996	0.001
4.8	0.000999959	0.001
4.81	0.000999971	0.001
4.82	0.000999963	0.001
4.83	0.000999992	0.001
4.84	0.000999988	0.001
4.85	0.000999996	0.001
4.86	0.001	0.001
4.87	0.000999984	0.001
4.88	0.000999975	0.001
4.89	0.000999975	0.000999985
4.9	0.001	0.001
4.91	0.00099998	0.001
4.92	0.000999971	0.001
4.93	0.000999967	0.001
4.94	0.000999992	0.001
4.95	0.00099998	0.001
4.96	0.001	0.001
4.97	0.001	0.001
4.98	0.000999996	0.001
4.99	0.000999954	0.001
5	0.000999992	0.001
5	0.000999988	0.001
4.99	0.000999963	0.001
4.98	0.000999954	0.001
4.97	0.001	0.000999985
4.96	0.000999984	0.001
4.95	0.001	0.001
4.94	0.000999992	0.001
4.93	0.001	0.001
4.92	0.00099998	0.001
4.91	0.001	0.001
4.9	0.00099995	0.001
4.89	0.00099998	0.001
4.88	0.000999988	0.001
4.87	0.001	0.001
4.86	0.000999992	0.001
4.85	0.000999954	0.001
4.84	0.001	0.001
4.83	0.001	0.001
4.82	0.001	0.001
4.81	0.000999996	0.001
4.8	0.00099998	0.001
4.79	0.000999963	0.000999985
4.78	0.000999992	0.000999994
4.77	0.000999984	0.001
4.76	0.000999967	0.001
4.75	0.000999971	0.000999994
4.74	0.000999975	0.001
4.73	0.000999996	0.000999985
4.72	0.000999996	0.001
4.71	0.001	0.001
4.7	0.000999992	0.001
4.69	0.000999984	0.001
4.68	0.000999963	0.000999998
4.67	0.000999967	0.001
4.66	0.001	0.000999998
4.65	0.000999959	0.001
4.64	0.000999971	0.000999998
4.63	0.00099998	0.001
4.62	0.000999988	0.001
4.61	0.000999992	0.001
4.6	0.000999984	0.001
4.59	0.001	0.001
4.58	0.001	0.001
4.57	0.000999988	0.001
4.56	0.001	0.001
4.55	0.000999975	0.001
4.54	0.000999992	0.001
4.53	0.000999984	0.000999994
4.52	0.000999988	0.000999994
4.51	0.000999988	0.001
4.5	0.000999996	0.001
4.49	0.001	0.001
4.48	0.000999996	0.001
4.47	0.001	0.001
4.46	0.000999996	0.001
4.45	0.000999959	0.001
4.44	0.000999988	0.001
4.43	0.000999975	0.00099999
4.42	0.000999984	0.000999981
4.41	0.00099995	0.001
4.4	0.000999984	0.001
4.39	0.001	0.001
4.38	0.000999992	0.001
4.37	0.000999967	0.001
4.36	0.000999971	0.001
4.35	0.000999992	0.001
4.34	0.000999984	0.001
4.33	0.000999963	0.001
4.32	0.000999959	0.001
4.31	0.000999992	0.00099999
4.3	0.001	0.000999973
4.29	0.000999996	0.001
4.28	0.001	0.001
4.27	0.000999984	0.001
4.26	0.000999967	0.001
4.25	0.000999988	0.001
4.24	0.000999967	0.001
4.23	0.000999992	0.000999994
4.22	0.000999996	0.000999994
4.21	0.000999992	0.001
4.2	0.000999954	0.001
4.19	0.000999963	0.001
4.18	0.001	0.001
4.17	0.000999988	0.001
4.16	0.001	0.001
4.15	0.000999984	0.001
4.14	0.000999975	0.001
4.13	0.000999984	0.001
4.12	0.000999988	0.001
4.11	0.000999988	0.001
4.1	0.000999967	0.001
4.09	0.000999963	0.001
4.08	0.000999996	0.001
4.07	0.001	0.001
4.06	0.001	0.001
4.05	0.000999984	0.001
4.04	0.000999992	0.001
4.03	0.000999992	0.001
4.02	0.000999975	0.00099999
4.01	0.000999992	0.000999985
4	0.000999992	0.001
3.99	0.000999967	0.000999998
3.98	0.000999992	0.000999998
3.97	0.001	0.001
3.96	0.000999992	0.001
3.95	0.00099998	0.001
3.94	0.000999988	0.001
3.93	0.000999971	0.001
3.92	0.000999959	0.001
3.91	0.000999971	0.001
3.9	0.001	0.001
3.89	0.000999967	0.001
3.88	0.000999996	0.001
3.87	0.000999963	0.000999998
3.86	0.000999988	0.000999981
3.85	0.000999996	0.00099999
3.84	0.000999996	0.001
3.83	0.001	0.001
3.82	0.000999992	0.001
3.81	0.000999963	0.001
3.8	0.000999967	0.000999994
3.79	0.000999975	0.001
3.78	0.000999992	0.001
3.77	0.000999975	0.001
3.76	0.001	0.001
3.75	0.001	0.001
3.74	0.001	0.001
3.73	0.000999992	0.001
3.72	0.000999975	0.001
3.71	0.001	0.001
3.7	0.000999988	0.000999998
3.69	0.000999992	0.001
3.68	0.000999996	0.001
3.67	0.00099998	0.001
3.66	0.001	0.001
3.65	0.000999996	0.001
3.64	0.000999992	0.001
3.63	0.000999996	0.001
3.62	0.000999992	0.001
3.61	0.000999967	0.001
3.6	0.000999959	0.001
3.59	0.001	0.001
3.58	0.00099998	0.001
3.57	0.001	0.001
3.56	0.00099995	0.000999998
3.55	0.000999959	0.001
3.54	0.001	0.001
3.53	0.000999996	0.000999994
3.52	0.001	0.001
3.51	0.001	0.001
3.5	0.001	0.001
3.49	0.000999963	0.001
3.48	0.000999959	0.001
3.47	0.00099998	0.000999985
3.46	0.000999996	0.00099999
3.45	0.000999942	0.001
3.44	0.00099998	0.001
3.43	0.000999996	0.001
3.42	0.001	0.001
3.41	0.001	0.001
3.4	0.000999996	0.001
3.39	0.001	0.001
3.38	0.00099998	0.001
3.37	0.000999959	0.001
3.36	0.000999984	0.001
3.35	0.000999975	0.001
3.34	0.000999984	0.001
3.33	0.000999992	0.001
3.32	0.001	0.001
3.31	0.000999992	0.000999998
3.3	0.000999996	0.000999994
3.29	0.000999975	0.001
3.28	0.000999988	0.001
3.27	0.000999954	0.001
3.26	0.001	0.001
3.25	0.001	0.001
3.24	0.000999992	0.001
3.23	0.00099998	0.001
3.22	0.000999971	0.000999994
3.21	0.000999996	0.001
3.2	0.000999975	0.001
3.19	0.001	0.000999998
3.18	0.000999988	0.001
3.17	0.000999996	0.001
3.16	0.001	0.001
3.15	0.000999963	0.001
3.14	0.001	0.000999994
3.13	0.000999963	0.001
3.12	0.000999959	0.001
3.11	0.001	0.001
3.1	0.001	0.000999994
3.09	0.000999988	0.001
3.08	0.001	0.000999994
3.07	0.001	0.001
3.06	0.001	0.001
3.05	0.000999971	0.001
3.04	0.000999996	0.001
3.03	0.000999959	0.001
3.02	0.000999988	0.000999985
3.01	0.000999971	0.000999985
3	0.000999992	0.001
2.99	0.000999975	0.000999998
2.98	0.001	0.00099999
2.97	0.001	0.001
2.96	0.000999996	0.001
2.95	0.000999988	0.001
2.94	0.001	0.001
2.93	0.001	0.001
2.92	0.000999988	0.001
2.91	0.000999996	0.000999994
2.9	0.000999963	0.000999985
2.89	0.000999959	0.000999985
2.88	0.000999975	0.001
2.87	0.001	0.001
2.86	0.001	0.001
2.85	0.000999988	0.001
2.84	0.001	0.001
2.83	0.000999959	0.001
2.82	0.001	0.000999998
2.81	0.000999971	0.001
2.8	0.000999975	0.00099999
2.79	0.000999975	0.001
2.78	0.000999984	0.000999998
2.77	0.00099995	0.001
2.76	0.000999959	0.000999985
2.75	0.000999984	0.001
2.74	0.001	0.001
2.73	0.001	0.001
2.72	0.001	0.001
2.71	0.000999996	0.001
2.7	0.000999996	0.001
2.69	0.00099998	0.001
2.68	0.000999959	0.001
2.67	0.000999992	0.001
2.66	0.000999963	0.001
2.65	0.000999984	0.001
2.64	0.001	0.001
2.63	0.000999996	0.001
2.62	0.001	0.001
2.61	0.000999996	0.001
2.6	0.000999992	0.001
2.59	0.00099998	0.001
2.58	0.000999992	0.001
2.57	0.000999971	0.001
2.56	0.000999967	0.001
2.55	0.001	0.001
2.54	0.000999992	0.001
2.53	0.000999984	0.001
2.52	0.000999988	0.001
2.51	0.000999996	0.001
2.5	0.000999971	0.001
2.49	0.000999992	0.001
2.48	0.000999996	0.001
2.47	0.000999996	0.001
2.46	0.000999963	0.000999998
2.45	0.000999967	0.001
2.44	0.00099998	0.000999998
2.43	0.000999959	0.001
2.42	0.000999996	0.001
2.41	0.000999996	0.001
2.4	0.000999988	0.001
2.39	0.000999992	0.001
2.38	0.000999967	0.001
2.37	0.000999996	0.000999998
2.36	0.000999996	0.001
2.35	0.000999975	0.000999994
2.34	0.000999992	0.001
2.33	0.000999954	0.001
2.32	0.000999996	0.001
2.31	0.000999992	0.001
2.3	0.001	0.001
2.29	0.000999988	0.001
2.28	0.001	0.001
2.27	0.000999992	0.001
2.26	0.000999996	0.000999998
2.25	0.000999975	0.001
2.24	0.00099998	0.001
2.23	0.000999946	0.001
2.22	0.000999959	0.000999998
2.21	0.001	0.001
2.2	0.001	0.001
2.19	0.001	0.001
2.18	0.001	0.001
2.17	0.000999988	0.001
2.16	0.000999946	0.000999977
2.15	0.000999971	0.001
2.14	0.000999992	0.001
2.13	0.001	0.00099999
2.12	0.001	0.000999994
2.11	0.001	0.001
2.1	0.001	0.001
2.09	0.000999996	0.001
2.08	0.000999988	0.001
2.07	0.000999954	0.001
2.06	0.000999996	0.001
2.05	0.000999984	0.001
2.04	0.00099998	0.001
2.03	0.000999984	0.001
2.02	0.00099998	0.000999998
2.01	0.001	0.001
2	0.000999992	0.001
1.99	0.001	0.001
1.98	0.000999988	0.001
1.97	0.000999963	0.001
1.96	0.000999946	0.001
1.95	0.000999984	0.000999994
1.94	0.001	0.001
1.93	0.000999992	0.001
1.92	0.00099998	0.001
1.91	0.000999984	0.001
1.9	0.000999984	0.001
1.89	0.000999992	0.001
1.88	0.000999959	0.001
1.87	0.00099998	0.001
1.86	0.00099998	0.001
1.85	0.000999971	0.000999998
1.84	0.000999988	0.001
1.83	0.000999984	0.001
1.82	0.000999967	0.000999985
1.81	0.000999971	0.001
1.8	0.000999992	0.001
1.79	0.000999996	0.001
1.78	0.001	0.001
1.77	0.000999988	0.001
1.76	0.00099998	0.001
1.75	0.000999988	0.001
1.74	0.000999992	0.001
1.73	0.000999959	0.00099999
1.72	0.000999959	0.001
1.71	0.00099998	0.001
1.7	0.000999996	0.000999994
1.69	0.000999992	0.001
1.68	0.00099998	0.001
1.67	0.000999984	0.001
1.66	0.000999984	0.001
1.65	0.000999992	0.001
1.64	0.000999992	0.001
1.63	0.000999984	0.001
1.62	0.00099995	0.001
1.61	0.001	0.001
1.6	0.000999992	0.000999998
1.59	0.000999971	0.001
1.58	0.000999971	0.001
1.57	0.00099998	0.001
1.56	0.00099998	0.001
1.55	0.000999996	0.001
1.54	0.000999992	0.001
1.53	0.000999988	0.001
1.52	0.00099998	0.001
1.51	0.000999984	0.001
1.5	0.00099998	0.001
1.49	0.000999963	0.001
1.48	0.00099998	0.000999994
1.47	0.000999967	0.000999985
1.46	0.000999996	0.00099999
1.45	0.000999992	0.001
1.44	0.000999996	0.001
1.43	0.001	0.001
1.42	0.000999988	0.001
1.41	0.000999988	0.001
1.4	0.000999959	0.001
1.39	0.000999967	0.001
1.38	0.000999988	0.001
1.37	0.00099998	0.000999994
1.36	0.00099998	0.001
1.35	0.000999946	0.001
1.34	0.000999984	0.001
1.33	0.001	0.001
1.32	0.000999996	0.001
1.31	0.00099998	0.001
1.3	0.001	0.001
1.29	0.000999996	0.001
1.28	0.00099998	0.001
1.27	0.001	0.001
1.26	0.000999988	0.001
1.25	0.000999954	0.001
1.24	0.001	0.001
1.23	0.000999996	0.001
1.22	0.000999984	0.001
1.21	0.000999988	0.001
1.2	0.001	0.001
1.19	0.000999959	0.00099999
1.18	0.000999963	0.001
1.17	0.000999996	0.001
1.16	0.000999984	0.001
1.15	0.00099998	0.001
1.14	0.000999996	0.001
1.13	0.000999959	0.001
1.12	0.000999992	0.001
1.11	0.000999984	0.001
1.1	0.00099998	0.001
1.09	0.000999996	0.001
1.08	0.000999967	0.001
1.07	0.000999963	0.001
1.06	0.000999971	0.001
1.05	0.000999992	0.001
1.04	0.001	0.001
1.03	0.001	0.000999985
1.02	0.000999988	0.001
1.01	0.000999992	0.001
1	0.001	0.001
0.99	0.000999992	0.001
0.98	0.001	0.001
0.97	0.000999996	0.000999981
0.96	0.000999988	0.001
0.95	0.000999954	0.001
0.94	0.000999967	0.001
0.93	0.000999975	0.000999994
0.92	0.000999967	0.001
0.91	0.000999988	0.001
[truncated: 1,492 more rows]

## Sheet: Fig 4b - Input Pattern Timing
Tonic	Bursting	Irregular	Adaptation	All the numbers below denote the time instances in ms at which the voltage spikes are initiated
[truncated: 17 more rows]

[truncated: 4 more sheets: Fig 4b - Device Response, Fig 4c - ICC Simulations, Fig 4d - Confusion Matrix, Fig 4e - Train-Test Metrics]
